# Supplementary material for: Retinal microglia express more MHC class I and promote greater T-cell-driven inflammation than brain microglia
Source: Front Immunol. 2024 May 10;15:1399989. doi: 10.3389/fimmu.2024.1399989 (PMC11116593; doi:10.3389/fimmu.2024.1399989)
Supplement: Supplementary file 2 [file Table_1.xlsx]

## Sheet: Global
	p_val	avg_logFC	pct.1	pct.2	p_val_adj
AY036118	0	2.0658	0.983	0.362	0
Fam105a	0	1.65621	0.813	0	0
Gm42418	0	1.63473	0.999	0.982	0
P2ry12	0	1.61901	0.977	0.701	0
Cx3cr1	0	1.59703	0.993	0.904	0
Zcchc6	0	1.38819	0.671	0	0
Fam46a	0	1.32196	0.531	0	0
Sparc	0	1.31507	0.979	0.574	0
Gm26778	0	1.30968	0.565	0	0
Siglech	0	1.26375	0.967	0.695	0
B930036N10Rik	0	1.22155	0.575	0.083	0
Gpr34	0	1.21379	0.974	0.74	0
Csmd3	0	1.17223	0.606	0.066	0
Cd164	0	1.15631	0.839	0.467	0
Scoc	0	1.15156	0.835	0.435	0
P2ry13	0	1.15066	0.905	0.532	0
Lars2	0	1.12472	0.712	0.227	0
Fcrls	0	1.12454	0.962	0.686	0
Rhoh	0	1.09533	0.804	0.396	0
Hist1h1e	0	1.08592	0.597	0.171	0
2810474O19Rik	0	1.08138	0.517	0	0
Ecscr	0	1.05769	0.731	0.257	0
Marcks	0	1.0462	0.975	0.892	0
Sall1	0	1.03446	0.774	0.324	0
Dusp6	0	0.976202	0.801	0.424	0
Tmem55b	0	0.96279	0.505	0	0
Tgfbr1	0	0.954557	0.957	0.75	0
Golm1	0	0.949056	0.873	0.496	0
Slc2a5	0	0.923636	0.691	0.263	0
Txnip	0	0.917325	0.922	0.662	0
Cst3	0	0.911931	1	0.997	0
Ercc5	1.18338e-199	0.908955	0.458	0.146	3.96455e-195
Maf	0	0.900143	0.914	0.684	0
Arhgap5	0	0.90005	0.911	0.613	0
mt-Nd3	0	0.897316	0.873	0.682	0
Tmem173	0	0.895225	0.738	0.392	0
Selplg	0	0.893349	0.979	0.746	0
Olfml3	0	0.890985	0.956	0.688	0
Tmem119	0	0.88315	0.965	0.619	0
Ccr5	0	0.881621	0.825	0.533	0
Tsix	3.10606e-266	0.880536	0.487	0.096	1.04059e-261
Mylip	0	0.875488	0.748	0.428	0
Vsir	0	0.868457	0.962	0.837	0
Lrp1	0	0.866667	0.79	0.465	0
Tsc22d4	0	0.85728	0.821	0.566	0
Mertk	0	0.837693	0.852	0.57	0
Tmx4	5.11983e-241	0.821272	0.844	0.613	1.71525e-236
Serpine2	0	0.819789	0.793	0.392	0
Gm26669	1.20517e-233	0.819367	0.35	0	4.03756e-229
Sox4	6.12017e-183	0.803443	0.504	0.199	2.05038e-178
BC037034	2.99482e-273	0.779786	0.393	0	1.00333e-268
Fam46c	3.06314e-260	0.777107	0.379	0	1.02621e-255
Srgap2	0	0.775798	0.913	0.72	0
Mid1	6.4718e-182	0.756372	0.627	0.399	2.16818e-177
Zcchc11	5.59539e-245	0.751894	0.363	0	1.87457e-240
Slc1a3	4.6957e-236	0.746913	0.467	0.11	1.57315e-231
Zfhx3	0	0.744043	0.927	0.838	0
Trmt10a	1.97799e-221	0.74103	0.407	0.064	6.62666e-217
Cttnbp2nl	7.06856e-305	0.73923	0.792	0.566	2.36811e-300
2010107E04Rik	5.65959e-253	0.735083	0.372	0	1.89607e-248
Slc40a1	2.37555e-223	0.735067	0.495	0.154	7.95858e-219
1110008F13Rik	7.16674e-264	0.733896	0.383	0	2.401e-259
Rnase4	0	0.730957	0.856	0.696	0
Abca1	8.05851e-236	0.726367	0.67	0.383	2.69976e-231
Frmd4a	0	0.722031	0.833	0.549	0
Arsb	2.24111e-237	0.721335	0.654	0.345	7.50817e-233
Zufsp	1.78766e-232	0.718524	0.348	0	5.98901e-228
Adgrg1	8.45372e-295	0.718503	0.744	0.378	2.83216e-290
Gm26699	9.93136e-227	0.714699	0.342	0	3.3272e-222
Minos1	1.45001e-249	0.713422	0.368	0	4.85783e-245
Gpr155	1.80489e-222	0.712836	0.514	0.189	6.04674e-218
Csf1r	0	0.711897	0.993	0.973	0
Crybb1	6.13325e-220	0.711886	0.602	0.289	2.05476e-215
Dip2b	2.65305e-229	0.706589	0.642	0.392	8.88825e-225
Ldhb	1.24659e-271	0.700923	0.759	0.453	4.17631e-267
5031425E22Rik	1.55803e-216	0.697506	0.633	0.375	5.2197e-212
Serinc3	0	0.694536	0.983	0.946	0
H2-Q6	0	-0.693706	0.041	0.43	0
Rnf19b	7.47163e-226	-0.69516	0.329	0.656	2.50314e-221
Lgals1	0	-0.696202	0.022	0.276	0
Dusp8	0	-0.700407	0.014	0.391	0
Odc1	3.89281e-146	-0.70058	0.37	0.633	1.30417e-141
Klf2	1.556e-40	-0.701937	0.887	0.876	5.21292e-36
2810013P06Rik	0	-0.70463	0	0.343	0
Rabgef1	0	-0.705555	0.065	0.53	0
Pfn1	0	-0.70798	0.722	0.881	0
Spag9	4.27618e-257	-0.708374	0.438	0.778	1.43261e-252
Gla	0	-0.70878	0.073	0.46	0
Nfkb2	0	-0.709079	0.092	0.57	0
Hspe1	2.13593e-57	-0.712696	0.538	0.71	7.1558e-53
Dusp3	0	-0.713931	0.18	0.631	0
Neat1	1.88638e-211	-0.719645	0.779	0.921	6.31976e-207
Plaur	0	-0.72097	0.037	0.402	0
Ubn1	0	-0.722353	0.311	0.725	0
4632427E13Rik	0	-0.722612	0	0.405	0
Dusp2	0	-0.722641	0.058	0.37	0
Gm34455	0	-0.727221	0	0.345	0
Arid5a	0	-0.73377	0.224	0.617	0
Sertad1	0	-0.734188	0.112	0.572	0
Baiap2	0	-0.734415	0.047	0.372	0
Hsp90ab1	1.75288e-205	-0.736962	0.938	0.97	5.8725e-201
Zfand5	1.64683e-271	-0.737668	0.714	0.889	5.51721e-267
Glipr1	0	-0.740758	0.059	0.332	0
Gpr65	0	-0.741026	0.034	0.394	0
Cebpa	5.4974e-86	-0.746963	0.688	0.798	1.84174e-81
Axl	0	-0.751514	0.02	0.448	0
Birc3	0	-0.75564	0.124	0.599	0
Map11	0	-0.756897	0	0.443	0
Bag3	9.35671e-156	-0.762701	0.1	0.307	3.13469e-151
Anxa5	0	-0.764231	0.109	0.485	0
Cotl1	0	-0.764968	0.565	0.846	0
Ndfip1	0	-0.765808	0.201	0.701	0
Cited2	8.3167e-137	-0.771463	0.373	0.633	2.78626e-132
Pla2g7	0	-0.774079	0.011	0.293	0
Tle5	0	-0.774504	0	0.529	0
Hnrnpa0	0	-0.774837	0.319	0.79	0
Irf1	1.27466e-254	-0.775936	0.212	0.546	4.27038e-250
Hcar2	0	-0.777027	0.016	0.309	0
Sdcbp	0	-0.782897	0.64	0.874	0
Ehd1	0	-0.786152	0.041	0.403	0
Dennd4a	3.38624e-264	-0.795332	0.585	0.835	1.13446e-259
Nfkbib	0	-0.796916	0.145	0.635	0
Stat3	0	-0.797265	0.357	0.751	0
Tuba1c	0	-0.805174	0.067	0.565	0
Tiparp	0	-0.809423	0.128	0.527	0
Mir99ahg	0	-0.809448	0	0.48	0
Srsf7	3.95623e-270	-0.81035	0.523	0.827	1.32542e-265
Pik3ap1	0	-0.81222	0.116	0.629	0
Snhg1	0	-0.812646	0	0.469	0
Ccl12	2.89654e-24	-0.812787	0.419	0.51	9.704e-20
Skil	0	-0.813992	0.789	0.925	0
Ubb	0	-0.815133	0.979	0.981	0
Cd72	0	-0.817034	0.04	0.414	0
Resf1	0	-0.81993	0	0.496	0
E230029C05Rik	0	-0.82157	0	0.444	0
Hspd1	8.68739e-141	-0.824149	0.359	0.638	2.91045e-136
Cxcr4	0	-0.824773	0.002	0.305	0
Csf1	1.89543e-146	-0.825539	0.082	0.263	6.35008e-142
Metrnl	0	-0.826733	0.031	0.366	0
C3ar1	0	-0.832809	0.548	0.852	0
1810026B05Rik	0	-0.84153	0	0.48	0
Tomm6	0	-0.841763	0.036	0.572	0
Osm	0	-0.842921	0.079	0.465	0
Plin2	0	-0.847801	0.091	0.484	0
Phlda1	0	-0.851792	0.036	0.373	0
Gm26532	8.98367e-186	-0.856461	0.581	0.818	3.00971e-181
Cstb	0	-0.863357	0.251	0.629	0
Etf1	0	-0.864086	0.194	0.706	0
Mir22hg	0	-0.866187	0	0.49	0
H2-Q7	0	-0.867021	0.051	0.528	0
Cxcl16	0	-0.871156	0.173	0.578	0
Litaf	0	-0.878996	0.231	0.745	0
Irs2	0	-0.879211	0.083	0.49	0
Ifi204	0	-0.888112	0.039	0.467	0
Bst2	8.0161e-251	-0.888923	0.396	0.73	2.68555e-246
Ddit3	0	-0.891248	0.179	0.58	0
Tnf	0	-0.895827	0.226	0.63	0
Plau	0	-0.897584	0.087	0.388	0
Gem	7.58734e-192	-0.899404	0.218	0.491	2.54191e-187
Rab7b	0	-0.90244	0.005	0.348	0
Nfkbia	0	-0.904992	0.764	0.911	0
Gm47283	0	-0.912086	0.19	0.616	0
Tnfaip3	0	-0.923492	0.37	0.751	0
Tgfbi	0	-0.930616	0.106	0.512	0
Egr2	0	-0.932548	0.181	0.633	0
Tagln2	0	-0.935044	0.103	0.578	0
Ets2	0	-0.938054	0.082	0.568	0
Ctsc	7.56728e-271	-0.941067	0.737	0.9	2.53519e-266
Pip4p1	0	-0.951242	0	0.582	0
Zc3h12a	0	-0.952202	0.151	0.677	0
Rpl27	0	-0.959914	0.578	0.885	0
Fxyd5	0	-0.962238	0.046	0.536	0
Csf2ra	0	-0.962534	0.277	0.792	0
Wfdc17	0	-0.970806	0.015	0.28	0
Plk3	0	-0.972531	0.161	0.617	0
Ctla2b	0	-0.976357	0.022	0.53	0
Tent5a	0	-0.977588	0	0.474	0
H2-K1	0	-0.981617	0.825	0.975	0
Creb5	0	-0.98168	0.17	0.597	0
Rnasek	0	-0.982159	0.006	0.635	0
Gng10	0	-0.987459	0.063	0.581	0
Eif1a	0	-0.991494	0.196	0.716	0
Crip1	0	-0.995262	0.059	0.366	0
Ccr1	0	-0.996321	0.035	0.348	0
Ifi203	0	-1.00305	0.009	0.312	0
Ndel1	0	-1.00651	0.195	0.754	0
Rilpl2	0	-1.00978	0.096	0.514	0
G530011O06Rik	0	-1.01048	0	0.464	0
Mcl1	0	-1.02304	0.881	0.96	0
Nfkbiz	0	-1.02749	0.686	0.893	0
Clic4	0	-1.03752	0.04	0.488	0
Ifi27l2a	0	-1.05028	0.068	0.478	0
Maff	0	-1.06965	0.087	0.572	0
Csrnp1	0	-1.07004	0.098	0.653	0
Ifitm2	0	-1.07337	0.017	0.403	0
Sdc4	0	-1.07579	0.082	0.409	0
Neurl3	0	-1.08111	0.309	0.765	0
Tlr2	0	-1.08241	0.276	0.673	0
Stap1	0	-1.08609	0.01	0.32	0
Rel	0	-1.09219	0.457	0.878	0
Ccrl2	0	-1.13349	0.292	0.691	0
Nlrp3	0	-1.14341	0.332	0.76	0
Rcan1	1.71582e-220	-1.1543	0.112	0.364	5.74833e-216
Plekho2	0	-1.15787	0.107	0.757	0
Ier3	0	-1.17302	0.406	0.791	0
Slfn2	0	-1.17388	0.13	0.551	0
Bcl2a1b	0	-1.17411	0.48	0.805	0
Plek	0	-1.18916	0.748	0.924	0
Egr3	0	-1.19061	0.142	0.566	0
Fth1	0	-1.19371	0.979	0.989	0
Hsp90aa1	1.09069e-167	-1.20474	0.865	0.928	3.65403e-163
Nme2	0	-1.21804	0.026	0.695	0
Sbno2	0	-1.21847	0.258	0.709	0
Rasgef1b	0	-1.2291	0.11	0.615	0
Ifi30	0	-1.23435	0	0.646	0
Hspa8	0	-1.24568	0.96	0.981	0
Casp4	0	-1.25972	0.157	0.755	0
Hsph1	1.3033e-267	-1.26234	0.172	0.48	4.36633e-263
Lilr4b	0	-1.26702	0.011	0.428	0
Actg1	0	-1.26927	0.888	0.965	0
Ftl1	0	-1.28354	0.967	0.991	0
Mapkapk2	0	-1.29732	0.17	0.787	0
Ier2	0	-1.29803	0.734	0.915	0
Otulinl	0	-1.30285	0	0.734	0
Dnajb1	6.68472e-219	-1.3052	0.58	0.779	2.23951e-214
Dnaja1	8.28432e-286	-1.31004	0.719	0.896	2.77541e-281
Tent5c	0	-1.31139	0	0.61	0
Iqgap1	0	-1.31794	0.047	0.48	0
Cdkn1a	0	-1.33515	0.109	0.559	0
C5ar1	0	-1.33998	0.195	0.707	0
H2-D1	0	-1.34748	0.842	0.986	0
Ifitm3	0	-1.3489	0.057	0.476	0
Cd14	1.14522e-262	-1.37308	0.72	0.877	3.83672e-258
Nfkbid	0	-1.38677	0.103	0.691	0
Dab2	0	-1.40372	0.062	0.417	0
Mt1	0	-1.40817	0.47	0.838	0
Il1a	0	-1.4212	0.364	0.676	0
Mrc1	0	-1.42583	0.043	0.387	0
Rpl13a	0	-1.4294	0.354	0.885	0
Lmna	0	-1.4474	0.019	0.562	0
Kdm6b	0	-1.47331	0.47	0.904	0
Gas5	0	-1.4751	0	0.771	0
Sqstm1	0	-1.51115	0.363	0.834	0
Icam1	0	-1.51553	0.448	0.735	0
Ccl3	0	-1.54443	0.536	0.856	0
Vim	0	-1.55655	0.024	0.357	0
Tut7	0	-1.55925	0	0.791	0
Gadd45b	0	-1.5741	0.123	0.708	0
Cybb	0	-1.57735	0.023	0.514	0
2410006H16Rik	0	-1.58978	0	0.763	0
Srgn	0	-1.59676	0.54	0.883	0
Ms4a7	0	-1.61577	0.01	0.422	0
Dleu2	0	-1.69235	0	0.762	0
Atf3	0	-1.75283	0.791	0.955	0
Hmox1	0	-1.81809	0.125	0.687	0
Ifi207	0	-1.82486	0.017	0.534	0
Pim1	0	-1.85617	0.063	0.708	0
Marcksl1	0	-1.887	0.202	0.812	0
Hspa1a	0	-1.90497	0.493	0.865	0
Lilrb4a	0	-1.92281	0.015	0.628	0
Hspa1b	2.17355e-248	-1.93038	0.352	0.662	7.28182e-244
Nr4a1	0	-1.94531	0.038	0.702	0
Ifrd1	0	-2.08194	0.276	0.895	0
Il1b	0	-2.15831	0.012	0.462	0
Pf4	0	-2.1978	0.015	0.418	0
Ccl4	0	-2.21805	0.506	0.9	0
Ccl2	0	-2.28204	0.247	0.715	0
Atp6v0c	0	-2.30541	0.167	0.95	0
H2-Ab1	0	-2.38444	0.05	0.587	0
H2-Eb1	0	-2.40079	0.02	0.495	0
Cd83	0	-2.41477	0.221	0.913	0
Lyz2	0	-2.4406	0.482	0.876	0
Cebpb	0	-2.4681	0.157	0.927	0
H2-Aa	0	-2.53922	0.02	0.506	0
Ccl7	0	-2.56662	0.025	0.368	0
Apoe	0	-3.1428	0.43	0.921	0
Cd74	0	-3.29302	0.105	0.811	0
Cxcl2	0	-3.32514	0.011	0.509	0

## Sheet: Microglia
	p_val	avg_logFC	pct.1	pct.2	p_val_adj
AY036118	0	2.4984	0.984	0.312	0
Gm42418	0	2.28426	0.999	0.973	0
Fam105a	0	1.66738	0.822	0	0
Fcrls	0	1.4582	0.971	0.606	0
Zcchc6	0	1.39507	0.676	0	0
Fam46a	3.07507e-230	1.32849	0.534	0	1.03021e-225
Gm26778	1.08065e-255	1.32015	0.571	0	3.62039e-251
Cx3cr1	0	1.30133	0.999	0.96	0
P2ry12	0	1.19058	0.987	0.912	0
Lars2	7.28475e-285	1.17328	0.714	0.187	2.44054e-280
Maf	0	1.16867	0.922	0.633	0
B930036N10Rik	1.13324e-201	1.16191	0.583	0.116	3.79659e-197
Hist1h1e	5.69088e-196	1.09218	0.605	0.174	1.90656e-191
2810474O19Rik	2.41124e-223	1.09057	0.524	0	8.07815e-219
Cd164	0	1.08681	0.851	0.518	0
Csmd3	9.00882e-223	1.07926	0.619	0.118	3.01814e-218
mt-Nd3	1.72573e-292	1.07395	0.876	0.593	5.78154e-288
Abca1	1.49142e-209	1.00246	0.676	0.252	4.99656e-205
Scoc	1.10094e-263	0.972086	0.847	0.554	3.68836e-259
Tmem55b	3.21341e-214	0.969016	0.51	0	1.07656e-209
Siglech	0	0.957835	0.98	0.878	0
Marcks	0	0.939386	0.98	0.905	0
Rps29	0	0.928092	0.984	0.927	0
Ercc5	1.48759e-104	0.871566	0.465	0.164	4.98373e-100
Gpr34	0	0.862259	0.983	0.888	0
P2ry13	1.22058e-272	0.857134	0.919	0.722	4.0892e-268
Rhoh	2.84558e-206	0.856934	0.819	0.557	9.53327e-202
Tsix	3.88495e-140	0.853364	0.493	0.113	1.30154e-135
Gm26669	1.12549e-127	0.826034	0.354	0	3.77061e-123
Sparc	0	0.812844	0.992	0.947	0
mt-Nd4l	2.66802e-190	0.812553	0.799	0.529	8.93838e-186
Ecscr	2.78124e-176	0.804549	0.746	0.461	9.3177e-172
Lrp1	3.01195e-203	0.802192	0.8	0.512	1.00906e-198
BC037034	6.97942e-151	0.787114	0.4	0	2.33825e-146
Fam46c	3.2902e-143	0.784896	0.385	0	1.10228e-138
Mylip	2.17829e-164	0.765973	0.76	0.5	7.29772e-160
mt-Co3	4.26764e-282	0.764076	0.993	0.952	1.42975e-277
mt-Nd1	1.22236e-239	0.762605	0.964	0.864	4.09514e-235
Zcchc11	3.7702e-133	0.752294	0.365	0	1.26309e-128
Tmem173	8.93147e-171	0.751633	0.749	0.482	2.99222e-166
Sall1	4.14948e-180	0.742658	0.79	0.571	1.39016e-175
Ccr5	1.98146e-160	0.741763	0.838	0.615	6.63829e-156
Txnip	2.39528e-172	0.738969	0.929	0.755	8.02466e-168
Slc40a1	1.79915e-120	0.734641	0.502	0.178	6.02752e-116
1110008F13Rik	8.14429e-143	0.734014	0.384	0	2.7285e-138
2010107E04Rik	2.59892e-135	0.724766	0.369	0	8.70691e-131
Zufsp	1.21247e-126	0.723494	0.352	0	4.062e-122
Gm26699	2.64568e-124	0.722616	0.347	0	8.86357e-120
Rnase4	7.17693e-179	0.720794	0.865	0.704	2.40442e-174
mt-Nd2	1.16785e-235	0.717111	0.977	0.9	3.91254e-231
mt-Nd5	3.67927e-164	0.710368	0.833	0.64	1.23263e-159
Minos1	4.87937e-134	0.707053	0.367	0	1.63469e-129
Tsc22d4	3.07316e-177	0.705696	0.828	0.635	1.02957e-172
Rps17	7.997e-172	0.70131	0.829	0.65	2.67916e-167
Trmt10a	6.23505e-110	0.699433	0.414	0.093	2.08887e-105
Mid1	8.17709e-94	0.699421	0.636	0.412	2.73949e-89
Rbm3	1.59375e-191	-0.693794	0.611	0.856	5.33939e-187
Gm34455	0	-0.693932	0	0.318	0
Cited2	5.03773e-82	-0.702706	0.373	0.634	1.68774e-77
Zfp869	0	-0.703284	0.041	0.494	0
Arl13b	0	-0.708974	0.078	0.473	0
Srsf2	1.44278e-175	-0.710098	0.735	0.913	4.83359e-171
Dusp2	1.65361e-298	-0.710591	0.059	0.379	5.53992e-294
Zfp622	3.69756e-148	-0.712987	0.348	0.699	1.23876e-143
Alyref	0	-0.713677	0.07	0.5	0
Eif1	1.48426e-305	-0.714155	0.965	0.964	4.97257e-301
Pik3ap1	0	-0.720776	0.117	0.576	0
Pdgfb	1.21766e-63	-0.728887	0.687	0.801	4.07941e-59
Tsc22d3	1.62291e-133	-0.729743	0.484	0.768	5.43706e-129
C3ar1	2.48283e-156	-0.730371	0.551	0.828	8.31796e-152
Rpl27	3.01438e-199	-0.731743	0.577	0.852	1.00988e-194
Litaf	7.19025e-269	-0.733328	0.232	0.691	2.40888e-264
Osm	1.75645e-267	-0.733619	0.079	0.415	5.88447e-263
Rabgef1	0	-0.737264	0.066	0.513	0
Zswim6	0	-0.737702	0	0.467	0
Hspe1	1.06827e-39	-0.742109	0.539	0.706	3.57892e-35
Rbbp8	0	-0.742961	0.038	0.465	0
Dusp3	7.45764e-289	-0.75317	0.181	0.635	2.49846e-284
Kpna4	2.57856e-231	-0.753313	0.3	0.742	8.63871e-227
Mat2a	1.71658e-197	-0.753747	0.721	0.914	5.75089e-193
Tceal9	2.28808e-264	-0.755119	0.157	0.573	7.66552e-260
Tuba1c	0	-0.760101	0.065	0.533	0
Mir22hg	0	-0.761651	0	0.432	0
Nfic	7.55576e-145	-0.764456	0.486	0.801	2.53133e-140
Zfand5	3.35009e-178	-0.767014	0.721	0.901	1.12235e-173
Tagln2	0	-0.767396	0.099	0.488	0
2810013P06Rik	0	-0.771187	0	0.374	0
Neat1	2.45534e-144	-0.775416	0.785	0.943	8.22589e-140
Gm2629	0	-0.778532	0	0.5	0
Birc3	0	-0.784766	0.124	0.608	0
H2-Q4	0	-0.799709	0.196	0.674	0
Nfkb2	0	-0.803383	0.092	0.606	0
Gla	0	-0.806094	0.074	0.475	0
Bag3	3.92555e-114	-0.808363	0.101	0.325	1.31514e-109
Eif5	6.25157e-282	-0.812022	0.822	0.955	2.0944e-277
Eif4a1	2.85642e-274	-0.81371	0.805	0.936	9.56959e-270
Wsb1	4.82056e-240	-0.816646	0.693	0.917	1.61498e-235
Gnas	9.56928e-194	-0.817824	0.844	0.938	3.2059e-189
Bcl2a1b	1.04256e-142	-0.817909	0.483	0.767	3.49278e-138
Klf6	1.75557e-161	-0.82445	0.924	0.971	5.88153e-157
Sertad1	0	-0.828763	0.113	0.611	0
Cotl1	1.70103e-216	-0.832581	0.567	0.848	5.6988e-212
Gls	5.1268e-174	-0.83629	0.395	0.756	1.71758e-169
Rasgef1b	1.85197e-279	-0.836837	0.11	0.486	6.20449e-275
Junb	0	-0.838421	0.992	0.993	0
Ubc	0	-0.839529	0.994	0.991	0
H2-Q6	0	-0.849208	0.041	0.516	0
Fth1	1.43144e-258	-0.849265	0.981	0.985	4.79561e-254
Ctla2b	0	-0.854186	0.022	0.486	0
Odc1	1.98291e-154	-0.859846	0.375	0.718	6.64315e-150
Mir99ahg	0	-0.869976	0	0.49	0
Mknk2	0	-0.871999	0.176	0.658	0
Resf1	0	-0.875529	0	0.541	0
Rnf19b	1.48228e-224	-0.88148	0.333	0.741	4.96595e-220
Hnrnpa0	0	-0.882497	0.32	0.819	0
Tnf	1.80518e-180	-0.884689	0.228	0.603	6.04771e-176
Hspd1	2.52669e-99	-0.884923	0.36	0.652	8.46491e-95
Ier3	3.3029e-171	-0.8852	0.408	0.788	1.10654e-166
Ubn1	1.95862e-279	-0.885652	0.312	0.779	6.56176e-275
Arid5a	4.76299e-298	-0.890062	0.227	0.688	1.5957e-293
Pfkfb3	1.00114e-217	-0.890343	0.322	0.726	3.35403e-213
Adrb2	2.02414e-103	-0.893079	0.561	0.785	6.78127e-99
Ccnl1	0	-0.898001	0.866	0.97	0
4632427E13Rik	0	-0.91088	0	0.531	0
Nfkbib	0	-0.917465	0.146	0.683	0
H2-Q7	0	-0.918342	0.05	0.548	0
Tsc22d2	2.05642e-224	-0.931553	0.492	0.856	6.88942e-220
Rnasek	0	-0.932237	0.006	0.602	0
Tlr2	4.75883e-151	-0.934233	0.276	0.602	1.5943e-146
Hsp90ab1	4.13623e-215	-0.935631	0.942	0.977	1.38572e-210
Dennd4a	9.86739e-244	-0.937784	0.595	0.903	3.30577e-239
Creb5	1.64059e-254	-0.949423	0.17	0.574	5.49629e-250
Dusp8	0	-0.951524	0.014	0.548	0
Ubb	0	-0.957279	0.983	0.983	0
Lyz2	7.41144e-122	-0.959922	0.477	0.795	2.48298e-117
Lilrb4a	0	-0.967866	0.01	0.406	0
Etf1	0	-0.98062	0.193	0.738	0
Irf1	1.00841e-287	-0.9832	0.213	0.667	3.37839e-283
Cdkn1a	1.99733e-225	-0.985482	0.107	0.442	6.69145e-221
Ccrl2	6.12553e-192	-0.986103	0.294	0.667	2.05218e-187
E230029C05Rik	0	-0.98736	0	0.553	0
Egr2	0	-0.997482	0.183	0.677	0
Map11	0	-1.00533	0	0.62	0
Gm26532	9.16013e-163	-1.00614	0.592	0.861	3.06883e-158
Socs3	1.37086e-228	-1.00718	0.756	0.926	4.59264e-224
Tent5a	0	-1.00941	0	0.477	0
Csf2ra	0	-1.01651	0.276	0.819	0
Snhg1	0	-1.01779	0	0.579	0
Stat3	0	-1.03465	0.36	0.842	0
Pip4p1	0	-1.03981	0	0.617	0
Skil	0	-1.0405	0.8	0.966	0
1810026B05Rik	0	-1.04653	0	0.597	0
Rel	0	-1.04731	0.461	0.887	0
Plek	1.85984e-285	-1.04736	0.754	0.923	6.23082e-281
Srsf7	2.58007e-286	-1.06582	0.527	0.888	8.64377e-282
H2-K1	0	-1.07024	0.829	0.981	0
C5ar1	7.62369e-308	-1.07393	0.195	0.639	2.55409e-303
Maff	0	-1.1004	0.088	0.551	0
Gm47283	0	-1.10251	0.19	0.677	0
Nme2	0	-1.10368	0.025	0.665	0
Zc3h12a	0	-1.10391	0.152	0.715	0
Nfkbiz	4.99007e-296	-1.10803	0.691	0.907	1.67177e-291
Ndel1	0	-1.11468	0.196	0.776	0
Nfkbia	0	-1.1164	0.772	0.945	0
Klf2	4.63453e-239	-1.117	0.896	0.961	1.55266e-234
G530011O06Rik	0	-1.11758	0	0.484	0
Srgn	2.53111e-226	-1.13147	0.54	0.842	8.47971e-222
Tnfaip3	0	-1.13689	0.376	0.832	0
Mapkapk2	0	-1.13795	0.169	0.758	0
Ddit3	0	-1.14336	0.181	0.699	0
Mt1	6.9337e-240	-1.14991	0.467	0.817	2.32293e-235
Plekho2	0	-1.15035	0.106	0.737	0
Cebpa	2.41921e-256	-1.15775	0.697	0.919	8.10484e-252
Il1b	0	-1.16292	0.01	0.302	0
Mcl1	0	-1.16959	0.889	0.985	0
Eif1a	0	-1.17195	0.196	0.777	0
Csrnp1	0	-1.17381	0.098	0.692	0
Csf1	1.01606e-225	-1.17462	0.083	0.382	3.40399e-221
Nlrp3	0	-1.17895	0.335	0.78	0
Plk3	0	-1.20094	0.162	0.712	0
Egr3	0	-1.21279	0.143	0.6	0
Gng10	0	-1.22441	0.063	0.721	0
Pim1	0	-1.23505	0.059	0.579	0
Gem	1.04318e-266	-1.23851	0.222	0.637	3.49487e-262
Ifi30	0	-1.24683	0	0.637	0
Rpl13a	0	-1.24722	0.352	0.857	0
Neurl3	0	-1.26046	0.312	0.821	0
Lmna	0	-1.32263	0.018	0.515	0
Ftl1	0	-1.33419	0.971	0.995	0
Hspa8	0	-1.34235	0.964	0.988	0
Hsph1	2.04338e-252	-1.35508	0.173	0.558	6.84572e-248
H2-D1	0	-1.40423	0.845	0.993	0
Ccl2	8.42885e-217	-1.40738	0.244	0.647	2.82383e-212
Casp4	0	-1.41025	0.159	0.791	0
Sbno2	0	-1.4209	0.261	0.793	0
Ccl3	1.89067e-201	-1.42897	0.538	0.847	6.33413e-197
Nfkbid	0	-1.43581	0.103	0.698	0
Hsp90aa1	3.87202e-234	-1.44114	0.871	0.964	1.2972e-229
Otulinl	0	-1.47031	0	0.8	0
Actg1	0	-1.49598	0.893	0.98	0
Tent5c	0	-1.52377	0	0.731	0
Gas5	0	-1.53598	0	0.784	0
Kdm6b	0	-1.5379	0.476	0.929	0
Dnaja1	1.68962e-297	-1.54259	0.724	0.935	5.66056e-293
Gadd45b	0	-1.58548	0.124	0.71	0
Dnajb1	2.06828e-293	-1.59031	0.588	0.88	6.92916e-289
Cd74	0	-1.64436	0.097	0.707	0
Ier2	0	-1.66372	0.74	0.972	0
Tut7	0	-1.68785	0	0.837	0
Sqstm1	0	-1.69424	0.365	0.869	0
Il1a	0	-1.72776	0.372	0.824	0
2410006H16Rik	0	-1.81137	0	0.809	0
Nr4a1	0	-1.86779	0.037	0.652	0
Marcksl1	0	-1.89627	0.201	0.809	0
Hmox1	0	-1.92843	0.122	0.739	0
Dleu2	0	-1.93086	0	0.844	0
Icam1	0	-1.97959	0.456	0.916	0
Ifrd1	0	-2.00066	0.279	0.901	0
Atf3	0	-2.01119	0.8	0.977	0
Hspa1b	8.28265e-189	-2.0834	0.356	0.708	2.77485e-184
Hspa1a	0	-2.09036	0.498	0.922	0
Apoe	7.32553e-169	-2.16396	0.422	0.863	2.4542e-164
Ccl4	0	-2.2182	0.511	0.91	0
Cd83	0	-2.30938	0.22	0.906	0
Cebpb	0	-2.31435	0.157	0.942	0
Atp6v0c	0	-2.36921	0.17	0.953	0

## Sheet: Macrophage
	p_val	avg_logFC	pct.1	pct.2	p_val_adj
Meg3	1.16534e-47	3.34334	0.261	0.018	3.90411e-43
AY036118	1.29463e-124	2.11582	0.941	0.418	4.33728e-120
Gm42418	3.94195e-119	2.05211	1	0.991	1.32063e-114
Lars2	8.19724e-56	1.7359	0.654	0.271	2.74624e-51
Sparc	8.63114e-47	1.45543	0.503	0.142	2.89161e-42
P2ry12	4.51777e-21	1.28482	0.598	0.455	1.51354e-16
Fam105a	3.13918e-116	1.11758	0.461	0	1.05169e-111
Zcchc6	4.96056e-118	1.079	0.467	0	1.66189e-113
2010107E04Rik	1.96222e-114	1.06427	0.454	0	6.57383e-110
Fam46a	6.87045e-103	1.04843	0.412	0	2.30174e-98
Cst3	2.38592e-56	1.03799	0.997	0.993	7.99332e-52
Selplg	2.22195e-23	1.01292	0.657	0.492	7.44398e-19
Usmg5	9.14946e-97	1.00138	0.389	0	3.06525e-92
Golm1	4.61582e-20	0.923931	0.392	0.184	1.54639e-15
Minos1	2.21022e-99	0.91973	0.399	0	7.40468e-95
Cx3cr1	3.65085e-16	0.884724	0.791	0.839	1.22311e-11
Txnip	9.53612e-19	0.857625	0.673	0.541	3.19479e-14
Aes	7.64427e-90	0.85641	0.363	0	2.56098e-85
Tmem119	7.54441e-14	0.847889	0.428	0.26	2.52753e-09
Rps29	8.71699e-49	0.84558	0.902	0.971	2.92037e-44
mt-Nd3	3.32379e-25	0.844573	0.765	0.773	1.11354e-20
Rps15	9.21835e-31	0.839262	0.81	0.867	3.08833e-26
Atp5o.1	5.29453e-83	0.835666	0.337	0	1.77377e-78
Gm26778	2.63851e-81	0.814557	0.33	0	8.83953e-77
2410015M20Rik	7.46759e-84	0.813142	0.34	0	2.50179e-79
Dusp6	2.41832e-20	0.812457	0.467	0.245	8.10187e-16
Gpr34	1.32528e-09	0.783459	0.605	0.568	4.43996e-05
Rps21	1.68929e-39	0.740385	0.853	0.936	5.65947e-35
Rps17	1.12723e-27	0.735191	0.784	0.823	3.77646e-23
1110008F13Rik	2.8708e-87	0.731936	0.353	0	9.61776e-83
Rpl38	1.09508e-34	0.727989	0.85	0.927	3.66873e-30
Arhgap5	1.57372e-08	0.725955	0.435	0.339	0.000527227
Zcchc11	2.00104e-65	0.714959	0.268	0	6.70387e-61
Rpl39	1.01046e-28	0.709816	0.863	0.939	3.38524e-24
Rpl37a	1.77882e-32	0.695232	0.846	0.947	5.95942e-28
Pmp22	7.35407e-26	-0.693573	0.356	0.693	2.46376e-21
Picalm	6.45504e-34	-0.694575	0.523	0.879	2.16257e-29
Nfkbib	2.91812e-41	-0.696238	0.114	0.57	9.77627e-37
Bcl2a1d	2.95427e-31	-0.698168	0.095	0.47	9.89739e-27
Pfn1	1.96851e-42	-0.699205	0.647	0.919	6.59489e-38
Ccl24	7.34784e-07	-0.699842	0.124	0.258	0.0246167
Rnf19b	1.18789e-30	-0.700539	0.167	0.548	3.97966e-26
Ccl12	5.59988e-11	-0.703595	0.324	0.551	1.87607e-06
Cstb	1.01214e-32	-0.704286	0.356	0.729	3.39088e-28
Eif4a1	2.20769e-47	-0.710096	0.562	0.896	7.39621e-43
Atp5mpl	8.43232e-49	-0.714358	0	0.478	2.825e-44
Rpl27	1.3128e-48	-0.718159	0.601	0.918	4.39815e-44
Cited2	1.87148e-15	-0.718189	0.366	0.625	6.26984e-11
Ubc	2.65635e-28	-0.720215	0.853	0.969	8.89932e-24
Kpna4	2.09811e-37	-0.721674	0.235	0.669	7.02909e-33
Sertad1	7.77363e-41	-0.722459	0.075	0.518	2.60432e-36
Ifi204	3.0828e-36	-0.725362	0.268	0.704	1.0328e-31
Ftl1	4.17662e-49	-0.730558	0.843	0.985	1.39925e-44
Tank	2.09393e-39	-0.732097	0.134	0.573	7.01508e-35
Resf1	9.02614e-43	-0.743146	0	0.433	3.02394e-38
Eif1a	2.72825e-41	-0.745686	0.19	0.642	9.14018e-37
Ndufb1-ps	8.12327e-53	-0.745785	0	0.506	2.72146e-48
Ccnl1	3.66214e-40	-0.747689	0.552	0.885	1.22689e-35
Mir99ahg	4.69369e-47	-0.748277	0	0.465	1.57248e-42
Cd72	1.44245e-34	-0.750425	0.16	0.581	4.8325e-30
Itpkb	3.62712e-30	-0.754918	0.147	0.515	1.21516e-25
Tuba1c	1.37878e-43	-0.75751	0.121	0.594	4.6192e-39
Plin2	9.27749e-32	-0.758042	0.209	0.604	3.10814e-27
Pf4	9.42819e-29	-0.760203	0.379	0.788	3.15863e-24
Fth1	8.78308e-42	-0.765522	0.905	0.993	2.94251e-37
Dusp2	4.3487e-25	-0.766084	0.039	0.342	1.4569e-20
Slc3a2	1.72301e-44	-0.768065	0.474	0.85	5.77243e-40
Lyz2	7.79212e-34	-0.770653	0.686	0.966	2.61052e-29
Gm34455	1.70096e-35	-0.772043	0	0.374	5.69855e-31
Map2k3	3.67354e-44	-0.772476	0.092	0.553	1.23071e-39
Nfe2l2	2.35332e-41	-0.772817	0.441	0.825	7.88408e-37
Dclre1c	3.26538e-40	-0.778984	0.16	0.617	1.09397e-35
Apoe	3.26158e-43	-0.779333	0.703	0.989	1.0927e-38
Vmp1	2.62648e-44	-0.780041	0.275	0.752	8.79922e-40
Cxcl16	3.81664e-39	-0.781522	0.343	0.771	1.27865e-34
Trib1	2.45022e-35	-0.785664	0.255	0.688	8.20874e-31
Coq10b	2.40647e-40	-0.785892	0.219	0.668	8.06215e-36
Arid5a	1.52915e-36	-0.786025	0.111	0.523	5.12295e-32
Atp5md	2.40897e-58	-0.789899	0	0.543	8.07053e-54
Spag9	1.41243e-42	-0.790688	0.366	0.773	4.73191e-38
Chka	3.09628e-15	-0.792006	0.245	0.509	1.03731e-10
Ndfip1	1.4404e-56	-0.793899	0.216	0.743	4.82563e-52
Actg1	8.30637e-44	-0.795649	0.68	0.946	2.7828e-39
H3f3b	2.64205e-41	-0.796796	0.853	0.983	8.85139e-37
Plk3	3.58839e-36	-0.807442	0.095	0.507	1.20218e-31
Birc3	3.5267e-46	-0.820443	0.098	0.579	1.18152e-41
Zc3h12a	2.78053e-49	-0.8265	0.124	0.626	9.31533e-45
Serpinb8	3.27925e-41	-0.830024	0.118	0.573	1.09861e-36
Sat1	5.54997e-24	-0.831262	0.621	0.886	1.85935e-19
Ninj1	4.26592e-47	-0.831335	0.225	0.707	1.42917e-42
Vim	4.67715e-13	-0.83744	0.248	0.496	1.56694e-08
Csf2ra	4.57293e-46	-0.840113	0.32	0.763	1.53202e-41
Pip4p1	5.23597e-57	-0.841884	0	0.534	1.75416e-52
Plaur	4.16109e-40	-0.849668	0.042	0.467	1.39405e-35
Fosl2	3.07764e-37	-0.850962	0.144	0.572	1.03107e-32
Srxn1	8.34379e-38	-0.852366	0.023	0.43	2.79534e-33
Metrnl	1.86897e-40	-0.855802	0.163	0.622	6.26143e-36
Tubb6	2.05175e-46	-0.862839	0.075	0.55	6.87378e-42
Id2	2.52266e-25	-0.875885	0.268	0.608	8.45141e-21
G530011O06Rik	2.08792e-43	-0.883177	0	0.438	6.99495e-39
H2-D1	1.87989e-69	-0.886881	0.748	0.977	6.29801e-65
Nr4a3	2.80839e-34	-0.892268	0.01	0.382	9.40867e-30
Tle5	1.01004e-67	-0.898869	0	0.602	3.38384e-63
Ms4a7	6.90313e-49	-0.902275	0.34	0.851	2.31269e-44
Runx1	1.13027e-41	-0.903356	0.412	0.824	3.78663e-37
Osm	2.25785e-40	-0.904809	0.078	0.52	7.56424e-36
Glipr1	1.23722e-18	-0.906879	0.134	0.398	4.14494e-14
Tnfaip2	1.15602e-22	-0.912717	0.049	0.331	3.87289e-18
Odc1	4.93596e-29	-0.915905	0.157	0.522	1.65364e-24
Ubb	1.94868e-70	-0.925855	0.853	0.979	6.52846e-66
Icam1	8.04499e-29	-0.926483	0.163	0.521	2.69523e-24
Phlda1	3.69648e-34	-0.928965	0.078	0.475	1.23839e-29
Ier2	1.18927e-32	-0.935507	0.49	0.847	3.98431e-28
Hcar2	1.48233e-34	-0.945154	0.026	0.408	4.96611e-30
Tent5a	1.59197e-46	-0.945502	0	0.461	5.33341e-42
Tgif1	1.40787e-50	-0.94568	0.193	0.679	4.71664e-46
Mt1	1.13065e-27	-0.947238	0.562	0.857	3.78789e-23
Jund	2.96071e-54	-0.950268	0.729	0.972	9.91896e-50
Pik3ap1	2.16296e-64	-0.953829	0.085	0.683	7.24636e-60
Itgav	9.49725e-37	-0.953868	0.16	0.58	3.18177e-32
Tomm6	2.07469e-71	-0.954715	0.023	0.651	6.95062e-67
Rab20	4.11621e-51	-0.955356	0.059	0.568	1.37901e-46
Cd74	2.54875e-43	-0.956686	0.425	0.923	8.53881e-39
Ndel1	2.90295e-62	-0.963006	0.16	0.726	9.72547e-58
Gm6377	9.69046e-49	-0.964055	0.056	0.546	3.2465e-44
Tiparp	2.41561e-41	-0.967486	0.19	0.622	8.09278e-37
Mir22hg	3.72702e-60	-0.982869	0	0.555	1.24863e-55
Cd86	1.32159e-55	-0.990166	0.405	0.846	4.42759e-51
Creb5	2.2069e-42	-0.990698	0.163	0.622	7.39354e-38
Klf6	3.79731e-43	-0.991647	0.627	0.917	1.27217e-38
Crybb2	3.34984e-28	-0.996747	0	0.31	1.12226e-23
Tent5c	2.54175e-47	-1.01198	0	0.467	8.51537e-43
Csrnp1	1.68738e-55	-1.02469	0.075	0.603	5.65305e-51
Rnasek	8.74345e-77	-1.02666	0.01	0.666	2.92923e-72
Socs3	1.52057e-47	-1.02742	0.307	0.771	5.0942e-43
Nfkbia	5.60196e-50	-1.0299	0.487	0.868	1.87677e-45
Neurl3	1.48174e-48	-1.03219	0.203	0.692	4.96412e-44
Litaf	1.06644e-72	-1.03489	0.209	0.801	3.57277e-68
Sdcbp	1.08796e-67	-1.04031	0.51	0.901	3.6449e-63
Ccr1	6.31741e-44	-1.04762	0.229	0.674	2.11646e-39
Ehd1	1.21521e-56	-1.04913	0.121	0.649	4.07119e-52
C3ar1	5.14696e-65	-1.05533	0.444	0.875	1.72433e-60
Irs2	8.88327e-43	-1.05988	0.085	0.541	2.97607e-38
Zfand5	2.17634e-56	-1.06334	0.448	0.87	7.29118e-52
Iqgap1	1.93702e-58	-1.06576	0.356	0.826	6.48941e-54
Plekho2	4.40538e-71	-1.06634	0.17	0.771	1.47589e-66
Egr2	5.42796e-46	-1.07268	0.105	0.58	1.81848e-41
Otulinl	2.02853e-77	-1.07898	0	0.657	6.79597e-73
Tnf	7.0979e-47	-1.08138	0.16	0.656	2.37794e-42
Sdc4	2.40923e-39	-1.09048	0.219	0.667	8.07139e-35
Maff	2.21612e-56	-1.09303	0.059	0.594	7.42446e-52
Slfn2	2.88675e-44	-1.09553	0.376	0.767	9.67118e-40
Clic4	1.4595e-58	-1.09657	0.19	0.739	4.88963e-54
Sbno2	6.23129e-44	-1.10173	0.163	0.613	2.08761e-39
Ctla2b	6.52294e-60	-1.11212	0.023	0.577	2.18532e-55
Cxcr4	1.83442e-45	-1.12099	0.033	0.495	6.14566e-41
Rab7b	5.16485e-59	-1.12829	0.131	0.675	1.73033e-54
Skil	9.6518e-65	-1.13163	0.382	0.876	3.23355e-60
Ets2	1.94505e-68	-1.13438	0.121	0.725	6.5163e-64
Nfkbiz	1.84072e-57	-1.13936	0.484	0.873	6.16678e-53
Plau	6.48679e-37	-1.15361	0.173	0.579	2.1732e-32
Tnfaip3	2.58186e-56	-1.17373	0.127	0.652	8.64976e-52
Stap1	1.77055e-45	-1.17547	0.18	0.64	5.93171e-41
Nr4a2	6.81407e-31	-1.18725	0.039	0.392	2.28285e-26
Tlr2	4.33644e-55	-1.18899	0.275	0.755	1.45279e-50
Dennd4a	3.32258e-61	-1.19867	0.206	0.75	1.11313e-56
Lilr4b	1.91715e-59	-1.22404	0.176	0.739	6.42282e-55
Ifi30	2.32201e-76	-1.22698	0	0.651	7.7792e-72
2410006H16Rik	1.81627e-85	-1.24527	0	0.7	6.08487e-81
Dnaja1	5.67187e-35	-1.26488	0.51	0.848	1.90019e-30
Casp4	6.41447e-76	-1.27212	0.088	0.715	2.14898e-71
Nme2	3.53722e-80	-1.27256	0.039	0.717	1.18504e-75
Hsph1	2.14048e-19	-1.2912	0.118	0.383	7.17105e-15
Hsp90aa1	3.51648e-31	-1.30608	0.611	0.884	1.17809e-26
Hspa8	1.93582e-89	-1.31383	0.82	0.972	6.48538e-85
Mapkapk2	2.83206e-78	-1.33797	0.222	0.816	9.48797e-74
Dleu2	2.61787e-78	-1.341	0	0.662	8.77039e-74
Egr3	4.52211e-42	-1.34376	0.082	0.524	1.515e-37
Rel	9.07606e-82	-1.34609	0.297	0.865	3.04066e-77
Rpl13a	1.33404e-98	-1.34671	0.428	0.911	4.46931e-94
Ier3	3.5241e-48	-1.35014	0.34	0.791	1.18064e-43
Rilpl2	2.63099e-66	-1.3649	0.092	0.668	8.81435e-62
Nlrp3	1.94065e-64	-1.36565	0.19	0.732	6.50158e-60
Dnajb1	7.56027e-31	-1.38816	0.291	0.66	2.53284e-26
Gas5	4.83054e-95	-1.38833	0	0.748	1.61833e-90
Rasgef1b	6.82861e-76	-1.39009	0.111	0.755	2.28772e-71
Tut7	7.65081e-92	-1.39871	0	0.732	2.56317e-87
Lmna	3.2022e-60	-1.40323	0.042	0.61	1.0728e-55
Bcl2a1b	1.03877e-70	-1.40882	0.389	0.844	3.48008e-66
Nfkbid	1.19807e-69	-1.41326	0.088	0.682	4.01378e-65
Sqstm1	7.79392e-67	-1.41884	0.275	0.787	2.61112e-62
Mcl1	8.41536e-94	-1.42131	0.565	0.929	2.81931e-89
Rgs1	2.61923e-45	-1.42132	0.294	0.737	8.77495e-41
Gm26532	1.56208e-63	-1.43056	0.199	0.764	5.23328e-59
Cdkn1a	5.7559e-56	-1.4513	0.183	0.695	1.92834e-51
Il1a	1.00902e-41	-1.4586	0.065	0.503	3.38042e-37
Ccrl2	1.24955e-58	-1.48847	0.209	0.714	4.18625e-54
C5ar1	2.32749e-75	-1.51069	0.196	0.784	7.79757e-71
Plek	2.11857e-86	-1.51083	0.546	0.925	7.09763e-82
Ccl3	4.90848e-50	-1.53691	0.448	0.866	1.64444e-45
Hmox1	1.88991e-39	-1.55873	0.203	0.626	6.33159e-35
Srgn	5.5575e-90	-1.56698	0.529	0.925	1.86188e-85
Ifi207	2.00505e-89	-1.59774	0.34	0.894	6.7173e-85
Gadd45b	3.43388e-71	-1.63824	0.098	0.703	1.15042e-66
Marcksl1	5.0667e-74	-1.69625	0.248	0.812	1.69745e-69
Bmp2	1.99568e-29	-1.70439	0.092	0.439	6.68592e-25
Rcan1	4.77529e-46	-1.775	0.046	0.51	1.59982e-41
Cd14	4.76707e-94	-1.83118	0.542	0.938	1.59706e-89
Pim1	4.66274e-94	-1.90212	0.206	0.848	1.56211e-89
Kdm6b	1.37485e-104	-1.93056	0.245	0.872	4.60601e-100
Atf3	2.28467e-93	-1.95093	0.474	0.929	7.6541e-89
Nr4a1	2.46333e-87	-1.96136	0.062	0.751	8.25265e-83
Ccl2	3.15148e-51	-2.01611	0.346	0.792	1.05581e-46
Lilrb4a	2.90259e-109	-2.03617	0.222	0.887	9.72427e-105
Ccl7	1.27884e-43	-2.07845	0.163	0.619	4.28437e-39
Hspa1a	2.97109e-55	-2.32889	0.314	0.797	9.95374e-51
Ifrd1	1.59653e-112	-2.3375	0.167	0.884	5.34871e-108
Hspa1b	2.50791e-40	-2.3471	0.193	0.607	8.40198e-36
Cd83	1.21281e-118	-2.36286	0.239	0.917	4.06316e-114
Il1b	7.02092e-63	-2.43141	0.072	0.637	2.35215e-58
Cxcl2	4.71739e-83	-2.46757	0.193	0.829	1.58042e-78
Atp6v0c	2.16187e-140	-2.47106	0.065	0.945	7.24269e-136
Ccl4	2.76027e-88	-2.54851	0.324	0.891	9.24746e-84
Cebpb	1.76865e-122	-2.65719	0.147	0.905	5.92532e-118
