# Supplementary material for: Retinal microglia express more MHC class I and promote greater T-cell-driven inflammation than brain microglia
Source: Front Immunol. 2024 May 10;15:1399989. doi: 10.3389/fimmu.2024.1399989 (PMC11116593; doi:10.3389/fimmu.2024.1399989)
Supplement: Supplementary file 3 [file Table_2.xlsx]

## Sheet: Eye_Global
GO Term	Description	P-value	FDR q-value	Enrichment	N	B	n	b	Genes
GO:0050896	response to stimulus	6.91e-20	6.86e-16	1.92	2615	902	184	122	[Hspa8 - heat shock protein 8, H2-Q7 - histocompatibility 2, q region locus 7, Mapkapk2 - map kinase-activated protein kinase 2, Dusp3 - dual specificity phosphatase 3 (vaccinia virus phosphatase vh1-related), Apoe - apolipoprotein e, Hspd1 - heat shock protein 1 (chaperonin), Hspa1b - heat shock protein 1b, Hsp90aa1 - heat shock protein 90, alpha (cytosolic), class a member 1, Hsp90ab1 - heat sh…
GO:0042221	response to chemical	6.95e-16	3.45e-12	2.22	2615	543	184	85	[Crip1 - cysteine-rich protein 1 (intestinal), Hspa8 - heat shock protein 8, Il1b - interleukin 1 beta, H2-Q7 - histocompatibility 2, q region locus 7, Il1a - interleukin 1 alpha, Mapkapk2 - map kinase-activated protein kinase 2, Aes - amino-terminal enhancer of split, Dusp3 - dual specificity phosphatase 3 (vaccinia virus phosphatase vh1-related), Cd74 - cd74 antigen (invariant polypeptide of ma…
GO:0010033	response to organic substance	1.72e-15	5.7e-12	2.35	2615	466	184	77	[Hspa8 - heat shock protein 8, H2-Q7 - histocompatibility 2, q region locus 7, Il1b - interleukin 1 beta, Il1a - interleukin 1 alpha, Mapkapk2 - map kinase-activated protein kinase 2, Aes - amino-terminal enhancer of split, Dusp3 - dual specificity phosphatase 3 (vaccinia virus phosphatase vh1-related), Hspd1 - heat shock protein 1 (chaperonin), Cd74 - cd74 antigen (invariant polypeptide of major…
GO:0034097	response to cytokine	7.3e-15	1.81e-11	3.57	2615	171	184	43	[Mrc1 - mannose receptor, c type 1, Cebpa - ccaat/enhancer binding protein (c/ebp), alpha, Icam1 - intercellular adhesion molecule 1, Bst2 - bone marrow stromal cell antigen 2, H2-Q7 - histocompatibility 2, q region locus 7, Il1b - interleukin 1 beta, Mapkapk2 - map kinase-activated protein kinase 2, Aes - amino-terminal enhancer of split, Hspd1 - heat shock protein 1 (chaperonin), Cd74 - cd74 an…
GO:0002684	positive regulation of immune system process	8.72e-15	1.73e-11	3.04	2615	243	184	52	[Hspa8 - heat shock protein 8, H2-Q7 - histocompatibility 2, q region locus 7, Il1b - interleukin 1 beta, Il1a - interleukin 1 alpha, Mapkapk2 - map kinase-activated protein kinase 2, Cd74 - cd74 antigen (invariant polypeptide of major histocompatibility complex, class ii antigen-associated), Hspd1 - heat shock protein 1 (chaperonin), 5430435G22Rik - riken cdna 5430435g22 gene, Cd83 - cd83 antige…
GO:0006954	inflammatory response	2.26e-14	3.75e-11	4.55	2615	100	184	32	[Icam1 - intercellular adhesion molecule 1, Il1b - interleukin 1 beta, Il1a - interleukin 1 alpha, Mapkapk2 - map kinase-activated protein kinase 2, Cxcl2 - chemokine (c-x-c motif) ligand 2, Hnrnpa0 - heterogeneous nuclear ribonucleoprotein a0, Axl - axl receptor tyrosine kinase, Ccl3 - chemokine (c-c motif) ligand 3, Ccl4 - chemokine (c-c motif) ligand 4, Zc3h12a - zinc finger ccch type containi…
GO:0034341	response to interferon-gamma	6.89e-14	9.77e-11	7.29	2615	39	184	20	[Ccl2 - chemokine (c-c motif) ligand 2, Mrc1 - mannose receptor, c type 1, Vim - vimentin, H2-Ab1 - histocompatibility 2, class ii antigen a, beta 1, H2-Aa - histocompatibility 2, class ii antigen a, alpha, Ccl12 - chemokine (c-c motif) ligand 12, Bst2 - bone marrow stromal cell antigen 2, H2-Q7 - histocompatibility 2, q region locus 7, Rpl13a - ribosomal protein l13a, Actg1 - actin, gamma, cytop…
GO:0002376	immune system process	4.52e-13	5.61e-10	2.41	2615	378	184	64	[Il1b - interleukin 1 beta, H2-Q7 - histocompatibility 2, q region locus 7, Il1a - interleukin 1 alpha, Sqstm1 - sequestosome 1, Osm - oncostatin m, Mapkapk2 - map kinase-activated protein kinase 2, Cd74 - cd74 antigen (invariant polypeptide of major histocompatibility complex, class ii antigen-associated), Hspd1 - heat shock protein 1 (chaperonin), Hsp90aa1 - heat shock protein 90, alpha (cytoso…
GO:0002682	regulation of immune system process	4.98e-13	5.48e-10	2.51	2615	340	184	60	[Hspa8 - heat shock protein 8, H2-Q7 - histocompatibility 2, q region locus 7, Il1b - interleukin 1 beta, Il1a - interleukin 1 alpha, Mapkapk2 - map kinase-activated protein kinase 2, Dusp3 - dual specificity phosphatase 3 (vaccinia virus phosphatase vh1-related), Cd74 - cd74 antigen (invariant polypeptide of major histocompatibility complex, class ii antigen-associated), Apoe - apolipoprotein e,…
GO:0071310	cellular response to organic substance	7.05e-13	7e-10	2.52	2615	333	184	59	[Hspa8 - heat shock protein 8, H2-Q7 - histocompatibility 2, q region locus 7, Il1b - interleukin 1 beta, Il1a - interleukin 1 alpha, Mapkapk2 - map kinase-activated protein kinase 2, Dusp3 - dual specificity phosphatase 3 (vaccinia virus phosphatase vh1-related), Hspd1 - heat shock protein 1 (chaperonin), Hspa1b - heat shock protein 1b, 5430435G22Rik - riken cdna 5430435g22 gene, Hsp90ab1 - heat…
GO:0002237	response to molecule of bacterial origin	2.78e-12	2.51e-09	4.74	2615	78	184	26	[Mrc1 - mannose receptor, c type 1, Litaf - lps-induced tn factor, Il1b - interleukin 1 beta, Il1a - interleukin 1 alpha, Mapkapk2 - map kinase-activated protein kinase 2, Cxcl2 - chemokine (c-x-c motif) ligand 2, Hnrnpa0 - heterogeneous nuclear ribonucleoprotein a0, Axl - axl receptor tyrosine kinase, Cxcl16 - chemokine (c-x-c motif) ligand 16, Cebpb - ccaat/enhancer binding protein (c/ebp), bet…
GO:0043207	response to external biotic stimulus	6.11e-12	5.05e-09	3.05	2615	196	184	42	[Mrc1 - mannose receptor, c type 1, Bst2 - bone marrow stromal cell antigen 2, Litaf - lps-induced tn factor, Il1b - interleukin 1 beta, Il1a - interleukin 1 alpha, Mapkapk2 - map kinase-activated protein kinase 2, Cxcl2 - chemokine (c-x-c motif) ligand 2, Hnrnpa0 - heterogeneous nuclear ribonucleoprotein a0, Ifi204 - interferon activated gene 204, Hsp90aa1 - heat shock protein 90, alpha (cytosol…
GO:0006955	immune response	7.32e-12	5.59e-09	3.03	2615	197	184	42	[Icam1 - intercellular adhesion molecule 1, Bst2 - bone marrow stromal cell antigen 2, Ctsc - cathepsin c, Il1b - interleukin 1 beta, H2-Q7 - histocompatibility 2, q region locus 7, Il1a - interleukin 1 alpha, Osm - oncostatin m, Cd74 - cd74 antigen (invariant polypeptide of major histocompatibility complex, class ii antigen-associated), Cxcl2 - chemokine (c-x-c motif) ligand 2, Axl - axl recepto…
GO:0070887	cellular response to chemical stimulus	8.07e-12	5.72e-09	2.27	2615	401	184	64	[Crip1 - cysteine-rich protein 1 (intestinal), Hspa8 - heat shock protein 8, H2-Q7 - histocompatibility 2, q region locus 7, Il1b - interleukin 1 beta, Il1a - interleukin 1 alpha, Mapkapk2 - map kinase-activated protein kinase 2, Dusp3 - dual specificity phosphatase 3 (vaccinia virus phosphatase vh1-related), Hspd1 - heat shock protein 1 (chaperonin), Hspa1b - heat shock protein 1b, 5430435G22Rik…
GO:0071219	cellular response to molecule of bacterial origin	8.99e-12	5.95e-09	5.63	2615	53	184	21	[Ccl2 - chemokine (c-c motif) ligand 2, Sbno2 - strawberry notch homolog 2 (drosophila), Vim - vimentin, Mrc1 - mannose receptor, c type 1, Litaf - lps-induced tn factor, Il1b - interleukin 1 beta, Il1a - interleukin 1 alpha, Stap1 - signal transducing adaptor family member 1, Cxcl2 - chemokine (c-x-c motif) ligand 2, Axl - axl receptor tyrosine kinase, Nlrp3 - nlr family, pyrin domain containing…
GO:0071222	cellular response to lipopolysaccharide	9.55e-12	5.92e-09	5.92	2615	48	184	20	[Ccl2 - chemokine (c-c motif) ligand 2, Sbno2 - strawberry notch homolog 2 (drosophila), Mrc1 - mannose receptor, c type 1, Vim - vimentin, Litaf - lps-induced tn factor, Il1b - interleukin 1 beta, Il1a - interleukin 1 alpha, Stap1 - signal transducing adaptor family member 1, Cxcl2 - chemokine (c-x-c motif) ligand 2, Nlrp3 - nlr family, pyrin domain containing 3, Axl - axl receptor tyrosine kina…
GO:0009607	response to biotic stimulus	9.91e-12	5.78e-09	2.95	2615	207	184	43	[Mrc1 - mannose receptor, c type 1, Bst2 - bone marrow stromal cell antigen 2, Litaf - lps-induced tn factor, Il1b - interleukin 1 beta, Il1a - interleukin 1 alpha, Mapkapk2 - map kinase-activated protein kinase 2, Cxcl2 - chemokine (c-x-c motif) ligand 2, Hnrnpa0 - heterogeneous nuclear ribonucleoprotein a0, Ifi204 - interferon activated gene 204, Hsp90aa1 - heat shock protein 90, alpha (cytosol…
GO:0032496	response to lipopolysaccharide	1.04e-11	5.75e-09	4.87	2615	70	184	24	[Ccl2 - chemokine (c-c motif) ligand 2, Sbno2 - strawberry notch homolog 2 (drosophila), Vim - vimentin, Mrc1 - mannose receptor, c type 1, Litaf - lps-induced tn factor, Il1b - interleukin 1 beta, Il1a - interleukin 1 alpha, Stap1 - signal transducing adaptor family member 1, Rpl13a - ribosomal protein l13a, Mapkapk2 - map kinase-activated protein kinase 2, Cxcl2 - chemokine (c-x-c motif) ligand…
GO:0071216	cellular response to biotic stimulus	1.38e-11	7.19e-09	5.03	2615	65	184	23	[Ccl2 - chemokine (c-c motif) ligand 2, Sbno2 - strawberry notch homolog 2 (drosophila), Vim - vimentin, Mrc1 - mannose receptor, c type 1, Litaf - lps-induced tn factor, Il1b - interleukin 1 beta, Il1a - interleukin 1 alpha, Stap1 - signal transducing adaptor family member 1, Cxcl2 - chemokine (c-x-c motif) ligand 2, Ddit3 - dna-damage inducible transcript 3, Axl - axl receptor tyrosine kinase, …
GO:0032101	regulation of response to external stimulus	3.17e-11	1.57e-08	2.96	2615	197	184	41	[Pik3ap1 - phosphoinositide-3-kinase adaptor protein 1, Anxa5 - annexin a5, Cebpa - ccaat/enhancer binding protein (c/ebp), alpha, Ctsc - cathepsin c, Il1b - interleukin 1 beta, Rabgef1 - rab guanine nucleotide exchange factor (gef) 1, Osm - oncostatin m, Dusp3 - dual specificity phosphatase 3 (vaccinia virus phosphatase vh1-related), Cd74 - cd74 antigen (invariant polypeptide of major histocompa…
GO:0006952	defense response	4.07e-11	1.92e-08	2.79	2615	224	184	44	[Icam1 - intercellular adhesion molecule 1, Bst2 - bone marrow stromal cell antigen 2, Il1b - interleukin 1 beta, Il1a - interleukin 1 alpha, Mapkapk2 - map kinase-activated protein kinase 2, Cd74 - cd74 antigen (invariant polypeptide of major histocompatibility complex, class ii antigen-associated), Cxcl2 - chemokine (c-x-c motif) ligand 2, Hnrnpa0 - heterogeneous nuclear ribonucleoprotein a0, A…
GO:0048584	positive regulation of response to stimulus	1.27e-10	5.72e-08	2.08	2615	457	184	67	[Gpr65 - g-protein coupled receptor 65, Hspa8 - heat shock protein 8, H2-Q7 - histocompatibility 2, q region locus 7, Il1b - interleukin 1 beta, Il1a - interleukin 1 alpha, Spag9 - sperm associated antigen 9, Osm - oncostatin m, Mapkapk2 - map kinase-activated protein kinase 2, Apoe - apolipoprotein e, Hspd1 - heat shock protein 1 (chaperonin), Cd74 - cd74 antigen (invariant polypeptide of major …
GO:0007165	signal transduction	1.38e-10	5.95e-08	1.9	2615	591	184	79	[Crip1 - cysteine-rich protein 1 (intestinal), Bcl2a1b - b cell leukemia/lymphoma 2 related protein a1b, Gpr65 - g-protein coupled receptor 65, Il1b - interleukin 1 beta, Il1a - interleukin 1 alpha, Osm - oncostatin m, Mapkapk2 - map kinase-activated protein kinase 2, Aes - amino-terminal enhancer of split, Apoe - apolipoprotein e, Hspd1 - heat shock protein 1 (chaperonin), Cd74 - cd74 antigen (i…
GO:0001817	regulation of cytokine production	2.35e-10	9.71e-08	2.89	2615	192	184	39	[Litaf - lps-induced tn factor, Il1b - interleukin 1 beta, Il1a - interleukin 1 alpha, Rabgef1 - rab guanine nucleotide exchange factor (gef) 1, Osm - oncostatin m, Mapkapk2 - map kinase-activated protein kinase 2, Hspd1 - heat shock protein 1 (chaperonin), Cd74 - cd74 antigen (invariant polypeptide of major histocompatibility complex, class ii antigen-associated), 5430435G22Rik - riken cdna 5430…
GO:0051240	positive regulation of multicellular organismal process	2.71e-10	1.07e-07	2.16	2615	401	184	61	[Lmna - lamin a, Il1b - interleukin 1 beta, Il1a - interleukin 1 alpha, Spag9 - sperm associated antigen 9, Osm - oncostatin m, Mapkapk2 - map kinase-activated protein kinase 2, Apoe - apolipoprotein e, Hspd1 - heat shock protein 1 (chaperonin), Cd74 - cd74 antigen (invariant polypeptide of major histocompatibility complex, class ii antigen-associated), Pfn1 - profilin 1, 5430435G22Rik - riken cd…
GO:0006950	response to stress	2.77e-10	1.06e-07	1.93	2615	553	184	75	[Crip1 - cysteine-rich protein 1 (intestinal), Bcl2a1b - b cell leukemia/lymphoma 2 related protein a1b, Hspa8 - heat shock protein 8, Il1b - interleukin 1 beta, Il1a - interleukin 1 alpha, Sqstm1 - sequestosome 1, Osm - oncostatin m, Mapkapk2 - map kinase-activated protein kinase 2, Apoe - apolipoprotein e, Hspd1 - heat shock protein 1 (chaperonin), Cd74 - cd74 antigen (invariant polypeptide of …
GO:0051716	cellular response to stimulus	2.84e-10	1.04e-07	1.87	2615	599	184	79	[Crip1 - cysteine-rich protein 1 (intestinal), Bcl2a1b - b cell leukemia/lymphoma 2 related protein a1b, Hspa8 - heat shock protein 8, H2-Q7 - histocompatibility 2, q region locus 7, Il1b - interleukin 1 beta, Il1a - interleukin 1 alpha, Sqstm1 - sequestosome 1, Mapkapk2 - map kinase-activated protein kinase 2, Aes - amino-terminal enhancer of split, Dusp3 - dual specificity phosphatase 3 (vaccin…
GO:0050865	regulation of cell activation	3.17e-10	1.12e-07	3.23	2615	145	184	33	[Cebpa - ccaat/enhancer binding protein (c/ebp), alpha, Ctsc - cathepsin c, Il1b - interleukin 1 beta, Il1a - interleukin 1 alpha, Rabgef1 - rab guanine nucleotide exchange factor (gef) 1, Dusp3 - dual specificity phosphatase 3 (vaccinia virus phosphatase vh1-related), Apoe - apolipoprotein e, Hspd1 - heat shock protein 1 (chaperonin), Cd74 - cd74 antigen (invariant polypeptide of major histocomp…
GO:0002694	regulation of leukocyte activation	3.37e-10	1.15e-07	3.39	2615	130	184	31	[Cebpa - ccaat/enhancer binding protein (c/ebp), alpha, Ctsc - cathepsin c, Il1b - interleukin 1 beta, Il1a - interleukin 1 alpha, Rabgef1 - rab guanine nucleotide exchange factor (gef) 1, Dusp3 - dual specificity phosphatase 3 (vaccinia virus phosphatase vh1-related), Hspd1 - heat shock protein 1 (chaperonin), Cd74 - cd74 antigen (invariant polypeptide of major histocompatibility complex, class …
GO:0009605	response to external stimulus	3.39e-10	1.12e-07	2.45	2615	284	184	49	[Il1b - interleukin 1 beta, Il1a - interleukin 1 alpha, Mapkapk2 - map kinase-activated protein kinase 2, Aes - amino-terminal enhancer of split, Apoe - apolipoprotein e, Hsp90aa1 - heat shock protein 90, alpha (cytosolic), class a member 1, Axl - axl receptor tyrosine kinase, Cxcl16 - chemokine (c-x-c motif) ligand 16, Ccl2 - chemokine (c-c motif) ligand 2, Vim - vimentin, C5ar1 - complement com…
GO:0007166	cell surface receptor signaling pathway	3.63e-10	1.16e-07	2.42	2615	294	184	50	[Bcl2a1b - b cell leukemia/lymphoma 2 related protein a1b, Il1b - interleukin 1 beta, Il1a - interleukin 1 alpha, Osm - oncostatin m, Mapkapk2 - map kinase-activated protein kinase 2, Aes - amino-terminal enhancer of split, Cd74 - cd74 antigen (invariant polypeptide of major histocompatibility complex, class ii antigen-associated), Dab2 - disabled 2, mitogen-responsive phosphoprotein, Axl - axl r…
GO:0048518	positive regulation of biological process	5.45e-10	1.69e-07	1.48	2615	1178	184	123	[Hspa8 - heat shock protein 8, H2-Q7 - histocompatibility 2, q region locus 7, Spag9 - sperm associated antigen 9, Mapkapk2 - map kinase-activated protein kinase 2, Dusp3 - dual specificity phosphatase 3 (vaccinia virus phosphatase vh1-related), Hspd1 - heat shock protein 1 (chaperonin), Apoe - apolipoprotein e, Pfn1 - profilin 1, Hspa1b - heat shock protein 1b, Hsp90aa1 - heat shock protein 90, …
GO:0019221	cytokine-mediated signaling pathway	1.05e-09	3.14e-07	4.34	2615	72	184	22	[Ccl2 - chemokine (c-c motif) ligand 2, Cebpa - ccaat/enhancer binding protein (c/ebp), alpha, Irf1 - interferon regulatory factor 1, Ccl12 - chemokine (c-c motif) ligand 12, Il1b - interleukin 1 beta, Il1a - interleukin 1 alpha, Osm - oncostatin m, Ifitm2 - interferon induced transmembrane protein 2, Cd74 - cd74 antigen (invariant polypeptide of major histocompatibility complex, class ii antigen…
GO:0048583	regulation of response to stimulus	1.62e-09	4.73e-07	1.7	2615	752	184	90	[Dennd4a - denn/madd domain containing 4a, Lmna - lamin a, Gpr65 - g-protein coupled receptor 65, Hspa8 - heat shock protein 8, Il1b - interleukin 1 beta, H2-Q7 - histocompatibility 2, q region locus 7, Il1a - interleukin 1 alpha, Sqstm1 - sequestosome 1, Spag9 - sperm associated antigen 9, Osm - oncostatin m, Mapkapk2 - map kinase-activated protein kinase 2, Aes - amino-terminal enhancer of spli…
GO:0050867	positive regulation of cell activation	2.95e-09	8.37e-07	3.83	2615	89	184	24	[Ccl2 - chemokine (c-c motif) ligand 2, Lgals1 - lectin, galactose binding, soluble 1, H2-Ab1 - histocompatibility 2, class ii antigen a, beta 1, H2-Aa - histocompatibility 2, class ii antigen a, alpha, Cebpa - ccaat/enhancer binding protein (c/ebp), alpha, Irf1 - interferon regulatory factor 1, Ctsc - cathepsin c, Il1b - interleukin 1 beta, Il1a - interleukin 1 alpha, Stap1 - signal transducing …
GO:0048519	negative regulation of biological process	3e-09	8.26e-07	1.53	2615	1021	184	110	[Hspa8 - heat shock protein 8, Spag9 - sperm associated antigen 9, Mapkapk2 - map kinase-activated protein kinase 2, Dusp3 - dual specificity phosphatase 3 (vaccinia virus phosphatase vh1-related), Dusp8 - dual specificity phosphatase 8, Apoe - apolipoprotein e, Hspd1 - heat shock protein 1 (chaperonin), Hspa1b - heat shock protein 1b, Pfn1 - profilin 1, Etf1 - eukaryotic translation termination …
GO:0002696	positive regulation of leukocyte activation	3.63e-09	9.74e-07	3.94	2615	83	184	23	[Ccl2 - chemokine (c-c motif) ligand 2, Lgals1 - lectin, galactose binding, soluble 1, H2-Ab1 - histocompatibility 2, class ii antigen a, beta 1, H2-Aa - histocompatibility 2, class ii antigen a, alpha, Cebpa - ccaat/enhancer binding protein (c/ebp), alpha, Irf1 - interferon regulatory factor 1, Ctsc - cathepsin c, Il1b - interleukin 1 beta, Il1a - interleukin 1 alpha, Stap1 - signal transducing …
GO:1903037	regulation of leukocyte cell-cell adhesion	4.7e-09	1.23e-06	3.89	2615	84	184	23	[Ccl2 - chemokine (c-c motif) ligand 2, Lgals1 - lectin, galactose binding, soluble 1, H2-Ab1 - histocompatibility 2, class ii antigen a, beta 1, H2-Aa - histocompatibility 2, class ii antigen a, alpha, Irf1 - interferon regulatory factor 1, Icam1 - intercellular adhesion molecule 1, Il1b - interleukin 1 beta, Il1a - interleukin 1 alpha, Dusp3 - dual specificity phosphatase 3 (vaccinia virus phos…
GO:0010941	regulation of cell death	8.3e-09	2.11e-06	2.07	2615	392	184	57	[Lmna - lamin a, Hspa8 - heat shock protein 8, Il1b - interleukin 1 beta, Osm - oncostatin m, Aes - amino-terminal enhancer of split, Apoe - apolipoprotein e, Hspd1 - heat shock protein 1 (chaperonin), Cd74 - cd74 antigen (invariant polypeptide of major histocompatibility complex, class ii antigen-associated), Hspa1b - heat shock protein 1b, Hsp90aa1 - heat shock protein 90, alpha (cytosolic), cl…
GO:0031347	regulation of defense response	9.5e-09	2.36e-06	2.86	2615	164	184	33	[Pik3ap1 - phosphoinositide-3-kinase adaptor protein 1, Cebpa - ccaat/enhancer binding protein (c/ebp), alpha, Ctsc - cathepsin c, Il1b - interleukin 1 beta, Rabgef1 - rab guanine nucleotide exchange factor (gef) 1, Osm - oncostatin m, Mapkapk2 - map kinase-activated protein kinase 2, Apoe - apolipoprotein e, Hspd1 - heat shock protein 1 (chaperonin), Cd74 - cd74 antigen (invariant polypeptide of…
GO:0002821	positive regulation of adaptive immune response	1.08e-08	2.62e-06	5.61	2615	38	184	15	[H2-D1 - histocompatibility 2, d region locus 1, H2-Ab1 - histocompatibility 2, class ii antigen a, beta 1, Irf1 - interferon regulatory factor 1, Hspa8 - heat shock protein 8, H2-Q7 - histocompatibility 2, q region locus 7, Il1b - interleukin 1 beta, H2-Q6 - histocompatibility 2, q region locus 6, H2-K1 - histocompatibility 2, k1, k region, Cd74 - cd74 antigen (invariant polypeptide of major his…
GO:0050727	regulation of inflammatory response	1.23e-08	2.91e-06	3.59	2615	95	184	24	[Sbno2 - strawberry notch homolog 2 (drosophila), Pik3ap1 - phosphoinositide-3-kinase adaptor protein 1, Cebpa - ccaat/enhancer binding protein (c/ebp), alpha, Casp4 - caspase 4, apoptosis-related cysteine peptidase, Ctsc - cathepsin c, Il1b - interleukin 1 beta, Stap1 - signal transducing adaptor family member 1, Osm - oncostatin m, Metrnl - meteorin, glial cell differentiation regulator-like, R…
GO:0071345	cellular response to cytokine stimulus	1.27e-08	2.92e-06	3.02	2615	141	184	30	[Mrc1 - mannose receptor, c type 1, Cebpa - ccaat/enhancer binding protein (c/ebp), alpha, Icam1 - intercellular adhesion molecule 1, H2-Q7 - histocompatibility 2, q region locus 7, Hspd1 - heat shock protein 1 (chaperonin), Ifi203 - interferon activated gene 203, 5430435G22Rik - riken cdna 5430435g22 gene, Csf2ra - colony stimulating factor 2 receptor, alpha, low-affinity (granulocyte-macrophage…
GO:0051239	regulation of multicellular organismal process	1.49e-08	3.36e-06	1.76	2615	623	184	77	[Lmna - lamin a, Il1b - interleukin 1 beta, Il1a - interleukin 1 alpha, Spag9 - sperm associated antigen 9, Osm - oncostatin m, Mapkapk2 - map kinase-activated protein kinase 2, Apoe - apolipoprotein e, Hspd1 - heat shock protein 1 (chaperonin), Cd74 - cd74 antigen (invariant polypeptide of major histocompatibility complex, class ii antigen-associated), Pfn1 - profilin 1, 5430435G22Rik - riken cd…
GO:0001819	positive regulation of cytokine production	1.5e-08	3.3e-06	3.16	2615	126	184	28	[Il1b - interleukin 1 beta, Il1a - interleukin 1 alpha, Osm - oncostatin m, Mapkapk2 - map kinase-activated protein kinase 2, Hspd1 - heat shock protein 1 (chaperonin), Cd74 - cd74 antigen (invariant polypeptide of major histocompatibility complex, class ii antigen-associated), 5430435G22Rik - riken cdna 5430435g22 gene, Ifi204 - interferon activated gene 204, Hsp90aa1 - heat shock protein 90, al…
GO:0022407	regulation of cell-cell adhesion	1.62e-08	3.48e-06	3.33	2615	111	184	26	[Icam1 - intercellular adhesion molecule 1, Il1b - interleukin 1 beta, Il1a - interleukin 1 alpha, Dusp3 - dual specificity phosphatase 3 (vaccinia virus phosphatase vh1-related), Hspd1 - heat shock protein 1 (chaperonin), Cd74 - cd74 antigen (invariant polypeptide of major histocompatibility complex, class ii antigen-associated), Hsp90aa1 - heat shock protein 90, alpha (cytosolic), class a membe…
GO:0043067	regulation of programmed cell death	1.63e-08	3.45e-06	2.11	2615	357	184	53	[Lmna - lamin a, Hspa8 - heat shock protein 8, Il1b - interleukin 1 beta, Osm - oncostatin m, Aes - amino-terminal enhancer of split, Apoe - apolipoprotein e, Hspd1 - heat shock protein 1 (chaperonin), Cd74 - cd74 antigen (invariant polypeptide of major histocompatibility complex, class ii antigen-associated), Hspa1b - heat shock protein 1b, Hsp90aa1 - heat shock protein 90, alpha (cytosolic), cl…
GO:0002819	regulation of adaptive immune response	2.16e-08	4.47e-06	4.49	2615	57	184	18	[H2-D1 - histocompatibility 2, d region locus 1, H2-Ab1 - histocompatibility 2, class ii antigen a, beta 1, Irf1 - interferon regulatory factor 1, Hspa8 - heat shock protein 8, H2-Q7 - histocompatibility 2, q region locus 7, Il1b - interleukin 1 beta, H2-Q6 - histocompatibility 2, q region locus 6, H2-K1 - histocompatibility 2, k1, k region, Ndfip1 - nedd4 family interacting protein 1, Cd74 - cd7…
GO:0002822	regulation of adaptive immune response based on somatic recombination of immune receptors built from immunoglobulin superfamily domains	2.18e-08	4.42e-06	4.74	2615	51	184	17	[H2-D1 - histocompatibility 2, d region locus 1, H2-Ab1 - histocompatibility 2, class ii antigen a, beta 1, Irf1 - interferon regulatory factor 1, Hspa8 - heat shock protein 8, Il1b - interleukin 1 beta, H2-Q7 - histocompatibility 2, q region locus 7, H2-Q6 - histocompatibility 2, q region locus 6, H2-K1 - histocompatibility 2, k1, k region, Ndfip1 - nedd4 family interacting protein 1, Hspd1 - he…
GO:0022409	positive regulation of cell-cell adhesion	2.33e-08	4.63e-06	4.06	2615	70	184	20	[Ccl2 - chemokine (c-c motif) ligand 2, Lgals1 - lectin, galactose binding, soluble 1, H2-Ab1 - histocompatibility 2, class ii antigen a, beta 1, H2-Aa - histocompatibility 2, class ii antigen a, alpha, Irf1 - interferon regulatory factor 1, Icam1 - intercellular adhesion molecule 1, Cited2 - cbp/p300-interacting transactivator, with glu/asp-rich carboxy-terminal domain, 2, Il1b - interleukin 1 b…
GO:0048522	positive regulation of cellular process	2.77e-08	5.39e-06	1.48	2615	1069	184	111	[Hspa8 - heat shock protein 8, Spag9 - sperm associated antigen 9, Dusp3 - dual specificity phosphatase 3 (vaccinia virus phosphatase vh1-related), Apoe - apolipoprotein e, Hspd1 - heat shock protein 1 (chaperonin), Hspa1b - heat shock protein 1b, Pfn1 - profilin 1, Hsp90aa1 - heat shock protein 90, alpha (cytosolic), class a member 1, Hsp90ab1 - heat shock protein 90 alpha (cytosolic), class b m…
GO:0002824	positive regulation of adaptive immune response based on somatic recombination of immune receptors built from immunoglobulin superfamily domains	2.81e-08	5.36e-06	5.68	2615	35	184	14	[H2-D1 - histocompatibility 2, d region locus 1, H2-Ab1 - histocompatibility 2, class ii antigen a, beta 1, Irf1 - interferon regulatory factor 1, Hspa8 - heat shock protein 8, Il1b - interleukin 1 beta, H2-Q7 - histocompatibility 2, q region locus 7, H2-Q6 - histocompatibility 2, q region locus 6, H2-K1 - histocompatibility 2, k1, k region, Hspd1 - heat shock protein 1 (chaperonin), Nfkbid - nuc…
GO:0050794	regulation of cellular process	3.2e-08	5.98e-06	1.28	2615	1663	184	150	[Hspa8 - heat shock protein 8, Spag9 - sperm associated antigen 9, Mapkapk2 - map kinase-activated protein kinase 2, Dusp3 - dual specificity phosphatase 3 (vaccinia virus phosphatase vh1-related), Dusp8 - dual specificity phosphatase 8, Hspd1 - heat shock protein 1 (chaperonin), Apoe - apolipoprotein e, Pfn1 - profilin 1, Hspa1b - heat shock protein 1b, Hsp90aa1 - heat shock protein 90, alpha (c…
GO:0080134	regulation of response to stress	3.22e-08	5.92e-06	2.11	2615	343	184	51	[Lmna - lamin a, Il1b - interleukin 1 beta, Il1a - interleukin 1 alpha, Spag9 - sperm associated antigen 9, Osm - oncostatin m, Mapkapk2 - map kinase-activated protein kinase 2, Dusp3 - dual specificity phosphatase 3 (vaccinia virus phosphatase vh1-related), Cd74 - cd74 antigen (invariant polypeptide of major histocompatibility complex, class ii antigen-associated), Hspd1 - heat shock protein 1 (…
GO:0051249	regulation of lymphocyte activation	3.33e-08	6e-06	3.32	2615	107	184	25	[Il1b - interleukin 1 beta, Il1a - interleukin 1 alpha, Dusp3 - dual specificity phosphatase 3 (vaccinia virus phosphatase vh1-related), Hspd1 - heat shock protein 1 (chaperonin), Cd74 - cd74 antigen (invariant polypeptide of major histocompatibility complex, class ii antigen-associated), Hsp90aa1 - heat shock protein 90, alpha (cytosolic), class a member 1, Cd83 - cd83 antigen, Axl - axl recepto…
GO:0032103	positive regulation of response to external stimulus	3.97e-08	7.03e-06	3.51	2615	93	184	23	[Ccl2 - chemokine (c-c motif) ligand 2, C3ar1 - complement component 3a receptor 1, Pla2g7 - phospholipase a2, group vii (platelet-activating factor acetylhydrolase, plasma), C5ar1 - complement component 5a receptor 1, Cebpa - ccaat/enhancer binding protein (c/ebp), alpha, Ctsc - cathepsin c, Il1b - interleukin 1 beta, Stap1 - signal transducing adaptor family member 1, Osm - oncostatin m, Hspd1 …
GO:0050863	regulation of T cell activation	4.15e-08	7.22e-06	3.78	2615	79	184	21	[Ccl2 - chemokine (c-c motif) ligand 2, Lgals1 - lectin, galactose binding, soluble 1, H2-Ab1 - histocompatibility 2, class ii antigen a, beta 1, H2-Aa - histocompatibility 2, class ii antigen a, alpha, Irf1 - interferon regulatory factor 1, Il1b - interleukin 1 beta, Il1a - interleukin 1 alpha, Dusp3 - dual specificity phosphatase 3 (vaccinia virus phosphatase vh1-related), Ndfip1 - nedd4 family…
GO:0050789	regulation of biological process	4.4e-08	7.53e-06	1.26	2615	1754	184	155	[Hspa8 - heat shock protein 8, H2-Q7 - histocompatibility 2, q region locus 7, Spag9 - sperm associated antigen 9, Mapkapk2 - map kinase-activated protein kinase 2, Dusp3 - dual specificity phosphatase 3 (vaccinia virus phosphatase vh1-related), Dusp8 - dual specificity phosphatase 8, Hspd1 - heat shock protein 1 (chaperonin), Apoe - apolipoprotein e, Pfn1 - profilin 1, Hspa1b - heat shock protei…
GO:0071346	cellular response to interferon-gamma	4.59e-08	7.73e-06	5.96	2615	31	184	13	[Ccl2 - chemokine (c-c motif) ligand 2, Mrc1 - mannose receptor, c type 1, Vim - vimentin, H2-Ab1 - histocompatibility 2, class ii antigen a, beta 1, Ccl12 - chemokine (c-c motif) ligand 12, H2-Q7 - histocompatibility 2, q region locus 7, Rpl13a - ribosomal protein l13a, Actg1 - actin, gamma, cytoplasmic 1, 5430435G22Rik - riken cdna 5430435g22 gene, Ccl3 - chemokine (c-c motif) ligand 3, Ccl4 - …
GO:0009893	positive regulation of metabolic process	5.7e-08	9.42e-06	1.63	2615	751	184	86	[Lmna - lamin a, Hspa8 - heat shock protein 8, Il1b - interleukin 1 beta, Il1a - interleukin 1 alpha, Sqstm1 - sequestosome 1, Spag9 - sperm associated antigen 9, Osm - oncostatin m, Mapkapk2 - map kinase-activated protein kinase 2, Apoe - apolipoprotein e, Hspd1 - heat shock protein 1 (chaperonin), Cd74 - cd74 antigen (invariant polypeptide of major histocompatibility complex, class ii antigen-a…
GO:0042981	regulation of apoptotic process	6.51e-08	1.06e-05	2.07	2615	350	184	51	[Lmna - lamin a, Hspa8 - heat shock protein 8, Il1b - interleukin 1 beta, Osm - oncostatin m, Aes - amino-terminal enhancer of split, Apoe - apolipoprotein e, Hspd1 - heat shock protein 1 (chaperonin), Cd74 - cd74 antigen (invariant polypeptide of major histocompatibility complex, class ii antigen-associated), Hspa1b - heat shock protein 1b, Hsp90aa1 - heat shock protein 90, alpha (cytosolic), cl…
GO:0010604	positive regulation of macromolecule metabolic process	6.98e-08	1.12e-05	1.66	2615	692	184	81	[Lmna - lamin a, Hspa8 - heat shock protein 8, Il1b - interleukin 1 beta, Il1a - interleukin 1 alpha, Sqstm1 - sequestosome 1, Spag9 - sperm associated antigen 9, Osm - oncostatin m, Mapkapk2 - map kinase-activated protein kinase 2, Apoe - apolipoprotein e, Hspd1 - heat shock protein 1 (chaperonin), Cd74 - cd74 antigen (invariant polypeptide of major histocompatibility complex, class ii antigen-a…
GO:1903039	positive regulation of leukocyte cell-cell adhesion	7.11e-08	1.12e-05	4.19	2615	61	184	18	[Ccl2 - chemokine (c-c motif) ligand 2, Lgals1 - lectin, galactose binding, soluble 1, H2-Ab1 - histocompatibility 2, class ii antigen a, beta 1, H2-Aa - histocompatibility 2, class ii antigen a, alpha, Irf1 - interferon regulatory factor 1, Icam1 - intercellular adhesion molecule 1, Il1b - interleukin 1 beta, Il1a - interleukin 1 alpha, Hspd1 - heat shock protein 1 (chaperonin), Cd74 - cd74 anti…
GO:1903708	positive regulation of hemopoiesis	8.02e-08	1.24e-05	3.97	2615	68	184	19	[H2-Aa - histocompatibility 2, class ii antigen a, alpha, Irf1 - interferon regulatory factor 1, Il1b - interleukin 1 beta, Il1a - interleukin 1 alpha, Cd74 - cd74 antigen (invariant polypeptide of major histocompatibility complex, class ii antigen-associated), 5430435G22Rik - riken cdna 5430435g22 gene, Hsp90aa1 - heat shock protein 90, alpha (cytosolic), class a member 1, Cd83 - cd83 antigen, N…
GO:0051251	positive regulation of lymphocyte activation	8.02e-08	1.22e-05	3.97	2615	68	184	19	[Ccl2 - chemokine (c-c motif) ligand 2, Lgals1 - lectin, galactose binding, soluble 1, H2-Ab1 - histocompatibility 2, class ii antigen a, beta 1, H2-Aa - histocompatibility 2, class ii antigen a, alpha, Irf1 - interferon regulatory factor 1, Il1b - interleukin 1 beta, Il1a - interleukin 1 alpha, Hspd1 - heat shock protein 1 (chaperonin), Cd74 - cd74 antigen (invariant polypeptide of major histoco…
GO:0031325	positive regulation of cellular metabolic process	8.04e-08	1.21e-05	1.66	2615	694	184	81	[Lmna - lamin a, Hspa8 - heat shock protein 8, Il1b - interleukin 1 beta, Il1a - interleukin 1 alpha, Sqstm1 - sequestosome 1, Spag9 - sperm associated antigen 9, Osm - oncostatin m, Apoe - apolipoprotein e, Hspd1 - heat shock protein 1 (chaperonin), Cd74 - cd74 antigen (invariant polypeptide of major histocompatibility complex, class ii antigen-associated), Pfn1 - profilin 1, Hspa1b - heat shock…
GO:2000026	regulation of multicellular organismal development	8.88e-08	1.32e-05	1.93	2615	428	184	58	[Lmna - lamin a, Il1b - interleukin 1 beta, Il1a - interleukin 1 alpha, Spag9 - sperm associated antigen 9, Apoe - apolipoprotein e, Cd74 - cd74 antigen (invariant polypeptide of major histocompatibility complex, class ii antigen-associated), 5430435G22Rik - riken cdna 5430435g22 gene, Hsp90aa1 - heat shock protein 90, alpha (cytosolic), class a member 1, Cd83 - cd83 antigen, Dab2 - disabled 2, m…
GO:0070098	chemokine-mediated signaling pathway	1.21e-07	1.77e-05	8.53	2615	15	184	9	[Cxcl2 - chemokine (c-x-c motif) ligand 2, Ccl2 - chemokine (c-c motif) ligand 2, Ccl12 - chemokine (c-c motif) ligand 12, Ccl3 - chemokine (c-c motif) ligand 3, Ccl4 - chemokine (c-c motif) ligand 4, Cxcr4 - chemokine (c-x-c motif) receptor 4, Ccl7 - chemokine (c-c motif) ligand 7, Pf4 - platelet factor 4, Ccr1 - chemokine (c-c motif) receptor 1]
GO:1902107	positive regulation of leukocyte differentiation	1.41e-07	2.03e-05	4.24	2615	57	184	17	[H2-Aa - histocompatibility 2, class ii antigen a, alpha, Irf1 - interferon regulatory factor 1, Il1b - interleukin 1 beta, Il1a - interleukin 1 alpha, Cd74 - cd74 antigen (invariant polypeptide of major histocompatibility complex, class ii antigen-associated), Hsp90aa1 - heat shock protein 90, alpha (cytosolic), class a member 1, Cd83 - cd83 antigen, Nfkbid - nuclear factor of kappa light polype…
GO:0033993	response to lipid	1.51e-07	2.15e-05	2.93	2615	131	184	27	[Mrc1 - mannose receptor, c type 1, Litaf - lps-induced tn factor, Il1b - interleukin 1 beta, Il1a - interleukin 1 alpha, Mapkapk2 - map kinase-activated protein kinase 2, Cxcl2 - chemokine (c-x-c motif) ligand 2, Hnrnpa0 - heterogeneous nuclear ribonucleoprotein a0, Axl - axl receptor tyrosine kinase, Dab2 - disabled 2, mitogen-responsive phosphoprotein, Cxcl16 - chemokine (c-x-c motif) ligand 1…
GO:0050776	regulation of immune response	1.6e-07	2.23e-05	2.47	2615	201	184	35	[Pik3ap1 - phosphoinositide-3-kinase adaptor protein 1, Hspa8 - heat shock protein 8, Il1b - interleukin 1 beta, H2-Q7 - histocompatibility 2, q region locus 7, Rabgef1 - rab guanine nucleotide exchange factor (gef) 1, Mapkapk2 - map kinase-activated protein kinase 2, Dusp3 - dual specificity phosphatase 3 (vaccinia virus phosphatase vh1-related), Cd74 - cd74 antigen (invariant polypeptide of maj…
GO:0045597	positive regulation of cell differentiation	1.64e-07	2.26e-05	2.26	2615	258	184	41	[Cebpa - ccaat/enhancer binding protein (c/ebp), alpha, Lmna - lamin a, Il1b - interleukin 1 beta, Il1a - interleukin 1 alpha, Spag9 - sperm associated antigen 9, Sdcbp - syndecan binding protein, Cd74 - cd74 antigen (invariant polypeptide of major histocompatibility complex, class ii antigen-associated), Apoe - apolipoprotein e, 5430435G22Rik - riken cdna 5430435g22 gene, Ifi204 - interferon act…
GO:1903706	regulation of hemopoiesis	2.21e-07	3e-05	3.04	2615	117	184	25	[Il1b - interleukin 1 beta, Il1a - interleukin 1 alpha, Cd74 - cd74 antigen (invariant polypeptide of major histocompatibility complex, class ii antigen-associated), 5430435G22Rik - riken cdna 5430435g22 gene, Hsp90aa1 - heat shock protein 90, alpha (cytosolic), class a member 1, Cd83 - cd83 antigen, Axl - axl receptor tyrosine kinase, Ccl3 - chemokine (c-c motif) ligand 3, Cebpb - ccaat/enhancer…
GO:0051094	positive regulation of developmental process	2.21e-07	2.96e-05	2.08	2615	321	184	47	[Cebpa - ccaat/enhancer binding protein (c/ebp), alpha, Lmna - lamin a, Il1b - interleukin 1 beta, Il1a - interleukin 1 alpha, Spag9 - sperm associated antigen 9, Sdcbp - syndecan binding protein, Cd74 - cd74 antigen (invariant polypeptide of major histocompatibility complex, class ii antigen-associated), Apoe - apolipoprotein e, 5430435G22Rik - riken cdna 5430435g22 gene, Ifi204 - interferon act…
GO:0051173	positive regulation of nitrogen compound metabolic process	2.27e-07	3.01e-05	1.66	2615	660	184	77	[Lmna - lamin a, Hspa8 - heat shock protein 8, Il1b - interleukin 1 beta, Il1a - interleukin 1 alpha, Sqstm1 - sequestosome 1, Spag9 - sperm associated antigen 9, Osm - oncostatin m, Hspd1 - heat shock protein 1 (chaperonin), Apoe - apolipoprotein e, Cd74 - cd74 antigen (invariant polypeptide of major histocompatibility complex, class ii antigen-associated), Pfn1 - profilin 1, Hspa1b - heat shock…
GO:0051247	positive regulation of protein metabolic process	2.55e-07	3.33e-05	1.97	2615	375	184	52	[Lmna - lamin a, Hspa8 - heat shock protein 8, Il1b - interleukin 1 beta, Il1a - interleukin 1 alpha, Spag9 - sperm associated antigen 9, Sqstm1 - sequestosome 1, Osm - oncostatin m, Cd74 - cd74 antigen (invariant polypeptide of major histocompatibility complex, class ii antigen-associated), Apoe - apolipoprotein e, Hspd1 - heat shock protein 1 (chaperonin), Hspa1b - heat shock protein 1b, Hsp90a…
GO:1902105	regulation of leukocyte differentiation	2.56e-07	3.29e-05	3.43	2615	87	184	21	[H2-Aa - histocompatibility 2, class ii antigen a, alpha, Irf1 - interferon regulatory factor 1, Il1b - interleukin 1 beta, Il1a - interleukin 1 alpha, Ndfip1 - nedd4 family interacting protein 1, Cd74 - cd74 antigen (invariant polypeptide of major histocompatibility complex, class ii antigen-associated), Hsp90aa1 - heat shock protein 90, alpha (cytosolic), class a member 1, Cd83 - cd83 antigen, …
GO:0070372	regulation of ERK1 and ERK2 cascade	2.71e-07	3.45e-05	3.88	2615	66	184	18	[Ccl2 - chemokine (c-c motif) ligand 2, C5ar1 - complement component 5a receptor 1, Icam1 - intercellular adhesion molecule 1, Ccl12 - chemokine (c-c motif) ligand 12, Il1b - interleukin 1 beta, Il1a - interleukin 1 alpha, Dusp3 - dual specificity phosphatase 3 (vaccinia virus phosphatase vh1-related), Cd74 - cd74 antigen (invariant polypeptide of major histocompatibility complex, class ii antige…
GO:0050870	positive regulation of T cell activation	2.8e-07	3.51e-05	4.29	2615	53	184	16	[Ccl2 - chemokine (c-c motif) ligand 2, Lgals1 - lectin, galactose binding, soluble 1, H2-Ab1 - histocompatibility 2, class ii antigen a, beta 1, H2-Aa - histocompatibility 2, class ii antigen a, alpha, Irf1 - interferon regulatory factor 1, Il1b - interleukin 1 beta, Il1a - interleukin 1 alpha, Hspd1 - heat shock protein 1 (chaperonin), Cd74 - cd74 antigen (invariant polypeptide of major histoco…
GO:0030155	regulation of cell adhesion	3.19e-07	3.96e-05	2.54	2615	179	184	32	[Icam1 - intercellular adhesion molecule 1, Il1b - interleukin 1 beta, Il1a - interleukin 1 alpha, Dusp3 - dual specificity phosphatase 3 (vaccinia virus phosphatase vh1-related), Hspd1 - heat shock protein 1 (chaperonin), Cd74 - cd74 antigen (invariant polypeptide of major histocompatibility complex, class ii antigen-associated), Hsp90aa1 - heat shock protein 90, alpha (cytosolic), class a membe…
GO:0070374	positive regulation of ERK1 and ERK2 cascade	4.07e-07	4.98e-05	4.44	2615	48	184	15	[Ccl2 - chemokine (c-c motif) ligand 2, C5ar1 - complement component 5a receptor 1, Icam1 - intercellular adhesion molecule 1, Ccl12 - chemokine (c-c motif) ligand 12, Il1b - interleukin 1 beta, Il1a - interleukin 1 alpha, Apoe - apolipoprotein e, Cd74 - cd74 antigen (invariant polypeptide of major histocompatibility complex, class ii antigen-associated), Ccl3 - chemokine (c-c motif) ligand 3, Cc…
GO:0065007	biological regulation	4.91e-07	5.94e-05	1.22	2615	1831	184	157	[Hspa8 - heat shock protein 8, H2-Q7 - histocompatibility 2, q region locus 7, Spag9 - sperm associated antigen 9, Mapkapk2 - map kinase-activated protein kinase 2, Dusp3 - dual specificity phosphatase 3 (vaccinia virus phosphatase vh1-related), Dusp8 - dual specificity phosphatase 8, Hspd1 - heat shock protein 1 (chaperonin), Apoe - apolipoprotein e, Pfn1 - profilin 1, Hspa1b - heat shock protei…
GO:0060326	cell chemotaxis	4.94e-07	5.91e-05	4.13	2615	55	184	16	[Ccl2 - chemokine (c-c motif) ligand 2, C5ar1 - complement component 5a receptor 1, Ccl12 - chemokine (c-c motif) ligand 12, Il1b - interleukin 1 beta, Rpl13a - ribosomal protein l13a, Nr4a1 - nuclear receptor subfamily 4, group a, member 1, Cxcl2 - chemokine (c-x-c motif) ligand 2, Ccl3 - chemokine (c-c motif) ligand 3, Ccl4 - chemokine (c-c motif) ligand 4, Cxcr4 - chemokine (c-x-c motif) recep…
GO:0051704	multi-organism process	5.53e-07	6.53e-05	2.29	2615	230	184	37	[Icam1 - intercellular adhesion molecule 1, Bst2 - bone marrow stromal cell antigen 2, Hspa8 - heat shock protein 8, Il1b - interleukin 1 beta, Cxcl2 - chemokine (c-x-c motif) ligand 2, Hspd1 - heat shock protein 1 (chaperonin), Apoe - apolipoprotein e, Ifi204 - interferon activated gene 204, Etf1 - eukaryotic translation termination factor 1, Hsp90aa1 - heat shock protein 90, alpha (cytosolic), …
GO:0002699	positive regulation of immune effector process	5.64e-07	6.59e-05	3.71	2615	69	184	18	[Ccl2 - chemokine (c-c motif) ligand 2, H2-D1 - histocompatibility 2, d region locus 1, Irf1 - interferon regulatory factor 1, Hspa8 - heat shock protein 8, H2-Q7 - histocompatibility 2, q region locus 7, Il1b - interleukin 1 beta, H2-Q6 - histocompatibility 2, q region locus 6, Rabgef1 - rab guanine nucleotide exchange factor (gef) 1, H2-K1 - histocompatibility 2, k1, k region, Hmox1 - heme oxyg…
GO:0032270	positive regulation of cellular protein metabolic process	5.73e-07	6.61e-05	1.98	2615	352	184	49	[Lmna - lamin a, Hspa8 - heat shock protein 8, Il1b - interleukin 1 beta, Il1a - interleukin 1 alpha, Spag9 - sperm associated antigen 9, Sqstm1 - sequestosome 1, Osm - oncostatin m, Cd74 - cd74 antigen (invariant polypeptide of major histocompatibility complex, class ii antigen-associated), Hspd1 - heat shock protein 1 (chaperonin), Apoe - apolipoprotein e, Hspa1b - heat shock protein 1b, Hsp90a…
GO:0001934	positive regulation of protein phosphorylation	6.03e-07	6.88e-05	2.43	2615	193	184	33	[Icam1 - intercellular adhesion molecule 1, Il1b - interleukin 1 beta, Il1a - interleukin 1 alpha, Sqstm1 - sequestosome 1, Spag9 - sperm associated antigen 9, Osm - oncostatin m, Sdcbp - syndecan binding protein, Cd74 - cd74 antigen (invariant polypeptide of major histocompatibility complex, class ii antigen-associated), Apoe - apolipoprotein e, Hsp90aa1 - heat shock protein 90, alpha (cytosolic…
GO:0045785	positive regulation of cell adhesion	6.31e-07	7.11e-05	2.97	2615	115	184	24	[Ccl2 - chemokine (c-c motif) ligand 2, Lgals1 - lectin, galactose binding, soluble 1, H2-Ab1 - histocompatibility 2, class ii antigen a, beta 1, H2-Aa - histocompatibility 2, class ii antigen a, alpha, Icam1 - intercellular adhesion molecule 1, Irf1 - interferon regulatory factor 1, Cited2 - cbp/p300-interacting transactivator, with glu/asp-rich carboxy-terminal domain, 2, Il1b - interleukin 1 b…
GO:0048523	negative regulation of cellular process	6.42e-07	7.16e-05	1.49	2615	918	184	96	[Lmna - lamin a, Hspa8 - heat shock protein 8, Il1b - interleukin 1 beta, Il1a - interleukin 1 alpha, Sqstm1 - sequestosome 1, Spag9 - sperm associated antigen 9, Osm - oncostatin m, Mapkapk2 - map kinase-activated protein kinase 2, Aes - amino-terminal enhancer of split, Dusp3 - dual specificity phosphatase 3 (vaccinia virus phosphatase vh1-related), Dusp8 - dual specificity phosphatase 8, Hspd1…
GO:0071396	cellular response to lipid	6.42e-07	7.08e-05	3.38	2615	84	184	20	[Ccl2 - chemokine (c-c motif) ligand 2, Sbno2 - strawberry notch homolog 2 (drosophila), Vim - vimentin, Mrc1 - mannose receptor, c type 1, Litaf - lps-induced tn factor, Il1b - interleukin 1 beta, Il1a - interleukin 1 alpha, Stap1 - signal transducing adaptor family member 1, Cxcl2 - chemokine (c-x-c motif) ligand 2, Axl - axl receptor tyrosine kinase, Nlrp3 - nlr family, pyrin domain containing…
GO:0009966	regulation of signal transduction	6.84e-07	7.46e-05	1.71	2615	556	184	67	[Dennd4a - denn/madd domain containing 4a, Lmna - lamin a, Gpr65 - g-protein coupled receptor 65, Il1b - interleukin 1 beta, Il1a - interleukin 1 alpha, Sqstm1 - sequestosome 1, Spag9 - sperm associated antigen 9, Osm - oncostatin m, Aes - amino-terminal enhancer of split, Dusp3 - dual specificity phosphatase 3 (vaccinia virus phosphatase vh1-related), Dusp8 - dual specificity phosphatase 8, Apoe…
GO:0010562	positive regulation of phosphorus metabolic process	7.45e-07	8.03e-05	2.29	2615	223	184	36	[Icam1 - intercellular adhesion molecule 1, Il1b - interleukin 1 beta, Il1a - interleukin 1 alpha, Sqstm1 - sequestosome 1, Spag9 - sperm associated antigen 9, Osm - oncostatin m, Sdcbp - syndecan binding protein, Cd74 - cd74 antigen (invariant polypeptide of major histocompatibility complex, class ii antigen-associated), Apoe - apolipoprotein e, Hsp90aa1 - heat shock protein 90, alpha (cytosolic…
GO:0045937	positive regulation of phosphate metabolic process	7.45e-07	7.95e-05	2.29	2615	223	184	36	[Icam1 - intercellular adhesion molecule 1, Il1b - interleukin 1 beta, Il1a - interleukin 1 alpha, Sqstm1 - sequestosome 1, Spag9 - sperm associated antigen 9, Osm - oncostatin m, Sdcbp - syndecan binding protein, Cd74 - cd74 antigen (invariant polypeptide of major histocompatibility complex, class ii antigen-associated), Apoe - apolipoprotein e, Hsp90aa1 - heat shock protein 90, alpha (cytosolic…
GO:0051241	negative regulation of multicellular organismal process	8.18e-07	8.63e-05	2.13	2615	273	184	41	[Anxa5 - annexin a5, Lmna - lamin a, Ctsc - cathepsin c, Il1b - interleukin 1 beta, Il1a - interleukin 1 alpha, Spag9 - sperm associated antigen 9, Rabgef1 - rab guanine nucleotide exchange factor (gef) 1, Cd74 - cd74 antigen (invariant polypeptide of major histocompatibility complex, class ii antigen-associated), Apoe - apolipoprotein e, Cd83 - cd83 antigen, Hsp90ab1 - heat shock protein 90 alph…
GO:0051707	response to other organism	9.92e-07	0.000104	2.68	2615	143	184	27	[Bst2 - bone marrow stromal cell antigen 2, Cxcl2 - chemokine (c-x-c motif) ligand 2, Ifi204 - interferon activated gene 204, Hsp90aa1 - heat shock protein 90, alpha (cytosolic), class a member 1, Baiap2 - brain-specific angiogenesis inhibitor 1-associated protein 2, Ier3 - immediate early response 3, Cebpb - ccaat/enhancer binding protein (c/ebp), beta, Zc3h12a - zinc finger ccch type containing…
GO:0050793	regulation of developmental process	1.09e-06	0.000112	1.71	2615	539	184	65	[Lmna - lamin a, Il1b - interleukin 1 beta, Il1a - interleukin 1 alpha, Spag9 - sperm associated antigen 9, Apoe - apolipoprotein e, Cd74 - cd74 antigen (invariant polypeptide of major histocompatibility complex, class ii antigen-associated), 5430435G22Rik - riken cdna 5430435g22 gene, Hsp90aa1 - heat shock protein 90, alpha (cytosolic), class a member 1, Cd83 - cd83 antigen, Hsp90ab1 - heat shoc…
GO:1902531	regulation of intracellular signal transduction	1.09e-06	0.000111	1.92	2615	370	184	50	[Dennd4a - denn/madd domain containing 4a, Gpr65 - g-protein coupled receptor 65, Il1b - interleukin 1 beta, Il1a - interleukin 1 alpha, Spag9 - sperm associated antigen 9, Sqstm1 - sequestosome 1, Osm - oncostatin m, Dusp3 - dual specificity phosphatase 3 (vaccinia virus phosphatase vh1-related), Dusp8 - dual specificity phosphatase 8, Apoe - apolipoprotein e, Cd74 - cd74 antigen (invariant poly…
GO:0010646	regulation of cell communication	1.14e-06	0.000116	1.65	2615	611	184	71	[Dennd4a - denn/madd domain containing 4a, Lmna - lamin a, Gpr65 - g-protein coupled receptor 65, Il1b - interleukin 1 beta, Il1a - interleukin 1 alpha, Sqstm1 - sequestosome 1, Spag9 - sperm associated antigen 9, Osm - oncostatin m, Aes - amino-terminal enhancer of split, Dusp3 - dual specificity phosphatase 3 (vaccinia virus phosphatase vh1-related), Dusp8 - dual specificity phosphatase 8, Apoe…
GO:0042325	regulation of phosphorylation	1.15e-06	0.000115	1.99	2615	328	184	46	[Icam1 - intercellular adhesion molecule 1, Il1b - interleukin 1 beta, Il1a - interleukin 1 alpha, Sqstm1 - sequestosome 1, Spag9 - sperm associated antigen 9, Rabgef1 - rab guanine nucleotide exchange factor (gef) 1, Osm - oncostatin m, Dusp3 - dual specificity phosphatase 3 (vaccinia virus phosphatase vh1-related), Sdcbp - syndecan binding protein, Dusp8 - dual specificity phosphatase 8, Cd74 -…
GO:0070555	response to interleukin-1	1.2e-06	0.000119	6.18	2615	23	184	10	[Ccl2 - chemokine (c-c motif) ligand 2, Irf1 - interferon regulatory factor 1, Ccl12 - chemokine (c-c motif) ligand 12, Ccl3 - chemokine (c-c motif) ligand 3, Ccl4 - chemokine (c-c motif) ligand 4, Il1b - interleukin 1 beta, Cebpb - ccaat/enhancer binding protein (c/ebp), beta, Zc3h12a - zinc finger ccch type containing 12a, Ccl7 - chemokine (c-c motif) ligand 7, Aes - amino-terminal enhancer of …
GO:2000145	regulation of cell motility	1.2e-06	0.000118	2.22	2615	237	184	37	[Anxa5 - annexin a5, Lmna - lamin a, Icam1 - intercellular adhesion molecule 1, Il1b - interleukin 1 beta, Il1a - interleukin 1 alpha, Spag9 - sperm associated antigen 9, Rabgef1 - rab guanine nucleotide exchange factor (gef) 1, Dusp3 - dual specificity phosphatase 3 (vaccinia virus phosphatase vh1-related), Sdcbp - syndecan binding protein, Cd74 - cd74 antigen (invariant polypeptide of major his…
GO:0042327	positive regulation of phosphorylation	1.34e-06	0.00013	2.31	2615	209	184	34	[Icam1 - intercellular adhesion molecule 1, Il1b - interleukin 1 beta, Il1a - interleukin 1 alpha, Sqstm1 - sequestosome 1, Spag9 - sperm associated antigen 9, Osm - oncostatin m, Sdcbp - syndecan binding protein, Cd74 - cd74 antigen (invariant polypeptide of major histocompatibility complex, class ii antigen-associated), Apoe - apolipoprotein e, Hsp90aa1 - heat shock protein 90, alpha (cytosolic…
GO:0023051	regulation of signaling	1.4e-06	0.000134	1.64	2615	614	184	71	[Dennd4a - denn/madd domain containing 4a, Lmna - lamin a, Gpr65 - g-protein coupled receptor 65, Il1b - interleukin 1 beta, Il1a - interleukin 1 alpha, Sqstm1 - sequestosome 1, Spag9 - sperm associated antigen 9, Osm - oncostatin m, Aes - amino-terminal enhancer of split, Dusp3 - dual specificity phosphatase 3 (vaccinia virus phosphatase vh1-related), Dusp8 - dual specificity phosphatase 8, Apoe…
GO:0045621	positive regulation of lymphocyte differentiation	1.44e-06	0.000137	5.02	2615	34	184	12	[Cd74 - cd74 antigen (invariant polypeptide of major histocompatibility complex, class ii antigen-associated), Cd83 - cd83 antigen, Hsp90aa1 - heat shock protein 90, alpha (cytosolic), class a member 1, H2-Aa - histocompatibility 2, class ii antigen a, alpha, Irf1 - interferon regulatory factor 1, Nfkbid - nuclear factor of kappa light polypeptide gene enhancer in b cells inhibitor, delta, Nlrp3 …
GO:0030334	regulation of cell migration	1.46e-06	0.000138	2.23	2615	229	184	36	[Lmna - lamin a, Icam1 - intercellular adhesion molecule 1, Il1b - interleukin 1 beta, Il1a - interleukin 1 alpha, Spag9 - sperm associated antigen 9, Rabgef1 - rab guanine nucleotide exchange factor (gef) 1, Dusp3 - dual specificity phosphatase 3 (vaccinia virus phosphatase vh1-related), Sdcbp - syndecan binding protein, Cd74 - cd74 antigen (invariant polypeptide of major histocompatibility comp…
GO:0050778	positive regulation of immune response	1.76e-06	0.000165	2.61	2615	147	184	27	[Pik3ap1 - phosphoinositide-3-kinase adaptor protein 1, Hspa8 - heat shock protein 8, H2-Q7 - histocompatibility 2, q region locus 7, Il1b - interleukin 1 beta, Mapkapk2 - map kinase-activated protein kinase 2, Hspd1 - heat shock protein 1 (chaperonin), Cd74 - cd74 antigen (invariant polypeptide of major histocompatibility complex, class ii antigen-associated), Ifi203 - interferon activated gene …
GO:0050729	positive regulation of inflammatory response	2.09e-06	0.000194	4.51	2615	41	184	13	[Cebpa - ccaat/enhancer binding protein (c/ebp), alpha, Ctsc - cathepsin c, Il1b - interleukin 1 beta, Stap1 - signal transducing adaptor family member 1, Osm - oncostatin m, Hspd1 - heat shock protein 1 (chaperonin), Ccl3 - chemokine (c-c motif) ligand 3, Cebpb - ccaat/enhancer binding protein (c/ebp), beta, Tlr2 - toll-like receptor 2, Tnf - tumor necrosis factor, Nfkbiz - nuclear factor of kap…
GO:0002697	regulation of immune effector process	2.14e-06	0.000197	2.95	2615	106	184	22	[Ccl2 - chemokine (c-c motif) ligand 2, H2-D1 - histocompatibility 2, d region locus 1, Irf1 - interferon regulatory factor 1, Hspa8 - heat shock protein 8, H2-Q7 - histocompatibility 2, q region locus 7, Il1b - interleukin 1 beta, H2-Q6 - histocompatibility 2, q region locus 6, Rabgef1 - rab guanine nucleotide exchange factor (gef) 1, H2-K1 - histocompatibility 2, k1, k region, Hmox1 - heme oxyg…
GO:0043069	negative regulation of programmed cell death	2.24e-06	0.000204	2.2	2615	233	184	36	[Lmna - lamin a, Icam1 - intercellular adhesion molecule 1, Hspa8 - heat shock protein 8, Il1b - interleukin 1 beta, Cd74 - cd74 antigen (invariant polypeptide of major histocompatibility complex, class ii antigen-associated), Hspd1 - heat shock protein 1 (chaperonin), Apoe - apolipoprotein e, Hspa1b - heat shock protein 1b, Ier3 - immediate early response 3, Hsp90ab1 - heat shock protein 90 alph…
GO:1901700	response to oxygen-containing compound	2.27e-06	0.000205	2.11	2615	263	184	39	[Mrc1 - mannose receptor, c type 1, Anxa5 - annexin a5, Icam1 - intercellular adhesion molecule 1, Litaf - lps-induced tn factor, Il1b - interleukin 1 beta, Il1a - interleukin 1 alpha, Mapkapk2 - map kinase-activated protein kinase 2, Cxcl2 - chemokine (c-x-c motif) ligand 2, Hnrnpa0 - heterogeneous nuclear ribonucleoprotein a0, Mt1 - metallothionein 1, Axl - axl receptor tyrosine kinase, Cxcl16 …
GO:0060548	negative regulation of cell death	2.27e-06	0.000203	2.11	2615	263	184	39	[Icam1 - intercellular adhesion molecule 1, Lmna - lamin a, Hspa8 - heat shock protein 8, Il1b - interleukin 1 beta, Cd74 - cd74 antigen (invariant polypeptide of major histocompatibility complex, class ii antigen-associated), Hspd1 - heat shock protein 1 (chaperonin), Apoe - apolipoprotein e, Hspa1b - heat shock protein 1b, Ier3 - immediate early response 3, Hsp90ab1 - heat shock protein 90 alph…
GO:0045619	regulation of lymphocyte differentiation	2.58e-06	0.000228	4.15	2615	48	184	14	[H2-Aa - histocompatibility 2, class ii antigen a, alpha, Irf1 - interferon regulatory factor 1, Il1b - interleukin 1 beta, Il1a - interleukin 1 alpha, Ndfip1 - nedd4 family interacting protein 1, Cd74 - cd74 antigen (invariant polypeptide of major histocompatibility complex, class ii antigen-associated), Cd83 - cd83 antigen, Hsp90aa1 - heat shock protein 90, alpha (cytosolic), class a member 1, …
GO:0002711	positive regulation of T cell mediated immunity	2.98e-06	0.000261	6.4	2615	20	184	9	[Hspd1 - heat shock protein 1 (chaperonin), H2-D1 - histocompatibility 2, d region locus 1, Nlrp3 - nlr family, pyrin domain containing 3, Hspa8 - heat shock protein 8, H2-Q7 - histocompatibility 2, q region locus 7, Il1b - interleukin 1 beta, H2-Q6 - histocompatibility 2, q region locus 6, Arid5a - at rich interactive domain 5a (mrf1-like), H2-K1 - histocompatibility 2, k1, k region]
GO:0043408	regulation of MAPK cascade	3.05e-06	0.000265	2.49	2615	160	184	28	[Icam1 - intercellular adhesion molecule 1, Il1b - interleukin 1 beta, Il1a - interleukin 1 alpha, Spag9 - sperm associated antigen 9, Osm - oncostatin m, Dusp3 - dual specificity phosphatase 3 (vaccinia virus phosphatase vh1-related), Dusp8 - dual specificity phosphatase 8, Apoe - apolipoprotein e, Cd74 - cd74 antigen (invariant polypeptide of major histocompatibility complex, class ii antigen-a…
GO:0043066	negative regulation of apoptotic process	3.36e-06	0.00029	2.19	2615	227	184	35	[Lmna - lamin a, Icam1 - intercellular adhesion molecule 1, Hspa8 - heat shock protein 8, Il1b - interleukin 1 beta, Cd74 - cd74 antigen (invariant polypeptide of major histocompatibility complex, class ii antigen-associated), Hspd1 - heat shock protein 1 (chaperonin), Apoe - apolipoprotein e, Hspa1b - heat shock protein 1b, Ier3 - immediate early response 3, Hsp90ab1 - heat shock protein 90 alph…
GO:0002695	negative regulation of leukocyte activation	3.39e-06	0.00029	4.06	2615	49	184	14	[H2-Ab1 - histocompatibility 2, class ii antigen a, beta 1, H2-Aa - histocompatibility 2, class ii antigen a, alpha, Irf1 - interferon regulatory factor 1, Rabgef1 - rab guanine nucleotide exchange factor (gef) 1, Dusp3 - dual specificity phosphatase 3 (vaccinia virus phosphatase vh1-related), Hmox1 - heme oxygenase (decycling) 1, Ndfip1 - nedd4 family interacting protein 1, Cd74 - cd74 antigen (…
GO:0051270	regulation of cellular component movement	3.42e-06	0.00029	2.13	2615	247	184	37	[Anxa5 - annexin a5, Lmna - lamin a, Icam1 - intercellular adhesion molecule 1, Il1b - interleukin 1 beta, Il1a - interleukin 1 alpha, Spag9 - sperm associated antigen 9, Rabgef1 - rab guanine nucleotide exchange factor (gef) 1, Dusp3 - dual specificity phosphatase 3 (vaccinia virus phosphatase vh1-related), Sdcbp - syndecan binding protein, Cd74 - cd74 antigen (invariant polypeptide of major his…
GO:0019220	regulation of phosphate metabolic process	3.43e-06	0.000288	1.88	2615	362	184	48	[Icam1 - intercellular adhesion molecule 1, Il1b - interleukin 1 beta, Il1a - interleukin 1 alpha, Sqstm1 - sequestosome 1, Spag9 - sperm associated antigen 9, Rabgef1 - rab guanine nucleotide exchange factor (gef) 1, Osm - oncostatin m, Dusp3 - dual specificity phosphatase 3 (vaccinia virus phosphatase vh1-related), Sdcbp - syndecan binding protein, Dusp8 - dual specificity phosphatase 8, Cd74 -…
GO:0051174	regulation of phosphorus metabolic process	3.43e-06	0.000286	1.88	2615	362	184	48	[Icam1 - intercellular adhesion molecule 1, Il1b - interleukin 1 beta, Il1a - interleukin 1 alpha, Sqstm1 - sequestosome 1, Spag9 - sperm associated antigen 9, Rabgef1 - rab guanine nucleotide exchange factor (gef) 1, Osm - oncostatin m, Dusp3 - dual specificity phosphatase 3 (vaccinia virus phosphatase vh1-related), Sdcbp - syndecan binding protein, Dusp8 - dual specificity phosphatase 8, Cd74 -…
GO:0045595	regulation of cell differentiation	3.46e-06	0.000286	1.83	2615	395	184	51	[Lmna - lamin a, Il1b - interleukin 1 beta, Il1a - interleukin 1 alpha, Spag9 - sperm associated antigen 9, Apoe - apolipoprotein e, Cd74 - cd74 antigen (invariant polypeptide of major histocompatibility complex, class ii antigen-associated), 5430435G22Rik - riken cdna 5430435g22 gene, Hsp90aa1 - heat shock protein 90, alpha (cytosolic), class a member 1, Cd83 - cd83 antigen, Hsp90ab1 - heat shoc…
GO:0032680	regulation of tumor necrosis factor production	3.65e-06	0.0003	3.81	2615	56	184	15	[Ccl2 - chemokine (c-c motif) ligand 2, Cybb - cytochrome b-245, beta polypeptide, Il1a - interleukin 1 alpha, Mapkapk2 - map kinase-activated protein kinase 2, Hspd1 - heat shock protein 1 (chaperonin), Axl - axl receptor tyrosine kinase, Ccl3 - chemokine (c-c motif) ligand 3, Ccl4 - chemokine (c-c motif) ligand 4, Tlr2 - toll-like receptor 2, Zc3h12a - zinc finger ccch type containing 12a, Stat…
GO:1903555	regulation of tumor necrosis factor superfamily cytokine production	3.65e-06	0.000297	3.81	2615	56	184	15	[Ccl2 - chemokine (c-c motif) ligand 2, Cybb - cytochrome b-245, beta polypeptide, Il1a - interleukin 1 alpha, Mapkapk2 - map kinase-activated protein kinase 2, Hspd1 - heat shock protein 1 (chaperonin), Axl - axl receptor tyrosine kinase, Ccl3 - chemokine (c-c motif) ligand 3, Ccl4 - chemokine (c-c motif) ligand 4, Tlr2 - toll-like receptor 2, Zc3h12a - zinc finger ccch type containing 12a, Stat…
GO:0045582	positive regulation of T cell differentiation	3.8e-06	0.000307	5.04	2615	31	184	11	[Cd74 - cd74 antigen (invariant polypeptide of major histocompatibility complex, class ii antigen-associated), Cd83 - cd83 antigen, Hsp90aa1 - heat shock protein 90, alpha (cytosolic), class a member 1, H2-Aa - histocompatibility 2, class ii antigen a, alpha, Irf1 - interferon regulatory factor 1, Nfkbid - nuclear factor of kappa light polypeptide gene enhancer in b cells inhibitor, delta, Nlrp3 …
GO:0002683	negative regulation of immune system process	3.9e-06	0.000312	2.77	2615	118	184	23	[Pik3ap1 - phosphoinositide-3-kinase adaptor protein 1, H2-Ab1 - histocompatibility 2, class ii antigen a, beta 1, H2-Aa - histocompatibility 2, class ii antigen a, alpha, Irf1 - interferon regulatory factor 1, Ccl12 - chemokine (c-c motif) ligand 12, Stap1 - signal transducing adaptor family member 1, Rabgef1 - rab guanine nucleotide exchange factor (gef) 1, Dusp3 - dual specificity phosphatase …
GO:0009266	response to temperature stimulus	4.03e-06	0.00032	4.61	2615	37	184	12	[Ccl2 - chemokine (c-c motif) ligand 2, Hspa1b - heat shock protein 1b, Hsp90aa1 - heat shock protein 90, alpha (cytosolic), class a member 1, Bag3 - bcl2-associated athanogene 3, Hsp90ab1 - heat shock protein 90 alpha (cytosolic), class b member 1, Cxcr4 - chemokine (c-x-c motif) receptor 4, Il1a - interleukin 1 alpha, Metrnl - meteorin, glial cell differentiation regulator-like, Hspa1a - heat s…
GO:0031349	positive regulation of defense response	4.31e-06	0.000339	3.02	2615	94	184	20	[Pik3ap1 - phosphoinositide-3-kinase adaptor protein 1, Cebpa - ccaat/enhancer binding protein (c/ebp), alpha, Ctsc - cathepsin c, Il1b - interleukin 1 beta, Stap1 - signal transducing adaptor family member 1, Osm - oncostatin m, Mapkapk2 - map kinase-activated protein kinase 2, Cd74 - cd74 antigen (invariant polypeptide of major histocompatibility complex, class ii antigen-associated), Hspd1 - h…
GO:0001932	regulation of protein phosphorylation	4.62e-06	0.000361	2	2615	291	184	41	[Icam1 - intercellular adhesion molecule 1, Il1b - interleukin 1 beta, Il1a - interleukin 1 alpha, Sqstm1 - sequestosome 1, Spag9 - sperm associated antigen 9, Rabgef1 - rab guanine nucleotide exchange factor (gef) 1, Osm - oncostatin m, Sdcbp - syndecan binding protein, Dusp3 - dual specificity phosphatase 3 (vaccinia virus phosphatase vh1-related), Dusp8 - dual specificity phosphatase 8, Cd74 -…
GO:0050866	negative regulation of cell activation	4.66e-06	0.000361	3.74	2615	57	184	15	[H2-Ab1 - histocompatibility 2, class ii antigen a, beta 1, H2-Aa - histocompatibility 2, class ii antigen a, alpha, Irf1 - interferon regulatory factor 1, Rabgef1 - rab guanine nucleotide exchange factor (gef) 1, Dusp3 - dual specificity phosphatase 3 (vaccinia virus phosphatase vh1-related), Hmox1 - heme oxygenase (decycling) 1, Ndfip1 - nedd4 family interacting protein 1, Cd74 - cd74 antigen (…
GO:1901214	regulation of neuron death	5.06e-06	0.000389	3.1	2615	87	184	19	[C5ar1 - complement component 5a receptor 1, Ccl12 - chemokine (c-c motif) ligand 12, Il1b - interleukin 1 beta, Mcl1 - myeloid cell leukemia sequence 1, Hmox1 - heme oxygenase (decycling) 1, Apoe - apolipoprotein e, Hspd1 - heat shock protein 1 (chaperonin), Ubb - ubiquitin b, Ddit3 - dna-damage inducible transcript 3, Hsp90ab1 - heat shock protein 90 alpha (cytosolic), class b member 1, Rel - r…
GO:0040012	regulation of locomotion	5.09e-06	0.000388	2.09	2615	251	184	37	[Anxa5 - annexin a5, Lmna - lamin a, Icam1 - intercellular adhesion molecule 1, Il1b - interleukin 1 beta, Il1a - interleukin 1 alpha, Spag9 - sperm associated antigen 9, Rabgef1 - rab guanine nucleotide exchange factor (gef) 1, Dusp3 - dual specificity phosphatase 3 (vaccinia virus phosphatase vh1-related), Sdcbp - syndecan binding protein, Cd74 - cd74 antigen (invariant polypeptide of major his…
GO:0010647	positive regulation of cell communication	5.1e-06	0.000386	1.88	2615	356	184	47	[Pik3ap1 - phosphoinositide-3-kinase adaptor protein 1, Icam1 - intercellular adhesion molecule 1, Gpr65 - g-protein coupled receptor 65, Ctsc - cathepsin c, Il1b - interleukin 1 beta, Il1a - interleukin 1 alpha, Sqstm1 - sequestosome 1, Spag9 - sperm associated antigen 9, Osm - oncostatin m, Sdcbp - syndecan binding protein, Cd74 - cd74 antigen (invariant polypeptide of major histocompatibility …
GO:0034612	response to tumor necrosis factor	5.53e-06	0.000415	4.49	2615	38	184	12	[Ccl2 - chemokine (c-c motif) ligand 2, Cebpa - ccaat/enhancer binding protein (c/ebp), alpha, Irf1 - interferon regulatory factor 1, Ccl12 - chemokine (c-c motif) ligand 12, Ccl3 - chemokine (c-c motif) ligand 3, Ccl4 - chemokine (c-c motif) ligand 4, Cxcl16 - chemokine (c-x-c motif) ligand 16, Zc3h12a - zinc finger ccch type containing 12a, Cd14 - cd14 antigen, Ccl7 - chemokine (c-c motif) liga…
GO:0032760	positive regulation of tumor necrosis factor production	5.53e-06	0.000412	4.49	2615	38	184	12	[Ccl2 - chemokine (c-c motif) ligand 2, Hspd1 - heat shock protein 1 (chaperonin), Ccl3 - chemokine (c-c motif) ligand 3, Cybb - cytochrome b-245, beta polypeptide, Ccl4 - chemokine (c-c motif) ligand 4, Tlr2 - toll-like receptor 2, Il1a - interleukin 1 alpha, Cd14 - cd14 antigen, Stat3 - signal transducer and activator of transcription 3, Mapkapk2 - map kinase-activated protein kinase 2, Pf4 - p…
GO:1903557	positive regulation of tumor necrosis factor superfamily cytokine production	5.53e-06	0.000409	4.49	2615	38	184	12	[Ccl2 - chemokine (c-c motif) ligand 2, Hspd1 - heat shock protein 1 (chaperonin), Ccl3 - chemokine (c-c motif) ligand 3, Cybb - cytochrome b-245, beta polypeptide, Ccl4 - chemokine (c-c motif) ligand 4, Tlr2 - toll-like receptor 2, Il1a - interleukin 1 alpha, Stat3 - signal transducer and activator of transcription 3, Cd14 - cd14 antigen, Mapkapk2 - map kinase-activated protein kinase 2, Arid5a …
GO:0023056	positive regulation of signaling	5.53e-06	0.000406	1.87	2615	357	184	47	[Pik3ap1 - phosphoinositide-3-kinase adaptor protein 1, Icam1 - intercellular adhesion molecule 1, Gpr65 - g-protein coupled receptor 65, Ctsc - cathepsin c, Il1b - interleukin 1 beta, Il1a - interleukin 1 alpha, Sqstm1 - sequestosome 1, Spag9 - sperm associated antigen 9, Osm - oncostatin m, Sdcbp - syndecan binding protein, Cd74 - cd74 antigen (invariant polypeptide of major histocompatibility …
GO:0031401	positive regulation of protein modification process	5.61e-06	0.000409	2.09	2615	252	184	37	[Lmna - lamin a, Icam1 - intercellular adhesion molecule 1, Il1b - interleukin 1 beta, Il1a - interleukin 1 alpha, Sqstm1 - sequestosome 1, Spag9 - sperm associated antigen 9, Osm - oncostatin m, Sdcbp - syndecan binding protein, Cd74 - cd74 antigen (invariant polypeptide of major histocompatibility complex, class ii antigen-associated), Apoe - apolipoprotein e, Hsp90aa1 - heat shock protein 90, …
GO:0051093	negative regulation of developmental process	6.07e-06	0.00044	2.2	2615	213	184	33	[Lmna - lamin a, Ctsc - cathepsin c, Il1b - interleukin 1 beta, Il1a - interleukin 1 alpha, Spag9 - sperm associated antigen 9, Cd74 - cd74 antigen (invariant polypeptide of major histocompatibility complex, class ii antigen-associated), Apoe - apolipoprotein e, Dab2 - disabled 2, mitogen-responsive phosphoprotein, Nme2 - nme/nm23 nucleoside diphosphate kinase 2, Zc3h12a - zinc finger ccch type c…
GO:0009967	positive regulation of signal transduction	6.19e-06	0.000445	1.92	2615	326	184	44	[Pik3ap1 - phosphoinositide-3-kinase adaptor protein 1, Icam1 - intercellular adhesion molecule 1, Gpr65 - g-protein coupled receptor 65, Ctsc - cathepsin c, Il1b - interleukin 1 beta, Il1a - interleukin 1 alpha, Spag9 - sperm associated antigen 9, Osm - oncostatin m, Sdcbp - syndecan binding protein, Cd74 - cd74 antigen (invariant polypeptide of major histocompatibility complex, class ii antigen…
GO:0043410	positive regulation of MAPK cascade	6.58e-06	0.00047	2.77	2615	113	184	22	[Ccl2 - chemokine (c-c motif) ligand 2, Gadd45b - growth arrest and dna-damage-inducible 45 beta, C5ar1 - complement component 5a receptor 1, Icam1 - intercellular adhesion molecule 1, Ccl12 - chemokine (c-c motif) ligand 12, Il1b - interleukin 1 beta, Il1a - interleukin 1 alpha, Spag9 - sperm associated antigen 9, Osm - oncostatin m, Apoe - apolipoprotein e, Cd74 - cd74 antigen (invariant polype…
GO:0009408	response to heat	6.88e-06	0.000487	5.26	2615	27	184	10	[Ccl2 - chemokine (c-c motif) ligand 2, Hspa1b - heat shock protein 1b, Hsp90aa1 - heat shock protein 90, alpha (cytosolic), class a member 1, Bag3 - bcl2-associated athanogene 3, Hsp90ab1 - heat shock protein 90 alpha (cytosolic), class b member 1, Il1a - interleukin 1 alpha, Hspa1a - heat shock protein 1a, Osm - oncostatin m, Hmox1 - heme oxygenase (decycling) 1, Dnaja1 - dnaj (hsp40) homolog, …
GO:0032675	regulation of interleukin-6 production	7.42e-06	0.000522	3.61	2615	59	184	15	[Klf2 - kruppel-like factor 2 (lung), Il1b - interleukin 1 beta, Il1a - interleukin 1 alpha, Rabgef1 - rab guanine nucleotide exchange factor (gef) 1, Mapkapk2 - map kinase-activated protein kinase 2, Cd74 - cd74 antigen (invariant polypeptide of major histocompatibility complex, class ii antigen-associated), Hspd1 - heat shock protein 1 (chaperonin), 5430435G22Rik - riken cdna 5430435g22 gene, T…
GO:0030595	leukocyte chemotaxis	7.5e-06	0.000524	4.37	2615	39	184	12	[Ccl2 - chemokine (c-c motif) ligand 2, Cxcl2 - chemokine (c-x-c motif) ligand 2, C5ar1 - complement component 5a receptor 1, Ccl12 - chemokine (c-c motif) ligand 12, Ccl3 - chemokine (c-c motif) ligand 3, Ccl4 - chemokine (c-c motif) ligand 4, Il1b - interleukin 1 beta, Cxcl16 - chemokine (c-x-c motif) ligand 16, Rpl13a - ribosomal protein l13a, Ccl7 - chemokine (c-c motif) ligand 7, Pf4 - plate…
GO:0045580	regulation of T cell differentiation	7.5e-06	0.00052	4.37	2615	39	184	12	[Cd74 - cd74 antigen (invariant polypeptide of major histocompatibility complex, class ii antigen-associated), Hsp90aa1 - heat shock protein 90, alpha (cytosolic), class a member 1, Cd83 - cd83 antigen, H2-Aa - histocompatibility 2, class ii antigen a, alpha, Irf1 - interferon regulatory factor 1, Nfkbid - nuclear factor of kappa light polypeptide gene enhancer in b cells inhibitor, delta, Nlrp3 …
GO:1901701	cellular response to oxygen-containing compound	8.38e-06	0.000578	2.28	2615	187	184	30	[Mrc1 - mannose receptor, c type 1, Anxa5 - annexin a5, Icam1 - intercellular adhesion molecule 1, Litaf - lps-induced tn factor, Il1b - interleukin 1 beta, Il1a - interleukin 1 alpha, Cxcl2 - chemokine (c-x-c motif) ligand 2, Mt1 - metallothionein 1, Axl - axl receptor tyrosine kinase, Cxcl16 - chemokine (c-x-c motif) ligand 16, Cebpb - ccaat/enhancer binding protein (c/ebp), beta, Zc3h12a - zin…
GO:0007186	G protein-coupled receptor signaling pathway	1.17e-05	0.0008	3.18	2615	76	184	17	[Ccl2 - chemokine (c-c motif) ligand 2, C3ar1 - complement component 3a receptor 1, Gng10 - guanine nucleotide binding protein (g protein), gamma 10, C5ar1 - complement component 5a receptor 1, Gpr65 - g-protein coupled receptor 65, Ccl12 - chemokine (c-c motif) ligand 12, Niacr1 - niacin receptor 1, Plek - pleckstrin, Apoe - apolipoprotein e, Ccl3 - chemokine (c-c motif) ligand 3, Cxcr4 - chemok…
GO:0032651	regulation of interleukin-1 beta production	1.2e-05	0.000817	5.56	2615	23	184	9	[Ifi204 - interferon activated gene 204, Casp4 - caspase 4, apoptosis-related cysteine peptidase, Nlrp3 - nlr family, pyrin domain containing 3, Ccl3 - chemokine (c-c motif) ligand 3, Tlr2 - toll-like receptor 2, Zc3h12a - zinc finger ccch type containing 12a, Tnf - tumor necrosis factor, Stat3 - signal transducer and activator of transcription 3, Tnfaip3 - tumor necrosis factor, alpha-induced pr…
GO:0071347	cellular response to interleukin-1	1.23e-05	0.000829	6.32	2615	18	184	8	[Ccl2 - chemokine (c-c motif) ligand 2, Irf1 - interferon regulatory factor 1, Ccl12 - chemokine (c-c motif) ligand 12, Ccl3 - chemokine (c-c motif) ligand 3, Ccl4 - chemokine (c-c motif) ligand 4, Cebpb - ccaat/enhancer binding protein (c/ebp), beta, Zc3h12a - zinc finger ccch type containing 12a, Ccl7 - chemokine (c-c motif) ligand 7]
GO:0030335	positive regulation of cell migration	1.26e-05	0.000842	2.42	2615	153	184	26	[Icam1 - intercellular adhesion molecule 1, Il1b - interleukin 1 beta, Il1a - interleukin 1 alpha, Spag9 - sperm associated antigen 9, Sdcbp - syndecan binding protein, Cd74 - cd74 antigen (invariant polypeptide of major histocompatibility complex, class ii antigen-associated), Pfn1 - profilin 1, Dab2 - disabled 2, mitogen-responsive phosphoprotein, Ccl4 - chemokine (c-c motif) ligand 4, Cxcl16 -…
GO:0045944	positive regulation of transcription by RNA polymerase II	1.27e-05	0.000844	1.99	2615	271	184	38	[Sertad1 - serta domain containing 1, Cebpa - ccaat/enhancer binding protein (c/ebp), alpha, Ets2 - e26 avian leukemia oncogene 2, 3' domain, Litaf - lps-induced tn factor, Il1b - interleukin 1 beta, Il1a - interleukin 1 alpha, Osm - oncostatin m, Pfn1 - profilin 1, Atf3 - activating transcription factor 3, Dab2 - disabled 2, mitogen-responsive phosphoprotein, Ccl3 - chemokine (c-c motif) ligand …
GO:0006935	chemotaxis	1.69e-05	0.00112	3.1	2615	78	184	17	[Ccl2 - chemokine (c-c motif) ligand 2, C3ar1 - complement component 3a receptor 1, C5ar1 - complement component 5a receptor 1, Ccl12 - chemokine (c-c motif) ligand 12, Il1b - interleukin 1 beta, Rpl13a - ribosomal protein l13a, Nr4a1 - nuclear receptor subfamily 4, group a, member 1, Cxcl2 - chemokine (c-x-c motif) ligand 2, Ccl3 - chemokine (c-c motif) ligand 3, Cxcr4 - chemokine (c-x-c motif) …
GO:0097190	apoptotic signaling pathway	1.77e-05	0.00116	3.38	2615	63	184	15	[Crip1 - cysteine-rich protein 1 (intestinal), Bcl2a1b - b cell leukemia/lymphoma 2 related protein a1b, Casp4 - caspase 4, apoptosis-related cysteine peptidase, Bag3 - bcl2-associated athanogene 3, Il1b - interleukin 1 beta, Il1a - interleukin 1 alpha, Mcl1 - myeloid cell leukemia sequence 1, Hmox1 - heme oxygenase (decycling) 1, Ifi204 - interferon activated gene 204, Cdkn1a - cyclin-dependent …
GO:2000147	positive regulation of cell motility	1.81e-05	0.00118	2.37	2615	156	184	26	[Icam1 - intercellular adhesion molecule 1, Il1b - interleukin 1 beta, Il1a - interleukin 1 alpha, Spag9 - sperm associated antigen 9, Sdcbp - syndecan binding protein, Cd74 - cd74 antigen (invariant polypeptide of major histocompatibility complex, class ii antigen-associated), Pfn1 - profilin 1, Dab2 - disabled 2, mitogen-responsive phosphoprotein, Ccl4 - chemokine (c-c motif) ligand 4, Cxcl16 -…
GO:0051272	positive regulation of cellular component movement	1.81e-05	0.00117	2.37	2615	156	184	26	[Icam1 - intercellular adhesion molecule 1, Il1b - interleukin 1 beta, Il1a - interleukin 1 alpha, Spag9 - sperm associated antigen 9, Sdcbp - syndecan binding protein, Cd74 - cd74 antigen (invariant polypeptide of major histocompatibility complex, class ii antigen-associated), Pfn1 - profilin 1, Dab2 - disabled 2, mitogen-responsive phosphoprotein, Ccl4 - chemokine (c-c motif) ligand 4, Cxcl16 -…
GO:0030593	neutrophil chemotaxis	1.81e-05	0.00116	5.33	2615	24	184	9	[Cxcl2 - chemokine (c-x-c motif) ligand 2, Ccl2 - chemokine (c-c motif) ligand 2, C5ar1 - complement component 5a receptor 1, Ccl12 - chemokine (c-c motif) ligand 12, Ccl3 - chemokine (c-c motif) ligand 3, Ccl4 - chemokine (c-c motif) ligand 4, Il1b - interleukin 1 beta, Ccl7 - chemokine (c-c motif) ligand 7, Pf4 - platelet factor 4]
GO:0019222	regulation of metabolic process	2.04e-05	0.00131	1.33	2615	1176	184	110	[Hspa8 - heat shock protein 8, Spag9 - sperm associated antigen 9, Mapkapk2 - map kinase-activated protein kinase 2, Dusp3 - dual specificity phosphatase 3 (vaccinia virus phosphatase vh1-related), Dusp8 - dual specificity phosphatase 8, Apoe - apolipoprotein e, Hspd1 - heat shock protein 1 (chaperonin), Hspa1b - heat shock protein 1b, Pfn1 - profilin 1, Hsp90aa1 - heat shock protein 90, alpha (c…
GO:0080090	regulation of primary metabolic process	2.14e-05	0.00136	1.36	2615	1079	184	103	[Hspa8 - heat shock protein 8, Spag9 - sperm associated antigen 9, Mapkapk2 - map kinase-activated protein kinase 2, Dusp3 - dual specificity phosphatase 3 (vaccinia virus phosphatase vh1-related), Dusp8 - dual specificity phosphatase 8, Apoe - apolipoprotein e, Hspd1 - heat shock protein 1 (chaperonin), Hspa1b - heat shock protein 1b, Pfn1 - profilin 1, Hsp90aa1 - heat shock protein 90, alpha (c…
GO:0060255	regulation of macromolecule metabolic process	2.26e-05	0.00143	1.35	2615	1094	184	104	[Hspa8 - heat shock protein 8, Spag9 - sperm associated antigen 9, Mapkapk2 - map kinase-activated protein kinase 2, Dusp3 - dual specificity phosphatase 3 (vaccinia virus phosphatase vh1-related), Dusp8 - dual specificity phosphatase 8, Apoe - apolipoprotein e, Hspd1 - heat shock protein 1 (chaperonin), Hspa1b - heat shock protein 1b, Pfn1 - profilin 1, Hsp90aa1 - heat shock protein 90, alpha (c…
GO:2000318	positive regulation of T-helper 17 type immune response	2.38e-05	0.00149	14.21	2615	4	184	4	[Nfkbid - nuclear factor of kappa light polypeptide gene enhancer in b cells inhibitor, delta, Nlrp3 - nlr family, pyrin domain containing 3, Nfkbiz - nuclear factor of kappa light polypeptide gene enhancer in b cells inhibitor, zeta, Arid5a - at rich interactive domain 5a (mrf1-like)]
GO:0072677	eosinophil migration	2.38e-05	0.00148	14.21	2615	4	184	4	[Ccl2 - chemokine (c-c motif) ligand 2, Ccl12 - chemokine (c-c motif) ligand 12, Ccl4 - chemokine (c-c motif) ligand 4, Ccl7 - chemokine (c-c motif) ligand 7]
GO:0048245	eosinophil chemotaxis	2.38e-05	0.00147	14.21	2615	4	184	4	[Ccl2 - chemokine (c-c motif) ligand 2, Ccl12 - chemokine (c-c motif) ligand 12, Ccl4 - chemokine (c-c motif) ligand 4, Ccl7 - chemokine (c-c motif) ligand 7]
GO:0002687	positive regulation of leukocyte migration	2.39e-05	0.00147	3.7	2615	50	184	13	[Ccl2 - chemokine (c-c motif) ligand 2, C3ar1 - complement component 3a receptor 1, Pla2g7 - phospholipase a2, group vii (platelet-activating factor acetylhydrolase, plasma), C5ar1 - complement component 5a receptor 1, Icam1 - intercellular adhesion molecule 1, Ccl12 - chemokine (c-c motif) ligand 12, Il1b - interleukin 1 beta, Il1a - interleukin 1 alpha, Cd74 - cd74 antigen (invariant polypeptid…
GO:0042330	taxis	2.41e-05	0.00148	3.02	2615	80	184	17	[Ccl2 - chemokine (c-c motif) ligand 2, C3ar1 - complement component 3a receptor 1, C5ar1 - complement component 5a receptor 1, Ccl12 - chemokine (c-c motif) ligand 12, Il1b - interleukin 1 beta, Rpl13a - ribosomal protein l13a, Nr4a1 - nuclear receptor subfamily 4, group a, member 1, Cxcl2 - chemokine (c-x-c motif) ligand 2, Ccl3 - chemokine (c-c motif) ligand 3, Cxcr4 - chemokine (c-x-c motif) …
GO:0002688	regulation of leukocyte chemotaxis	2.64e-05	0.00161	4.23	2615	37	184	11	[Ccl2 - chemokine (c-c motif) ligand 2, Cd74 - cd74 antigen (invariant polypeptide of major histocompatibility complex, class ii antigen-associated), C3ar1 - complement component 3a receptor 1, Pla2g7 - phospholipase a2, group vii (platelet-activating factor acetylhydrolase, plasma), C5ar1 - complement component 5a receptor 1, Ccl12 - chemokine (c-c motif) ligand 12, Ccl4 - chemokine (c-c motif) …
GO:0071621	granulocyte chemotaxis	2.65e-05	0.00161	5.12	2615	25	184	9	[Ccl2 - chemokine (c-c motif) ligand 2, Cxcl2 - chemokine (c-x-c motif) ligand 2, C5ar1 - complement component 5a receptor 1, Ccl12 - chemokine (c-c motif) ligand 12, Ccl3 - chemokine (c-c motif) ligand 3, Ccl4 - chemokine (c-c motif) ligand 4, Il1b - interleukin 1 beta, Ccl7 - chemokine (c-c motif) ligand 7, Pf4 - platelet factor 4]
GO:0048002	antigen processing and presentation of peptide antigen	2.65e-05	0.0016	5.12	2615	25	184	9	[Cd74 - cd74 antigen (invariant polypeptide of major histocompatibility complex, class ii antigen-associated), H2-D1 - histocompatibility 2, d region locus 1, H2-Ab1 - histocompatibility 2, class ii antigen a, beta 1, H2-Aa - histocompatibility 2, class ii antigen a, alpha, H2-Q7 - histocompatibility 2, q region locus 7, H2-Q6 - histocompatibility 2, q region locus 6, H2-K1 - histocompatibility 2…
GO:0002709	regulation of T cell mediated immunity	2.65e-05	0.00159	5.12	2615	25	184	9	[Hspd1 - heat shock protein 1 (chaperonin), H2-D1 - histocompatibility 2, d region locus 1, Nlrp3 - nlr family, pyrin domain containing 3, Hspa8 - heat shock protein 8, Il1b - interleukin 1 beta, H2-Q7 - histocompatibility 2, q region locus 7, H2-Q6 - histocompatibility 2, q region locus 6, Arid5a - at rich interactive domain 5a (mrf1-like), H2-K1 - histocompatibility 2, k1, k region]
GO:1990266	neutrophil migration	2.65e-05	0.00158	5.12	2615	25	184	9	[Ccl2 - chemokine (c-c motif) ligand 2, Cxcl2 - chemokine (c-x-c motif) ligand 2, C5ar1 - complement component 5a receptor 1, Ccl12 - chemokine (c-c motif) ligand 12, Ccl3 - chemokine (c-c motif) ligand 3, Ccl4 - chemokine (c-c motif) ligand 4, Il1b - interleukin 1 beta, Ccl7 - chemokine (c-c motif) ligand 7, Pf4 - platelet factor 4]
GO:0065009	regulation of molecular function	2.66e-05	0.00157	1.61	2615	540	184	61	[Gpr65 - g-protein coupled receptor 65, Hspa8 - heat shock protein 8, Il1b - interleukin 1 beta, Il1a - interleukin 1 alpha, Spag9 - sperm associated antigen 9, Aes - amino-terminal enhancer of split, Dusp3 - dual specificity phosphatase 3 (vaccinia virus phosphatase vh1-related), Dusp8 - dual specificity phosphatase 8, Apoe - apolipoprotein e, Hspd1 - heat shock protein 1 (chaperonin), Cd74 - cd…
GO:0051171	regulation of nitrogen compound metabolic process	2.66e-05	0.00156	1.36	2615	1056	184	101	[Hspa8 - heat shock protein 8, Spag9 - sperm associated antigen 9, Mapkapk2 - map kinase-activated protein kinase 2, Dusp3 - dual specificity phosphatase 3 (vaccinia virus phosphatase vh1-related), Dusp8 - dual specificity phosphatase 8, Hspd1 - heat shock protein 1 (chaperonin), Apoe - apolipoprotein e, Hspa1b - heat shock protein 1b, Pfn1 - profilin 1, Hsp90aa1 - heat shock protein 90, alpha (c…
GO:0050868	negative regulation of T cell activation	2.82e-05	0.00164	4.58	2615	31	184	10	[Cd74 - cd74 antigen (invariant polypeptide of major histocompatibility complex, class ii antigen-associated), H2-Ab1 - histocompatibility 2, class ii antigen a, beta 1, H2-Aa - histocompatibility 2, class ii antigen a, alpha, Irf1 - interferon regulatory factor 1, Nfkbid - nuclear factor of kappa light polypeptide gene enhancer in b cells inhibitor, delta, Cebpb - ccaat/enhancer binding protein …
GO:0051250	negative regulation of lymphocyte activation	2.95e-05	0.00171	3.88	2615	44	184	12	[Cd74 - cd74 antigen (invariant polypeptide of major histocompatibility complex, class ii antigen-associated), H2-Ab1 - histocompatibility 2, class ii antigen a, beta 1, H2-Aa - histocompatibility 2, class ii antigen a, alpha, Irf1 - interferon regulatory factor 1, Nfkbid - nuclear factor of kappa light polypeptide gene enhancer in b cells inhibitor, delta, Axl - axl receptor tyrosine kinase, Ceb…
GO:0032757	positive regulation of interleukin-8 production	3.03e-05	0.00175	6.63	2615	15	184	7	[Cd74 - cd74 antigen (invariant polypeptide of major histocompatibility complex, class ii antigen-associated), Ddit3 - dna-damage inducible transcript 3, Il1b - interleukin 1 beta, Tlr2 - toll-like receptor 2, Tnf - tumor necrosis factor, Stat3 - signal transducer and activator of transcription 3, Cd14 - cd14 antigen]
GO:0043372	positive regulation of CD4-positive, alpha-beta T cell differentiation	3.06e-05	0.00176	10.15	2615	7	184	5	[Cd83 - cd83 antigen, Irf1 - interferon regulatory factor 1, Nfkbid - nuclear factor of kappa light polypeptide gene enhancer in b cells inhibitor, delta, Nlrp3 - nlr family, pyrin domain containing 3, Nfkbiz - nuclear factor of kappa light polypeptide gene enhancer in b cells inhibitor, zeta]
GO:0045940	positive regulation of steroid metabolic process	3.06e-05	0.00174	10.15	2615	7	184	5	[Apoe - apolipoprotein e, Dab2 - disabled 2, mitogen-responsive phosphoprotein, Il1b - interleukin 1 beta, Il1a - interleukin 1 alpha, Tnf - tumor necrosis factor]
GO:2000316	regulation of T-helper 17 type immune response	3.06e-05	0.00173	10.15	2615	7	184	5	[Nfkbid - nuclear factor of kappa light polypeptide gene enhancer in b cells inhibitor, delta, Nlrp3 - nlr family, pyrin domain containing 3, Zc3h12a - zinc finger ccch type containing 12a, Nfkbiz - nuclear factor of kappa light polypeptide gene enhancer in b cells inhibitor, zeta, Arid5a - at rich interactive domain 5a (mrf1-like)]
GO:0048870	cell motility	3.18e-05	0.00179	2.21	2615	180	184	28	[Icam1 - intercellular adhesion molecule 1, Il1b - interleukin 1 beta, Cxcl2 - chemokine (c-x-c motif) ligand 2, Hsp90aa1 - heat shock protein 90, alpha (cytosolic), class a member 1, Axl - axl receptor tyrosine kinase, Ccl3 - chemokine (c-c motif) ligand 3, Ier2 - immediate early response 2, Ccl4 - chemokine (c-c motif) ligand 4, Cxcl16 - chemokine (c-x-c motif) ligand 16, Ccl7 - chemokine (c-c …
GO:0043523	regulation of neuron apoptotic process	3.21e-05	0.0018	3.23	2615	66	184	15	[C5ar1 - complement component 5a receptor 1, Ccl12 - chemokine (c-c motif) ligand 12, Il1b - interleukin 1 beta, Mcl1 - myeloid cell leukemia sequence 1, Hmox1 - heme oxygenase (decycling) 1, Apoe - apolipoprotein e, Hspd1 - heat shock protein 1 (chaperonin), Hsp90ab1 - heat shock protein 90 alpha (cytosolic), class b member 1, Ddit3 - dna-damage inducible transcript 3, Ccl3 - chemokine (c-c moti…
GO:0002685	regulation of leukocyte migration	3.21e-05	0.00179	3.23	2615	66	184	15	[Ccl2 - chemokine (c-c motif) ligand 2, C3ar1 - complement component 3a receptor 1, Pla2g7 - phospholipase a2, group vii (platelet-activating factor acetylhydrolase, plasma), C5ar1 - complement component 5a receptor 1, Icam1 - intercellular adhesion molecule 1, Ccl12 - chemokine (c-c motif) ligand 12, Il1b - interleukin 1 beta, Il1a - interleukin 1 alpha, Stap1 - signal transducing adaptor family…
GO:0051246	regulation of protein metabolic process	3.24e-05	0.0018	1.55	2615	604	184	66	[Lmna - lamin a, Hspa8 - heat shock protein 8, Il1b - interleukin 1 beta, Il1a - interleukin 1 alpha, Sqstm1 - sequestosome 1, Spag9 - sperm associated antigen 9, Osm - oncostatin m, Dusp3 - dual specificity phosphatase 3 (vaccinia virus phosphatase vh1-related), Dusp8 - dual specificity phosphatase 8, Apoe - apolipoprotein e, Hspd1 - heat shock protein 1 (chaperonin), Cd74 - cd74 antigen (invari…
GO:0010648	negative regulation of cell communication	3.28e-05	0.00181	1.96	2615	261	184	36	[Pik3ap1 - phosphoinositide-3-kinase adaptor protein 1, Anxa5 - annexin a5, Lmna - lamin a, Icam1 - intercellular adhesion molecule 1, Litaf - lps-induced tn factor, Il1b - interleukin 1 beta, Rabgef1 - rab guanine nucleotide exchange factor (gef) 1, Osm - oncostatin m, Aes - amino-terminal enhancer of split, Dusp3 - dual specificity phosphatase 3 (vaccinia virus phosphatase vh1-related), Dusp8 -…
GO:0023057	negative regulation of signaling	3.28e-05	0.0018	1.96	2615	261	184	36	[Pik3ap1 - phosphoinositide-3-kinase adaptor protein 1, Anxa5 - annexin a5, Lmna - lamin a, Icam1 - intercellular adhesion molecule 1, Litaf - lps-induced tn factor, Il1b - interleukin 1 beta, Rabgef1 - rab guanine nucleotide exchange factor (gef) 1, Osm - oncostatin m, Aes - amino-terminal enhancer of split, Dusp3 - dual specificity phosphatase 3 (vaccinia virus phosphatase vh1-related), Dusp8 -…
GO:0050900	leukocyte migration	3.55e-05	0.00194	3.37	2615	59	184	14	[Ccl2 - chemokine (c-c motif) ligand 2, C5ar1 - complement component 5a receptor 1, Icam1 - intercellular adhesion molecule 1, Ccl12 - chemokine (c-c motif) ligand 12, Il1b - interleukin 1 beta, Rpl13a - ribosomal protein l13a, Cxcl2 - chemokine (c-x-c motif) ligand 2, Ccl3 - chemokine (c-c motif) ligand 3, Ccl4 - chemokine (c-c motif) ligand 4, Cxcl16 - chemokine (c-x-c motif) ligand 16, Tnf - t…
GO:0002708	positive regulation of lymphocyte mediated immunity	3.85e-05	0.00209	4.44	2615	32	184	10	[Hspd1 - heat shock protein 1 (chaperonin), H2-D1 - histocompatibility 2, d region locus 1, Nlrp3 - nlr family, pyrin domain containing 3, Hspa8 - heat shock protein 8, Il1b - interleukin 1 beta, H2-Q7 - histocompatibility 2, q region locus 7, Tnf - tumor necrosis factor, H2-Q6 - histocompatibility 2, q region locus 6, Arid5a - at rich interactive domain 5a (mrf1-like), H2-K1 - histocompatibility…
GO:1902533	positive regulation of intracellular signal transduction	4.3e-05	0.00232	2.01	2615	233	184	33	[Pik3ap1 - phosphoinositide-3-kinase adaptor protein 1, Icam1 - intercellular adhesion molecule 1, Gpr65 - g-protein coupled receptor 65, Il1b - interleukin 1 beta, Il1a - interleukin 1 alpha, Spag9 - sperm associated antigen 9, Osm - oncostatin m, Cd74 - cd74 antigen (invariant polypeptide of major histocompatibility complex, class ii antigen-associated), Apoe - apolipoprotein e, Hsp90aa1 - heat…
GO:0042127	regulation of cell proliferation	4.41e-05	0.00237	1.8	2615	340	184	43	[Cebpa - ccaat/enhancer binding protein (c/ebp), alpha, Lmna - lamin a, Il1b - interleukin 1 beta, Il1a - interleukin 1 alpha, Osm - oncostatin m, Sdcbp - syndecan binding protein, Ifi30 - interferon gamma inducible protein 30, Apoe - apolipoprotein e, Cd74 - cd74 antigen (invariant polypeptide of major histocompatibility complex, class ii antigen-associated), Atf3 - activating transcription fact…
GO:0040011	locomotion	4.46e-05	0.00238	2.1	2615	203	184	30	[Icam1 - intercellular adhesion molecule 1, Il1b - interleukin 1 beta, Cxcl2 - chemokine (c-x-c motif) ligand 2, Hsp90aa1 - heat shock protein 90, alpha (cytosolic), class a member 1, Ccl3 - chemokine (c-c motif) ligand 3, Axl - axl receptor tyrosine kinase, Ccl4 - chemokine (c-c motif) ligand 4, Ier2 - immediate early response 2, Cxcl16 - chemokine (c-x-c motif) ligand 16, Ccl7 - chemokine (c-c …
GO:0042326	negative regulation of phosphorylation	4.6e-05	0.00244	2.46	2615	127	184	22	[Gadd45b - growth arrest and dna-damage-inducible 45 beta, Irf1 - interferon regulatory factor 1, Il1b - interleukin 1 beta, Stap1 - signal transducing adaptor family member 1, Spag9 - sperm associated antigen 9, Rabgef1 - rab guanine nucleotide exchange factor (gef) 1, Dusp3 - dual specificity phosphatase 3 (vaccinia virus phosphatase vh1-related), Dusp8 - dual specificity phosphatase 8, Dusp2 -…
GO:0031323	regulation of cellular metabolic process	4.75e-05	0.00251	1.33	2615	1110	184	104	[Hspa8 - heat shock protein 8, Spag9 - sperm associated antigen 9, Mapkapk2 - map kinase-activated protein kinase 2, Dusp3 - dual specificity phosphatase 3 (vaccinia virus phosphatase vh1-related), Dusp8 - dual specificity phosphatase 8, Apoe - apolipoprotein e, Hspd1 - heat shock protein 1 (chaperonin), Hspa1b - heat shock protein 1b, Pfn1 - profilin 1, Hsp90aa1 - heat shock protein 90, alpha (c…
GO:0009968	negative regulation of signal transduction	4.99e-05	0.00262	1.97	2615	245	184	34	[Pik3ap1 - phosphoinositide-3-kinase adaptor protein 1, Lmna - lamin a, Icam1 - intercellular adhesion molecule 1, Litaf - lps-induced tn factor, Il1b - interleukin 1 beta, Rabgef1 - rab guanine nucleotide exchange factor (gef) 1, Aes - amino-terminal enhancer of split, Dusp3 - dual specificity phosphatase 3 (vaccinia virus phosphatase vh1-related), Dusp8 - dual specificity phosphatase 8, Cd74 - …
GO:0040017	positive regulation of locomotion	5.02e-05	0.00262	2.24	2615	165	184	26	[Icam1 - intercellular adhesion molecule 1, Il1b - interleukin 1 beta, Il1a - interleukin 1 alpha, Spag9 - sperm associated antigen 9, Sdcbp - syndecan binding protein, Cd74 - cd74 antigen (invariant polypeptide of major histocompatibility complex, class ii antigen-associated), Pfn1 - profilin 1, Dab2 - disabled 2, mitogen-responsive phosphoprotein, Ccl4 - chemokine (c-c motif) ligand 4, Cxcl16 -…
GO:0032268	regulation of cellular protein metabolic process	5.08e-05	0.00264	1.57	2615	563	184	62	[Lmna - lamin a, Hspa8 - heat shock protein 8, Il1b - interleukin 1 beta, Il1a - interleukin 1 alpha, Sqstm1 - sequestosome 1, Spag9 - sperm associated antigen 9, Osm - oncostatin m, Dusp3 - dual specificity phosphatase 3 (vaccinia virus phosphatase vh1-related), Dusp8 - dual specificity phosphatase 8, Hspd1 - heat shock protein 1 (chaperonin), Apoe - apolipoprotein e, Cd74 - cd74 antigen (invari…
GO:2001233	regulation of apoptotic signaling pathway	5.11e-05	0.00264	2.58	2615	110	184	20	[Skil - ski-like, Icam1 - intercellular adhesion molecule 1, Lmna - lamin a, Ctsc - cathepsin c, Il1b - interleukin 1 beta, Mcl1 - myeloid cell leukemia sequence 1, Osm - oncostatin m, Hmox1 - heme oxygenase (decycling) 1, Cd74 - cd74 antigen (invariant polypeptide of major histocompatibility complex, class ii antigen-associated), Atf3 - activating transcription factor 3, Plaur - plasminogen acti…
GO:0032652	regulation of interleukin-1 production	5.38e-05	0.00277	4.74	2615	27	184	9	[Ifi204 - interferon activated gene 204, Casp4 - caspase 4, apoptosis-related cysteine peptidase, Nlrp3 - nlr family, pyrin domain containing 3, Ccl3 - chemokine (c-c motif) ligand 3, Tlr2 - toll-like receptor 2, Tnf - tumor necrosis factor, Zc3h12a - zinc finger ccch type containing 12a, Stat3 - signal transducer and activator of transcription 3, Tnfaip3 - tumor necrosis factor, alpha-induced pr…
GO:0097530	granulocyte migration	5.38e-05	0.00275	4.74	2615	27	184	9	[Ccl2 - chemokine (c-c motif) ligand 2, Cxcl2 - chemokine (c-x-c motif) ligand 2, C5ar1 - complement component 5a receptor 1, Ccl12 - chemokine (c-c motif) ligand 12, Ccl3 - chemokine (c-c motif) ligand 3, Ccl4 - chemokine (c-c motif) ligand 4, Il1b - interleukin 1 beta, Ccl7 - chemokine (c-c motif) ligand 7, Pf4 - platelet factor 4]
GO:0008285	negative regulation of cell proliferation	5.58e-05	0.00284	2.32	2615	147	184	24	[Slfn2 - schlafen 2, H2-Ab1 - histocompatibility 2, class ii antigen a, beta 1, H2-Aa - histocompatibility 2, class ii antigen a, alpha, Cebpa - ccaat/enhancer binding protein (c/ebp), alpha, Irf1 - interferon regulatory factor 1, Lmna - lamin a, Ccl12 - chemokine (c-c motif) ligand 12, Cited2 - cbp/p300-interacting transactivator, with glu/asp-rich carboxy-terminal domain, 2, Il1b - interleukin …
GO:0002253	activation of immune response	5.67e-05	0.00287	2.95	2615	77	184	16	[Pik3ap1 - phosphoinositide-3-kinase adaptor protein 1, C3ar1 - complement component 3a receptor 1, H2-Ab1 - histocompatibility 2, class ii antigen a, beta 1, C5ar1 - complement component 5a receptor 1, Mapkapk2 - map kinase-activated protein kinase 2, Hspd1 - heat shock protein 1 (chaperonin), Ifi203 - interferon activated gene 203, Ifi204 - interferon activated gene 204, Hsp90aa1 - heat shock p…
GO:0009617	response to bacterium	5.67e-05	0.00286	2.95	2615	77	184	16	[Ccl2 - chemokine (c-c motif) ligand 2, Slfn2 - schlafen 2, C5ar1 - complement component 5a receptor 1, Wfdc17 - wap four-disulfide core domain 17, Stap1 - signal transducing adaptor family member 1, H2-K1 - histocompatibility 2, k1, k region, Gas5 - growth arrest specific 5, Ifi204 - interferon activated gene 204, Baiap2 - brain-specific angiogenesis inhibitor 1-associated protein 2, Snhg1 - sma…
GO:0010557	positive regulation of macromolecule biosynthetic process	6.35e-05	0.00318	1.71	2615	390	184	47	[Sertad1 - serta domain containing 1, Cebpa - ccaat/enhancer binding protein (c/ebp), alpha, Ets2 - e26 avian leukemia oncogene 2, 3' domain, Litaf - lps-induced tn factor, Il1b - interleukin 1 beta, Il1a - interleukin 1 alpha, Osm - oncostatin m, Cd74 - cd74 antigen (invariant polypeptide of major histocompatibility complex, class ii antigen-associated), Apoe - apolipoprotein e, Pfn1 - profilin …
GO:1902680	positive regulation of RNA biosynthetic process	6.4e-05	0.00319	1.8	2615	323	184	41	[Sertad1 - serta domain containing 1, Cebpa - ccaat/enhancer binding protein (c/ebp), alpha, Ets2 - e26 avian leukemia oncogene 2, 3' domain, Litaf - lps-induced tn factor, Il1b - interleukin 1 beta, Il1a - interleukin 1 alpha, Osm - oncostatin m, Cd74 - cd74 antigen (invariant polypeptide of major histocompatibility complex, class ii antigen-associated), Apoe - apolipoprotein e, Atf3 - activatin…
GO:0045893	positive regulation of transcription, DNA-templated	6.4e-05	0.00318	1.8	2615	323	184	41	[Sertad1 - serta domain containing 1, Cebpa - ccaat/enhancer binding protein (c/ebp), alpha, Ets2 - e26 avian leukemia oncogene 2, 3' domain, Litaf - lps-induced tn factor, Il1b - interleukin 1 beta, Il1a - interleukin 1 alpha, Osm - oncostatin m, Cd74 - cd74 antigen (invariant polypeptide of major histocompatibility complex, class ii antigen-associated), Apoe - apolipoprotein e, Atf3 - activatin…
GO:1903508	positive regulation of nucleic acid-templated transcription	6.4e-05	0.00316	1.8	2615	323	184	41	[Sertad1 - serta domain containing 1, Cebpa - ccaat/enhancer binding protein (c/ebp), alpha, Ets2 - e26 avian leukemia oncogene 2, 3' domain, Litaf - lps-induced tn factor, Il1b - interleukin 1 beta, Il1a - interleukin 1 alpha, Osm - oncostatin m, Cd74 - cd74 antigen (invariant polypeptide of major histocompatibility complex, class ii antigen-associated), Apoe - apolipoprotein e, Atf3 - activatin…
GO:0001818	negative regulation of cytokine production	6.71e-05	0.0033	3.05	2615	70	184	15	[Klf2 - kruppel-like factor 2 (lung), Rabgef1 - rab guanine nucleotide exchange factor (gef) 1, Hmox1 - heme oxygenase (decycling) 1, Ndfip1 - nedd4 family interacting protein 1, Cd83 - cd83 antigen, Hsp90ab1 - heat shock protein 90 alpha (cytosolic), class b member 1, Rel - reticuloendotheliosis oncogene, Ddit3 - dna-damage inducible transcript 3, Axl - axl receptor tyrosine kinase, Nlrp3 - nlr …
GO:0071356	cellular response to tumor necrosis factor	6.91e-05	0.00338	4.18	2615	34	184	10	[Ccl2 - chemokine (c-c motif) ligand 2, Cebpa - ccaat/enhancer binding protein (c/ebp), alpha, Irf1 - interferon regulatory factor 1, Ccl12 - chemokine (c-c motif) ligand 12, Ccl3 - chemokine (c-c motif) ligand 3, Ccl4 - chemokine (c-c motif) ligand 4, Zc3h12a - zinc finger ccch type containing 12a, Ccl7 - chemokine (c-c motif) ligand 7, Nfkbia - nuclear factor of kappa light polypeptide gene enh…
GO:0097529	myeloid leukocyte migration	6.91e-05	0.00336	4.18	2615	34	184	10	[Ccl2 - chemokine (c-c motif) ligand 2, Cxcl2 - chemokine (c-x-c motif) ligand 2, C5ar1 - complement component 5a receptor 1, Ccl12 - chemokine (c-c motif) ligand 12, Ccl3 - chemokine (c-c motif) ligand 3, Ccl4 - chemokine (c-c motif) ligand 4, Il1b - interleukin 1 beta, Rpl13a - ribosomal protein l13a, Ccl7 - chemokine (c-c motif) ligand 7, Pf4 - platelet factor 4]
GO:0010942	positive regulation of cell death	7.09e-05	0.00343	2.16	2615	178	184	27	[Anxa5 - annexin a5, Ctsc - cathepsin c, Il1b - interleukin 1 beta, Osm - oncostatin m, Aes - amino-terminal enhancer of split, Apoe - apolipoprotein e, Hspd1 - heat shock protein 1 (chaperonin), Atf3 - activating transcription factor 3, Ccl3 - chemokine (c-c motif) ligand 3, Zc3h12a - zinc finger ccch type containing 12a, Dnaja1 - dnaj (hsp40) homolog, subfamily a, member 1, Gadd45b - growth arr…
GO:0050920	regulation of chemotaxis	7.14e-05	0.00344	3.36	2615	55	184	13	[Ccl2 - chemokine (c-c motif) ligand 2, C3ar1 - complement component 3a receptor 1, Pla2g7 - phospholipase a2, group vii (platelet-activating factor acetylhydrolase, plasma), C5ar1 - complement component 5a receptor 1, Ccl12 - chemokine (c-c motif) ligand 12, Il1b - interleukin 1 beta, Stap1 - signal transducing adaptor family member 1, Dusp3 - dual specificity phosphatase 3 (vaccinia virus phosp…
GO:0043370	regulation of CD4-positive, alpha-beta T cell differentiation	7.24e-05	0.00347	7.11	2615	12	184	6	[Cd83 - cd83 antigen, Irf1 - interferon regulatory factor 1, Nfkbid - nuclear factor of kappa light polypeptide gene enhancer in b cells inhibitor, delta, Nlrp3 - nlr family, pyrin domain containing 3, Zc3h12a - zinc finger ccch type containing 12a, Nfkbiz - nuclear factor of kappa light polypeptide gene enhancer in b cells inhibitor, zeta]
GO:0048247	lymphocyte chemotaxis	7.24e-05	0.00345	7.11	2615	12	184	6	[Ccl2 - chemokine (c-c motif) ligand 2, Ccl12 - chemokine (c-c motif) ligand 12, Ccl3 - chemokine (c-c motif) ligand 3, Ccl4 - chemokine (c-c motif) ligand 4, Cxcl16 - chemokine (c-x-c motif) ligand 16, Ccl7 - chemokine (c-c motif) ligand 7]
GO:0035456	response to interferon-beta	7.24e-05	0.00344	7.11	2615	12	184	6	[Ifi203 - interferon activated gene 203, Ifi204 - interferon activated gene 204, Ifitm3 - interferon induced transmembrane protein 3, Irf1 - interferon regulatory factor 1, Bst2 - bone marrow stromal cell antigen 2, Ifitm2 - interferon induced transmembrane protein 2]
GO:0097193	intrinsic apoptotic signaling pathway	7.59e-05	0.00359	3.81	2615	41	184	11	[Crip1 - cysteine-rich protein 1 (intestinal), Ifi204 - interferon activated gene 204, Cdkn1a - cyclin-dependent kinase inhibitor 1a (p21), Ier3 - immediate early response 3, Bcl2a1b - b cell leukemia/lymphoma 2 related protein a1b, Ddit3 - dna-damage inducible transcript 3, Casp4 - caspase 4, apoptosis-related cysteine peptidase, Cebpb - ccaat/enhancer binding protein (c/ebp), beta, Tnf - tumor …
GO:0016477	cell migration	7.66e-05	0.0036	2.19	2615	169	184	26	[Icam1 - intercellular adhesion molecule 1, Il1b - interleukin 1 beta, Cxcl2 - chemokine (c-x-c motif) ligand 2, Hsp90aa1 - heat shock protein 90, alpha (cytosolic), class a member 1, Axl - axl receptor tyrosine kinase, Ccl3 - chemokine (c-c motif) ligand 3, Ccl4 - chemokine (c-c motif) ligand 4, Cxcl16 - chemokine (c-x-c motif) ligand 16, Ccl7 - chemokine (c-c motif) ligand 7, Zfand5 - zinc fing…
GO:0045622	regulation of T-helper cell differentiation	7.7e-05	0.0036	8.88	2615	8	184	5	[Irf1 - interferon regulatory factor 1, Nfkbid - nuclear factor of kappa light polypeptide gene enhancer in b cells inhibitor, delta, Nlrp3 - nlr family, pyrin domain containing 3, Zc3h12a - zinc finger ccch type containing 12a, Nfkbiz - nuclear factor of kappa light polypeptide gene enhancer in b cells inhibitor, zeta]
GO:0035455	response to interferon-alpha	7.7e-05	0.00358	8.88	2615	8	184	5	[Ifi204 - interferon activated gene 204, Ifitm3 - interferon induced transmembrane protein 3, Bst2 - bone marrow stromal cell antigen 2, Axl - axl receptor tyrosine kinase, Ifitm2 - interferon induced transmembrane protein 2]
GO:0048585	negative regulation of response to stimulus	7.98e-05	0.0037	1.79	2615	326	184	41	[Pik3ap1 - phosphoinositide-3-kinase adaptor protein 1, Anxa5 - annexin a5, Icam1 - intercellular adhesion molecule 1, Lmna - lamin a, Litaf - lps-induced tn factor, Il1b - interleukin 1 beta, Rabgef1 - rab guanine nucleotide exchange factor (gef) 1, Aes - amino-terminal enhancer of split, Dusp3 - dual specificity phosphatase 3 (vaccinia virus phosphatase vh1-related), Dusp8 - dual specificity ph…
GO:0032677	regulation of interleukin-8 production	8.1e-05	0.00374	5.85	2615	17	184	7	[Cd74 - cd74 antigen (invariant polypeptide of major histocompatibility complex, class ii antigen-associated), Ddit3 - dna-damage inducible transcript 3, Il1b - interleukin 1 beta, Tlr2 - toll-like receptor 2, Tnf - tumor necrosis factor, Cd14 - cd14 antigen, Stat3 - signal transducer and activator of transcription 3]
GO:0032731	positive regulation of interleukin-1 beta production	8.1e-05	0.00372	5.85	2615	17	184	7	[Ifi204 - interferon activated gene 204, Casp4 - caspase 4, apoptosis-related cysteine peptidase, Ccl3 - chemokine (c-c motif) ligand 3, Nlrp3 - nlr family, pyrin domain containing 3, Tlr2 - toll-like receptor 2, Tnf - tumor necrosis factor, Stat3 - signal transducer and activator of transcription 3]
GO:0043068	positive regulation of programmed cell death	8.22e-05	0.00376	2.22	2615	160	184	25	[Anxa5 - annexin a5, Ctsc - cathepsin c, Il1b - interleukin 1 beta, Osm - oncostatin m, Aes - amino-terminal enhancer of split, Hspd1 - heat shock protein 1 (chaperonin), Atf3 - activating transcription factor 3, Ccl3 - chemokine (c-c motif) ligand 3, Zc3h12a - zinc finger ccch type containing 12a, Dnaja1 - dnaj (hsp40) homolog, subfamily a, member 1, Gadd45b - growth arrest and dna-damage-induci…
GO:0031399	regulation of protein modification process	8.52e-05	0.00388	1.71	2615	383	184	46	[Icam1 - intercellular adhesion molecule 1, Lmna - lamin a, Il1b - interleukin 1 beta, Il1a - interleukin 1 alpha, Sqstm1 - sequestosome 1, Spag9 - sperm associated antigen 9, Rabgef1 - rab guanine nucleotide exchange factor (gef) 1, Osm - oncostatin m, Dusp3 - dual specificity phosphatase 3 (vaccinia virus phosphatase vh1-related), Sdcbp - syndecan binding protein, Dusp8 - dual specificity phosp…
GO:0008219	cell death	8.73e-05	0.00396	2.09	2615	190	184	28	[Gpr65 - g-protein coupled receptor 65, Il1b - interleukin 1 beta, Il1a - interleukin 1 alpha, Sqstm1 - sequestosome 1, Cxcl2 - chemokine (c-x-c motif) ligand 2, Dab2 - disabled 2, mitogen-responsive phosphoprotein, Zc3h12a - zinc finger ccch type containing 12a, Lgals1 - lectin, galactose binding, soluble 1, Gadd45b - growth arrest and dna-damage-inducible 45 beta, C5ar1 - complement component 5…
GO:1903038	negative regulation of leukocyte cell-cell adhesion	9.09e-05	0.0041	4.06	2615	35	184	10	[Cd74 - cd74 antigen (invariant polypeptide of major histocompatibility complex, class ii antigen-associated), H2-Ab1 - histocompatibility 2, class ii antigen a, beta 1, H2-Aa - histocompatibility 2, class ii antigen a, alpha, Irf1 - interferon regulatory factor 1, Nfkbid - nuclear factor of kappa light polypeptide gene enhancer in b cells inhibitor, delta, Cebpb - ccaat/enhancer binding protein …
GO:0002703	regulation of leukocyte mediated immunity	9.33e-05	0.00419	3.11	2615	64	184	14	[H2-D1 - histocompatibility 2, d region locus 1, Hspa8 - heat shock protein 8, Il1b - interleukin 1 beta, H2-Q7 - histocompatibility 2, q region locus 7, H2-Q6 - histocompatibility 2, q region locus 6, Rabgef1 - rab guanine nucleotide exchange factor (gef) 1, H2-K1 - histocompatibility 2, k1, k region, Hmox1 - heme oxygenase (decycling) 1, Ndfip1 - nedd4 family interacting protein 1, Hspd1 - heat…
GO:0010563	negative regulation of phosphorus metabolic process	9.74e-05	0.00435	2.24	2615	152	184	24	[Gadd45b - growth arrest and dna-damage-inducible 45 beta, Irf1 - interferon regulatory factor 1, Il1b - interleukin 1 beta, Stap1 - signal transducing adaptor family member 1, Plek - pleckstrin, Spag9 - sperm associated antigen 9, Rabgef1 - rab guanine nucleotide exchange factor (gef) 1, Dusp3 - dual specificity phosphatase 3 (vaccinia virus phosphatase vh1-related), Dusp8 - dual specificity pho…
GO:0045936	negative regulation of phosphate metabolic process	9.74e-05	0.00433	2.24	2615	152	184	24	[Gadd45b - growth arrest and dna-damage-inducible 45 beta, Irf1 - interferon regulatory factor 1, Il1b - interleukin 1 beta, Stap1 - signal transducing adaptor family member 1, Plek - pleckstrin, Spag9 - sperm associated antigen 9, Rabgef1 - rab guanine nucleotide exchange factor (gef) 1, Dusp3 - dual specificity phosphatase 3 (vaccinia virus phosphatase vh1-related), Dusp8 - dual specificity pho…
GO:0008630	intrinsic apoptotic signaling pathway in response to DNA damage	0.000101	0.00448	4.94	2615	23	184	8	[Crip1 - cysteine-rich protein 1 (intestinal), Ifi204 - interferon activated gene 204, Cdkn1a - cyclin-dependent kinase inhibitor 1a (p21), Ier3 - immediate early response 3, Bcl2a1b - b cell leukemia/lymphoma 2 related protein a1b, Tnf - tumor necrosis factor, Mcl1 - myeloid cell leukemia sequence 1, Hmox1 - heme oxygenase (decycling) 1]
GO:0045428	regulation of nitric oxide biosynthetic process	0.000101	0.00446	4.94	2615	23	184	8	[Klf2 - kruppel-like factor 2 (lung), Hsp90aa1 - heat shock protein 90, alpha (cytosolic), class a member 1, Icam1 - intercellular adhesion molecule 1, Gla - galactosidase, alpha, Il1b - interleukin 1 beta, Tlr2 - toll-like receptor 2, Zc3h12a - zinc finger ccch type containing 12a, Tnf - tumor necrosis factor]
GO:2001237	negative regulation of extrinsic apoptotic signaling pathway	0.000102	0.00446	4.41	2615	29	184	9	[Lmna - lamin a, Icam1 - intercellular adhesion molecule 1, Dab2 - disabled 2, mitogen-responsive phosphoprotein, Il1b - interleukin 1 beta, Tnf - tumor necrosis factor, Mcl1 - myeloid cell leukemia sequence 1, Tnfaip3 - tumor necrosis factor, alpha-induced protein 3, Pf4 - platelet factor 4, Hmox1 - heme oxygenase (decycling) 1]
GO:1901215	negative regulation of neuron death	0.000106	0.00464	3.24	2615	57	184	13	[C5ar1 - complement component 5a receptor 1, Ccl12 - chemokine (c-c motif) ligand 12, Hmox1 - heme oxygenase (decycling) 1, Hspd1 - heat shock protein 1 (chaperonin), Apoe - apolipoprotein e, Hsp90ab1 - heat shock protein 90 alpha (cytosolic), class b member 1, Rel - reticuloendotheliosis oncogene, Mt1 - metallothionein 1, Axl - axl receptor tyrosine kinase, Cebpb - ccaat/enhancer binding protein…
GO:2001234	negative regulation of apoptotic signaling pathway	0.000112	0.00486	3.06	2615	65	184	14	[Lmna - lamin a, Icam1 - intercellular adhesion molecule 1, Il1b - interleukin 1 beta, Mcl1 - myeloid cell leukemia sequence 1, Hmox1 - heme oxygenase (decycling) 1, Cd74 - cd74 antigen (invariant polypeptide of major histocompatibility complex, class ii antigen-associated), Plaur - plasminogen activator, urokinase receptor, Ier3 - immediate early response 3, Dab2 - disabled 2, mitogen-responsive…
GO:0045624	positive regulation of T-helper cell differentiation	0.000112	0.00487	11.37	2615	5	184	4	[Irf1 - interferon regulatory factor 1, Nfkbid - nuclear factor of kappa light polypeptide gene enhancer in b cells inhibitor, delta, Nlrp3 - nlr family, pyrin domain containing 3, Nfkbiz - nuclear factor of kappa light polypeptide gene enhancer in b cells inhibitor, zeta]
GO:0033081	regulation of T cell differentiation in thymus	0.000112	0.00485	11.37	2615	5	184	4	[Nfkbid - nuclear factor of kappa light polypeptide gene enhancer in b cells inhibitor, delta, Il1b - interleukin 1 beta, Il1a - interleukin 1 alpha, Egr3 - early growth response 3]
GO:0002218	activation of innate immune response	0.000118	0.00508	3.95	2615	36	184	10	[Hspd1 - heat shock protein 1 (chaperonin), Pik3ap1 - phosphoinositide-3-kinase adaptor protein 1, Ifi203 - interferon activated gene 203, Ifi204 - interferon activated gene 204, Hsp90aa1 - heat shock protein 90, alpha (cytosolic), class a member 1, Tlr2 - toll-like receptor 2, Tnf - tumor necrosis factor, Cd14 - cd14 antigen, Nfkbia - nuclear factor of kappa light polypeptide gene enhancer in b …
GO:1903426	regulation of reactive oxygen species biosynthetic process	0.000118	0.00506	3.95	2615	36	184	10	[Hspd1 - heat shock protein 1 (chaperonin), Klf2 - kruppel-like factor 2 (lung), Hsp90aa1 - heat shock protein 90, alpha (cytosolic), class a member 1, Icam1 - intercellular adhesion molecule 1, Gla - galactosidase, alpha, Il1b - interleukin 1 beta, Tlr2 - toll-like receptor 2, Tnf - tumor necrosis factor, Zc3h12a - zinc finger ccch type containing 12a, Stat3 - signal transducer and activator of …
GO:0072676	lymphocyte migration	0.000125	0.00531	5.53	2615	18	184	7	[Ccl2 - chemokine (c-c motif) ligand 2, Icam1 - intercellular adhesion molecule 1, Ccl12 - chemokine (c-c motif) ligand 12, Ccl3 - chemokine (c-c motif) ligand 3, Ccl4 - chemokine (c-c motif) ligand 4, Cxcl16 - chemokine (c-x-c motif) ligand 16, Ccl7 - chemokine (c-c motif) ligand 7]
GO:1904407	positive regulation of nitric oxide metabolic process	0.000127	0.00537	6.56	2615	13	184	6	[Klf2 - kruppel-like factor 2 (lung), Hsp90aa1 - heat shock protein 90, alpha (cytosolic), class a member 1, Icam1 - intercellular adhesion molecule 1, Il1b - interleukin 1 beta, Tlr2 - toll-like receptor 2, Tnf - tumor necrosis factor]
GO:0045429	positive regulation of nitric oxide biosynthetic process	0.000127	0.00535	6.56	2615	13	184	6	[Klf2 - kruppel-like factor 2 (lung), Hsp90aa1 - heat shock protein 90, alpha (cytosolic), class a member 1, Icam1 - intercellular adhesion molecule 1, Il1b - interleukin 1 beta, Tlr2 - toll-like receptor 2, Tnf - tumor necrosis factor]
GO:0070663	regulation of leukocyte proliferation	0.000129	0.00541	3.19	2615	58	184	13	[H2-Ab1 - histocompatibility 2, class ii antigen a, beta 1, H2-Aa - histocompatibility 2, class ii antigen a, alpha, Irf1 - interferon regulatory factor 1, Ccl12 - chemokine (c-c motif) ligand 12, Il1b - interleukin 1 beta, Il1a - interleukin 1 alpha, Ndfip1 - nedd4 family interacting protein 1, Cd74 - cd74 antigen (invariant polypeptide of major histocompatibility complex, class ii antigen-assoc…
GO:0032879	regulation of localization	0.000138	0.00577	1.52	2615	581	184	62	[Lmna - lamin a, Hspa8 - heat shock protein 8, Il1b - interleukin 1 beta, Il1a - interleukin 1 alpha, Sqstm1 - sequestosome 1, Spag9 - sperm associated antigen 9, Osm - oncostatin m, Dusp3 - dual specificity phosphatase 3 (vaccinia virus phosphatase vh1-related), Apoe - apolipoprotein e, Cd74 - cd74 antigen (invariant polypeptide of major histocompatibility complex, class ii antigen-associated), …
GO:1902532	negative regulation of intracellular signal transduction	0.00014	0.00584	2.35	2615	127	184	21	[Irf1 - interferon regulatory factor 1, Litaf - lps-induced tn factor, Il1b - interleukin 1 beta, Mcl1 - myeloid cell leukemia sequence 1, Rabgef1 - rab guanine nucleotide exchange factor (gef) 1, Dusp3 - dual specificity phosphatase 3 (vaccinia virus phosphatase vh1-related), Dusp8 - dual specificity phosphatase 8, Dusp2 - dual specificity phosphatase 2, Cd74 - cd74 antigen (invariant polypeptid…
GO:0043618	regulation of transcription from RNA polymerase II promoter in response to stress	0.000143	0.00593	4.74	2615	24	184	8	[Atf3 - activating transcription factor 3, Klf2 - kruppel-like factor 2 (lung), Ddit3 - dna-damage inducible transcript 3, Bag3 - bcl2-associated athanogene 3, Cited2 - cbp/p300-interacting transactivator, with glu/asp-rich carboxy-terminal domain, 2, Cebpb - ccaat/enhancer binding protein (c/ebp), beta, Dnajb1 - dnaj (hsp40) homolog, subfamily b, member 1, Hmox1 - heme oxygenase (decycling) 1]
GO:0006986	response to unfolded protein	0.000143	0.0059	4.74	2615	24	184	8	[Hspd1 - heat shock protein 1 (chaperonin), Hspa1b - heat shock protein 1b, Hsp90aa1 - heat shock protein 90, alpha (cytosolic), class a member 1, Ddit3 - dna-damage inducible transcript 3, Bag3 - bcl2-associated athanogene 3, Hspa8 - heat shock protein 8, Hspa1a - heat shock protein 1a, Hsph1 - heat shock 105kda/110kda protein 1]
GO:0045088	regulation of innate immune response	0.000147	0.00605	2.74	2615	83	184	16	[Pik3ap1 - phosphoinositide-3-kinase adaptor protein 1, Irf1 - interferon regulatory factor 1, Mapkapk2 - map kinase-activated protein kinase 2, Apoe - apolipoprotein e, Hspd1 - heat shock protein 1 (chaperonin), Cd74 - cd74 antigen (invariant polypeptide of major histocompatibility complex, class ii antigen-associated), 5430435G22Rik - riken cdna 5430435g22 gene, Ifi203 - interferon activated ge…
GO:0009891	positive regulation of biosynthetic process	0.000152	0.00622	1.64	2615	415	184	48	[Sertad1 - serta domain containing 1, Cebpa - ccaat/enhancer binding protein (c/ebp), alpha, Icam1 - intercellular adhesion molecule 1, Ets2 - e26 avian leukemia oncogene 2, 3' domain, Litaf - lps-induced tn factor, Il1b - interleukin 1 beta, Il1a - interleukin 1 alpha, Osm - oncostatin m, Cd74 - cd74 antigen (invariant polypeptide of major histocompatibility complex, class ii antigen-associated)…
GO:0019882	antigen processing and presentation	0.000152	0.00622	3.84	2615	37	184	10	[Cd74 - cd74 antigen (invariant polypeptide of major histocompatibility complex, class ii antigen-associated), H2-D1 - histocompatibility 2, d region locus 1, H2-Ab1 - histocompatibility 2, class ii antigen a, beta 1, H2-Aa - histocompatibility 2, class ii antigen a, alpha, Icam1 - intercellular adhesion molecule 1, H2-Q7 - histocompatibility 2, q region locus 7, H2-Q6 - histocompatibility 2, q r…
GO:0032502	developmental process	0.000155	0.0063	1.4	2615	812	184	80	[Lmna - lamin a, Il1b - interleukin 1 beta, Il1a - interleukin 1 alpha, Sqstm1 - sequestosome 1, Spag9 - sperm associated antigen 9, Osm - oncostatin m, Aes - amino-terminal enhancer of split, Mapkapk2 - map kinase-activated protein kinase 2, Dusp3 - dual specificity phosphatase 3 (vaccinia virus phosphatase vh1-related), Apoe - apolipoprotein e, Pfn1 - profilin 1, Hsp90aa1 - heat shock protein 9…
GO:0050790	regulation of catalytic activity	0.000158	0.00638	1.65	2615	404	184	47	[Icam1 - intercellular adhesion molecule 1, Gpr65 - g-protein coupled receptor 65, Hspa8 - heat shock protein 8, Il1b - interleukin 1 beta, Il1a - interleukin 1 alpha, Spag9 - sperm associated antigen 9, Cstb - cystatin b, Dusp3 - dual specificity phosphatase 3 (vaccinia virus phosphatase vh1-related), Dusp8 - dual specificity phosphatase 8, Cd74 - cd74 antigen (invariant polypeptide of major his…
GO:2000377	regulation of reactive oxygen species metabolic process	0.000158	0.00637	2.97	2615	67	184	14	[Klf2 - kruppel-like factor 2 (lung), Icam1 - intercellular adhesion molecule 1, Il1b - interleukin 1 beta, Hspd1 - heat shock protein 1 (chaperonin), Plau - plasminogen activator, urokinase, Hsp90aa1 - heat shock protein 90, alpha (cytosolic), class a member 1, Ier3 - immediate early response 3, Cdkn1a - cyclin-dependent kinase inhibitor 1a (p21), Gla - galactosidase, alpha, Tlr2 - toll-like rec…
GO:2000516	positive regulation of CD4-positive, alpha-beta T cell activation	0.000163	0.00656	7.9	2615	9	184	5	[Cd83 - cd83 antigen, Irf1 - interferon regulatory factor 1, Nfkbid - nuclear factor of kappa light polypeptide gene enhancer in b cells inhibitor, delta, Nlrp3 - nlr family, pyrin domain containing 3, Nfkbiz - nuclear factor of kappa light polypeptide gene enhancer in b cells inhibitor, zeta]
GO:0010574	regulation of vascular endothelial growth factor production	0.000163	0.00653	7.9	2615	9	184	5	[Ccl2 - chemokine (c-c motif) ligand 2, C3ar1 - complement component 3a receptor 1, C5ar1 - complement component 5a receptor 1, Il1b - interleukin 1 beta, Il1a - interleukin 1 alpha]
GO:0032673	regulation of interleukin-4 production	0.000163	0.00651	7.9	2615	9	184	5	[Cd83 - cd83 antigen, Ddit3 - dna-damage inducible transcript 3, Nlrp3 - nlr family, pyrin domain containing 3, Cebpb - ccaat/enhancer binding protein (c/ebp), beta, Ndfip1 - nedd4 family interacting protein 1]
GO:0042026	protein refolding	0.000163	0.00648	7.9	2615	9	184	5	[Hspd1 - heat shock protein 1 (chaperonin), Hspa1b - heat shock protein 1b, Hsp90aa1 - heat shock protein 90, alpha (cytosolic), class a member 1, Hspa8 - heat shock protein 8, Hspa1a - heat shock protein 1a]
GO:0006928	movement of cell or subcellular component	0.000168	0.00665	1.93	2615	228	184	31	[Icam1 - intercellular adhesion molecule 1, Hspa8 - heat shock protein 8, Il1b - interleukin 1 beta, Cxcl2 - chemokine (c-x-c motif) ligand 2, Hsp90aa1 - heat shock protein 90, alpha (cytosolic), class a member 1, Ccl3 - chemokine (c-c motif) ligand 3, Axl - axl receptor tyrosine kinase, Ccl4 - chemokine (c-c motif) ligand 4, Ier2 - immediate early response 2, Cxcl16 - chemokine (c-x-c motif) lig…
GO:0032944	regulation of mononuclear cell proliferation	0.000175	0.00689	3.28	2615	52	184	12	[Cd74 - cd74 antigen (invariant polypeptide of major histocompatibility complex, class ii antigen-associated), H2-Ab1 - histocompatibility 2, class ii antigen a, beta 1, H2-Aa - histocompatibility 2, class ii antigen a, alpha, Cdkn1a - cyclin-dependent kinase inhibitor 1a (p21), Irf1 - interferon regulatory factor 1, Irs2 - insulin receptor substrate 2, Il1b - interleukin 1 beta, Cebpb - ccaat/en…
GO:0031328	positive regulation of cellular biosynthetic process	0.000178	0.00699	1.65	2615	406	184	47	[Sertad1 - serta domain containing 1, Cebpa - ccaat/enhancer binding protein (c/ebp), alpha, Icam1 - intercellular adhesion molecule 1, Ets2 - e26 avian leukemia oncogene 2, 3' domain, Litaf - lps-induced tn factor, Il1b - interleukin 1 beta, Il1a - interleukin 1 alpha, Osm - oncostatin m, Cd74 - cd74 antigen (invariant polypeptide of major histocompatibility complex, class ii antigen-associated)…
GO:0002690	positive regulation of leukocyte chemotaxis	0.000181	0.00706	4.13	2615	31	184	9	[Ccl2 - chemokine (c-c motif) ligand 2, Cd74 - cd74 antigen (invariant polypeptide of major histocompatibility complex, class ii antigen-associated), C3ar1 - complement component 3a receptor 1, Pla2g7 - phospholipase a2, group vii (platelet-activating factor acetylhydrolase, plasma), C5ar1 - complement component 5a receptor 1, Ccl4 - chemokine (c-c motif) ligand 4, Il1b - interleukin 1 beta, Ccr1…
GO:0032102	negative regulation of response to external stimulus	0.000181	0.00704	2.8	2615	76	184	15	[Anxa5 - annexin a5, Ccl12 - chemokine (c-c motif) ligand 12, Stap1 - signal transducing adaptor family member 1, Metrnl - meteorin, glial cell differentiation regulator-like, Rabgef1 - rab guanine nucleotide exchange factor (gef) 1, Dusp3 - dual specificity phosphatase 3 (vaccinia virus phosphatase vh1-related), Ndfip1 - nedd4 family interacting protein 1, Plau - plasminogen activator, urokinase…
GO:0051961	negative regulation of nervous system development	0.000181	0.00702	2.8	2615	76	184	15	[H2-D1 - histocompatibility 2, d region locus 1, Vim - vimentin, Lgals1 - lectin, galactose binding, soluble 1, Ctsc - cathepsin c, Il1b - interleukin 1 beta, Spag9 - sperm associated antigen 9, Stap1 - signal transducing adaptor family member 1, H2-K1 - histocompatibility 2, k1, k region, Apoe - apolipoprotein e, Dab2 - disabled 2, mitogen-responsive phosphoprotein, Tlr2 - toll-like receptor 2, …
GO:0002757	immune response-activating signal transduction	0.000186	0.00717	3.08	2615	60	184	13	[Pik3ap1 - phosphoinositide-3-kinase adaptor protein 1, C3ar1 - complement component 3a receptor 1, H2-Ab1 - histocompatibility 2, class ii antigen a, beta 1, C5ar1 - complement component 5a receptor 1, Mapkapk2 - map kinase-activated protein kinase 2, Hspd1 - heat shock protein 1 (chaperonin), Nfkbid - nuclear factor of kappa light polypeptide gene enhancer in b cells inhibitor, delta, Tlr2 - to…
GO:0050792	regulation of viral process	0.000186	0.00714	3.08	2615	60	184	13	[Lgals1 - lectin, galactose binding, soluble 1, Bst2 - bone marrow stromal cell antigen 2, Hspa8 - heat shock protein 8, Ifitm2 - interferon induced transmembrane protein 2, Apoe - apolipoprotein e, Cd74 - cd74 antigen (invariant polypeptide of major histocompatibility complex, class ii antigen-associated), Pfn1 - profilin 1, Ifitm3 - interferon induced transmembrane protein 3, Axl - axl receptor…
GO:0002224	toll-like receptor signaling pathway	0.000186	0.00712	5.24	2615	19	184	7	[Hspd1 - heat shock protein 1 (chaperonin), Pik3ap1 - phosphoinositide-3-kinase adaptor protein 1, Tlr2 - toll-like receptor 2, Tnf - tumor necrosis factor, Cd14 - cd14 antigen, Nfkbia - nuclear factor of kappa light polypeptide gene enhancer in b cells inhibitor, alpha, Mapkapk2 - map kinase-activated protein kinase 2]
GO:0051085	chaperone cofactor-dependent protein refolding	0.000186	0.00709	5.24	2615	19	184	7	[Cd74 - cd74 antigen (invariant polypeptide of major histocompatibility complex, class ii antigen-associated), Hspa1b - heat shock protein 1b, Hspa8 - heat shock protein 8, Dnajb1 - dnaj (hsp40) homolog, subfamily b, member 1, Hspe1 - heat shock protein 1 (chaperonin 10), Hspa1a - heat shock protein 1a, Hsph1 - heat shock 105kda/110kda protein 1]
GO:0045732	positive regulation of protein catabolic process	0.000187	0.0071	2.93	2615	68	184	14	[Ctsc - cathepsin c, Il1b - interleukin 1 beta, Hspa1a - heat shock protein 1a, Plk3 - polo-like kinase 3, Ndfip1 - nedd4 family interacting protein 1, Apoe - apolipoprotein e, Hspa1b - heat shock protein 1b, Hsp90aa1 - heat shock protein 90, alpha (cytosolic), class a member 1, Ier3 - immediate early response 3, Dab2 - disabled 2, mitogen-responsive phosphoprotein, Tiparp - tcdd-inducible poly(a…
GO:0010628	positive regulation of gene expression	0.000189	0.00714	1.61	2615	442	184	50	[Lmna - lamin a, Hspa8 - heat shock protein 8, Il1b - interleukin 1 beta, Il1a - interleukin 1 alpha, Osm - oncostatin m, Mapkapk2 - map kinase-activated protein kinase 2, Apoe - apolipoprotein e, Cd74 - cd74 antigen (invariant polypeptide of major histocompatibility complex, class ii antigen-associated), Pfn1 - profilin 1, Dab2 - disabled 2, mitogen-responsive phosphoprotein, Hsph1 - heat shock …
GO:0002706	regulation of lymphocyte mediated immunity	0.00019	0.00717	3.47	2615	45	184	11	[Hspd1 - heat shock protein 1 (chaperonin), H2-D1 - histocompatibility 2, d region locus 1, Nlrp3 - nlr family, pyrin domain containing 3, Hspa8 - heat shock protein 8, H2-Q7 - histocompatibility 2, q region locus 7, Il1b - interleukin 1 beta, Tnf - tumor necrosis factor, H2-Q6 - histocompatibility 2, q region locus 6, Arid5a - at rich interactive domain 5a (mrf1-like), H2-K1 - histocompatibility…
GO:0019932	second-messenger-mediated signaling	0.000194	0.0073	3.74	2615	38	184	10	[Apoe - apolipoprotein e, Rcan1 - regulator of calcineurin 1, Gpr65 - g-protein coupled receptor 65, Mt1 - metallothionein 1, Cxcr4 - chemokine (c-x-c motif) receptor 4, Ccrl2 - chemokine (c-c motif) receptor-like 2, Tnf - tumor necrosis factor, Nme2 - nme/nm23 nucleoside diphosphate kinase 2, Pf4 - platelet factor 4, Ccr1 - chemokine (c-c motif) receptor 1]
GO:0043549	regulation of kinase activity	0.000202	0.00756	2.15	2615	159	184	24	[Gadd45b - growth arrest and dna-damage-inducible 45 beta, C5ar1 - complement component 5a receptor 1, Il1b - interleukin 1 beta, Stap1 - signal transducing adaptor family member 1, Spag9 - sperm associated antigen 9, Dusp3 - dual specificity phosphatase 3 (vaccinia virus phosphatase vh1-related), Dusp8 - dual specificity phosphatase 8, Dusp2 - dual specificity phosphatase 2, Cd74 - cd74 antigen …
GO:0043065	positive regulation of apoptotic process	0.000202	0.00753	2.15	2615	159	184	24	[Anxa5 - annexin a5, Gadd45b - growth arrest and dna-damage-inducible 45 beta, Skil - ski-like, Ccl12 - chemokine (c-c motif) ligand 12, Ctsc - cathepsin c, Il1b - interleukin 1 beta, Mcl1 - myeloid cell leukemia sequence 1, Niacr1 - niacin receptor 1, Osm - oncostatin m, Aes - amino-terminal enhancer of split, Hmox1 - heme oxygenase (decycling) 1, Nr4a1 - nuclear receptor subfamily 4, group a, m…
GO:0002764	immune response-regulating signaling pathway	0.000222	0.00824	3.03	2615	61	184	13	[Pik3ap1 - phosphoinositide-3-kinase adaptor protein 1, C3ar1 - complement component 3a receptor 1, H2-Ab1 - histocompatibility 2, class ii antigen a, beta 1, C5ar1 - complement component 5a receptor 1, Mapkapk2 - map kinase-activated protein kinase 2, Hspd1 - heat shock protein 1 (chaperonin), Nfkbid - nuclear factor of kappa light polypeptide gene enhancer in b cells inhibitor, delta, Tlr2 - to…
GO:0045859	regulation of protein kinase activity	0.000233	0.00862	2.22	2615	141	184	22	[Gadd45b - growth arrest and dna-damage-inducible 45 beta, C5ar1 - complement component 5a receptor 1, Il1b - interleukin 1 beta, Stap1 - signal transducing adaptor family member 1, Spag9 - sperm associated antigen 9, Dusp3 - dual specificity phosphatase 3 (vaccinia virus phosphatase vh1-related), Dusp8 - dual specificity phosphatase 8, Dusp2 - dual specificity phosphatase 2, Cd74 - cd74 antigen …
GO:2001236	regulation of extrinsic apoptotic signaling pathway	0.000235	0.00865	3.4	2615	46	184	11	[Atf3 - activating transcription factor 3, Skil - ski-like, Icam1 - intercellular adhesion molecule 1, Lmna - lamin a, Dab2 - disabled 2, mitogen-responsive phosphoprotein, Il1b - interleukin 1 beta, Tnf - tumor necrosis factor, Mcl1 - myeloid cell leukemia sequence 1, Pf4 - platelet factor 4, Tnfaip3 - tumor necrosis factor, alpha-induced protein 3, Hmox1 - heme oxygenase (decycling) 1]
GO:0012501	programmed cell death	0.000247	0.00908	2.04	2615	181	184	26	[Gpr65 - g-protein coupled receptor 65, Il1b - interleukin 1 beta, Il1a - interleukin 1 alpha, Sqstm1 - sequestosome 1, Dab2 - disabled 2, mitogen-responsive phosphoprotein, Zc3h12a - zinc finger ccch type containing 12a, Lgals1 - lectin, galactose binding, soluble 1, Gadd45b - growth arrest and dna-damage-inducible 45 beta, C5ar1 - complement component 5a receptor 1, Csrnp1 - cysteine-serine-ric…
GO:0045596	negative regulation of cell differentiation	0.000267	0.00977	2.15	2615	152	184	23	[H2-D1 - histocompatibility 2, d region locus 1, Lgals1 - lectin, galactose binding, soluble 1, Vim - vimentin, Skil - ski-like, Irf1 - interferon regulatory factor 1, Il1b - interleukin 1 beta, Il1a - interleukin 1 alpha, Stap1 - signal transducing adaptor family member 1, Spag9 - sperm associated antigen 9, H2-K1 - histocompatibility 2, k1, k region, Cd74 - cd74 antigen (invariant polypeptide o…
GO:0032649	regulation of interferon-gamma production	0.000268	0.00979	4.37	2615	26	184	8	[Hspd1 - heat shock protein 1 (chaperonin), Ddit3 - dna-damage inducible transcript 3, Axl - axl receptor tyrosine kinase, Il1b - interleukin 1 beta, Tnf - tumor necrosis factor, Zc3h12a - zinc finger ccch type containing 12a, Cd14 - cd14 antigen, Arid5a - at rich interactive domain 5a (mrf1-like)]
GO:0043620	regulation of DNA-templated transcription in response to stress	0.000268	0.00975	4.37	2615	26	184	8	[Atf3 - activating transcription factor 3, Klf2 - kruppel-like factor 2 (lung), Ddit3 - dna-damage inducible transcript 3, Bag3 - bcl2-associated athanogene 3, Cited2 - cbp/p300-interacting transactivator, with glu/asp-rich carboxy-terminal domain, 2, Cebpb - ccaat/enhancer binding protein (c/ebp), beta, Dnajb1 - dnaj (hsp40) homolog, subfamily b, member 1, Hmox1 - heme oxygenase (decycling) 1]
GO:0032732	positive regulation of interleukin-1 production	0.000269	0.00975	4.97	2615	20	184	7	[Ifi204 - interferon activated gene 204, Casp4 - caspase 4, apoptosis-related cysteine peptidase, Ccl3 - chemokine (c-c motif) ligand 3, Nlrp3 - nlr family, pyrin domain containing 3, Tlr2 - toll-like receptor 2, Tnf - tumor necrosis factor, Stat3 - signal transducer and activator of transcription 3]
GO:0043900	regulation of multi-organism process	0.000271	0.00978	2.44	2615	105	184	18	[Lgals1 - lectin, galactose binding, soluble 1, Bst2 - bone marrow stromal cell antigen 2, Hspa8 - heat shock protein 8, Il1b - interleukin 1 beta, Ifitm2 - interferon induced transmembrane protein 2, Apoe - apolipoprotein e, Plau - plasminogen activator, urokinase, Cd74 - cd74 antigen (invariant polypeptide of major histocompatibility complex, class ii antigen-associated), Pfn1 - profilin 1, Ifi…
GO:0034620	cellular response to unfolded protein	0.000308	0.0111	7.11	2615	10	184	5	[Hspd1 - heat shock protein 1 (chaperonin), Hspa1b - heat shock protein 1b, Bag3 - bcl2-associated athanogene 3, Hspa8 - heat shock protein 8, Hspa1a - heat shock protein 1a]
GO:0002548	monocyte chemotaxis	0.000308	0.011	7.11	2615	10	184	5	[Ccl2 - chemokine (c-c motif) ligand 2, Ccl12 - chemokine (c-c motif) ligand 12, Ccl3 - chemokine (c-c motif) ligand 3, Ccl4 - chemokine (c-c motif) ligand 4, Ccl7 - chemokine (c-c motif) ligand 7]
GO:0038034	signal transduction in absence of ligand	0.000308	0.011	7.11	2615	10	184	5	[Bcl2a1b - b cell leukemia/lymphoma 2 related protein a1b, Bag3 - bcl2-associated athanogene 3, Il1b - interleukin 1 beta, Il1a - interleukin 1 alpha, Mcl1 - myeloid cell leukemia sequence 1]
GO:0050999	regulation of nitric-oxide synthase activity	0.000308	0.011	7.11	2615	10	184	5	[Apoe - apolipoprotein e, Gla - galactosidase, alpha, Il1b - interleukin 1 beta, Il1a - interleukin 1 alpha, Tnf - tumor necrosis factor]
GO:0097192	extrinsic apoptotic signaling pathway in absence of ligand	0.000308	0.0109	7.11	2615	10	184	5	[Bcl2a1b - b cell leukemia/lymphoma 2 related protein a1b, Bag3 - bcl2-associated athanogene 3, Il1b - interleukin 1 beta, Il1a - interleukin 1 alpha, Mcl1 - myeloid cell leukemia sequence 1]
GO:0043903	regulation of symbiosis, encompassing mutualism through parasitism	0.000312	0.011	2.93	2615	63	184	13	[Lgals1 - lectin, galactose binding, soluble 1, Bst2 - bone marrow stromal cell antigen 2, Hspa8 - heat shock protein 8, Ifitm2 - interferon induced transmembrane protein 2, Apoe - apolipoprotein e, Cd74 - cd74 antigen (invariant polypeptide of major histocompatibility complex, class ii antigen-associated), Pfn1 - profilin 1, Ifitm3 - interferon induced transmembrane protein 3, Axl - axl receptor…
GO:0010893	positive regulation of steroid biosynthetic process	0.000318	0.0112	9.47	2615	6	184	4	[Dab2 - disabled 2, mitogen-responsive phosphoprotein, Il1b - interleukin 1 beta, Il1a - interleukin 1 alpha, Tnf - tumor necrosis factor]
GO:0002486	antigen processing and presentation of endogenous peptide antigen via MHC class I via ER pathway, TAP-independent	0.000318	0.0112	9.47	2615	6	184	4	[H2-D1 - histocompatibility 2, d region locus 1, H2-Q7 - histocompatibility 2, q region locus 7, H2-Q6 - histocompatibility 2, q region locus 6, H2-K1 - histocompatibility 2, k1, k region]
GO:2000319	regulation of T-helper 17 cell differentiation	0.000318	0.0111	9.47	2615	6	184	4	[Nfkbid - nuclear factor of kappa light polypeptide gene enhancer in b cells inhibitor, delta, Nlrp3 - nlr family, pyrin domain containing 3, Zc3h12a - zinc finger ccch type containing 12a, Nfkbiz - nuclear factor of kappa light polypeptide gene enhancer in b cells inhibitor, zeta]
GO:0048246	macrophage chemotaxis	0.000318	0.0111	9.47	2615	6	184	4	[Ccl2 - chemokine (c-c motif) ligand 2, Ccl12 - chemokine (c-c motif) ligand 12, Ccl3 - chemokine (c-c motif) ligand 3, Rpl13a - ribosomal protein l13a]
GO:1905517	macrophage migration	0.000318	0.011	9.47	2615	6	184	4	[Ccl2 - chemokine (c-c motif) ligand 2, Ccl12 - chemokine (c-c motif) ligand 12, Ccl3 - chemokine (c-c motif) ligand 3, Rpl13a - ribosomal protein l13a]
GO:0002827	positive regulation of T-helper 1 type immune response	0.000318	0.011	9.47	2615	6	184	4	[H2-Ab1 - histocompatibility 2, class ii antigen a, beta 1, Irf1 - interferon regulatory factor 1, Il1b - interleukin 1 beta, Arid5a - at rich interactive domain 5a (mrf1-like)]
GO:0051254	positive regulation of RNA metabolic process	0.000325	0.0112	1.67	2615	358	184	42	[Sertad1 - serta domain containing 1, Cebpa - ccaat/enhancer binding protein (c/ebp), alpha, Ets2 - e26 avian leukemia oncogene 2, 3' domain, Litaf - lps-induced tn factor, Hspa8 - heat shock protein 8, Il1b - interleukin 1 beta, Il1a - interleukin 1 alpha, Osm - oncostatin m, Cd74 - cd74 antigen (invariant polypeptide of major histocompatibility complex, class ii antigen-associated), Apoe - apol…
GO:2000514	regulation of CD4-positive, alpha-beta T cell activation	0.000328	0.0113	5.68	2615	15	184	6	[Cd83 - cd83 antigen, Irf1 - interferon regulatory factor 1, Nfkbid - nuclear factor of kappa light polypeptide gene enhancer in b cells inhibitor, delta, Nlrp3 - nlr family, pyrin domain containing 3, Zc3h12a - zinc finger ccch type containing 12a, Nfkbiz - nuclear factor of kappa light polypeptide gene enhancer in b cells inhibitor, zeta]
GO:0006953	acute-phase response	0.000343	0.0117	14.21	2615	3	184	3	[Il1b - interleukin 1 beta, Il1a - interleukin 1 alpha, Stat3 - signal transducer and activator of transcription 3]
GO:0032713	negative regulation of interleukin-4 production	0.000343	0.0117	14.21	2615	3	184	3	[Cd83 - cd83 antigen, Ddit3 - dna-damage inducible transcript 3, Ndfip1 - nedd4 family interacting protein 1]
GO:2000321	positive regulation of T-helper 17 cell differentiation	0.000343	0.0117	14.21	2615	3	184	3	[Nfkbid - nuclear factor of kappa light polypeptide gene enhancer in b cells inhibitor, delta, Nlrp3 - nlr family, pyrin domain containing 3, Nfkbiz - nuclear factor of kappa light polypeptide gene enhancer in b cells inhibitor, zeta]
GO:1903969	regulation of response to macrophage colony-stimulating factor	0.000343	0.0116	14.21	2615	3	184	3	[Tlr2 - toll-like receptor 2, Stap1 - signal transducing adaptor family member 1, Csf1 - colony stimulating factor 1 (macrophage)]
GO:1903972	regulation of cellular response to macrophage colony-stimulating factor stimulus	0.000343	0.0116	14.21	2615	3	184	3	[Tlr2 - toll-like receptor 2, Stap1 - signal transducing adaptor family member 1, Csf1 - colony stimulating factor 1 (macrophage)]
GO:0033089	positive regulation of T cell differentiation in thymus	0.000343	0.0115	14.21	2615	3	184	3	[Il1b - interleukin 1 beta, Il1a - interleukin 1 alpha, Egr3 - early growth response 3]
GO:1903748	negative regulation of establishment of protein localization to mitochondrion	0.000343	0.0115	14.21	2615	3	184	3	[Bag3 - bcl2-associated athanogene 3, Hsph1 - heat shock 105kda/110kda protein 1, Dnaja1 - dnaj (hsp40) homolog, subfamily a, member 1]
GO:0035966	response to topologically incorrect protein	0.000359	0.012	4.21	2615	27	184	8	[Hspd1 - heat shock protein 1 (chaperonin), Hspa1b - heat shock protein 1b, Hsp90aa1 - heat shock protein 90, alpha (cytosolic), class a member 1, Ddit3 - dna-damage inducible transcript 3, Bag3 - bcl2-associated athanogene 3, Hspa8 - heat shock protein 8, Hspa1a - heat shock protein 1a, Hsph1 - heat shock 105kda/110kda protein 1]
GO:0006458	'de novo' protein folding	0.00038	0.0127	4.74	2615	21	184	7	[Cd74 - cd74 antigen (invariant polypeptide of major histocompatibility complex, class ii antigen-associated), Hspa1b - heat shock protein 1b, Hspa8 - heat shock protein 8, Dnajb1 - dnaj (hsp40) homolog, subfamily b, member 1, Hspe1 - heat shock protein 1 (chaperonin 10), Hspa1a - heat shock protein 1a, Hsph1 - heat shock 105kda/110kda protein 1]
GO:0051084	'de novo' posttranslational protein folding	0.00038	0.0126	4.74	2615	21	184	7	[Cd74 - cd74 antigen (invariant polypeptide of major histocompatibility complex, class ii antigen-associated), Hspa1b - heat shock protein 1b, Hspa8 - heat shock protein 8, Dnajb1 - dnaj (hsp40) homolog, subfamily b, member 1, Hspe1 - heat shock protein 1 (chaperonin 10), Hspa1a - heat shock protein 1a, Hsph1 - heat shock 105kda/110kda protein 1]
GO:0046635	positive regulation of alpha-beta T cell activation	0.00038	0.0126	4.74	2615	21	184	7	[Cd83 - cd83 antigen, H2-Ab1 - histocompatibility 2, class ii antigen a, beta 1, Irf1 - interferon regulatory factor 1, Nfkbid - nuclear factor of kappa light polypeptide gene enhancer in b cells inhibitor, delta, Nlrp3 - nlr family, pyrin domain containing 3, Nfkbiz - nuclear factor of kappa light polypeptide gene enhancer in b cells inhibitor, zeta, Hsph1 - heat shock 105kda/110kda protein 1]
GO:0051235	maintenance of location	0.000382	0.0126	3.47	2615	41	184	10	[Apoe - apolipoprotein e, Pfn1 - profilin 1, Plin2 - perilipin 2, Il1b - interleukin 1 beta, Tnf - tumor necrosis factor, Nfkbib - nuclear factor of kappa light polypeptide gene enhancer in b cells inhibitor, beta, Srgn - serglycin, Nfkbia - nuclear factor of kappa light polypeptide gene enhancer in b cells inhibitor, alpha, Ftl1 - ferritin light chain 1, Fth1 - ferritin heavy chain 1]
GO:0048869	cellular developmental process	0.00044	0.0144	1.53	2615	493	184	53	[Lmna - lamin a, Il1b - interleukin 1 beta, Il1a - interleukin 1 alpha, Spag9 - sperm associated antigen 9, Sqstm1 - sequestosome 1, Hsp90aa1 - heat shock protein 90, alpha (cytosolic), class a member 1, Hsp90ab1 - heat shock protein 90 alpha (cytosolic), class b member 1, Dab2 - disabled 2, mitogen-responsive phosphoprotein, Axl - axl receptor tyrosine kinase, Ubn1 - ubinuclein 1, Creb5 - camp r…
GO:0002705	positive regulation of leukocyte mediated immunity	0.000472	0.0154	3.38	2615	42	184	10	[Hspd1 - heat shock protein 1 (chaperonin), H2-D1 - histocompatibility 2, d region locus 1, Nlrp3 - nlr family, pyrin domain containing 3, Hspa8 - heat shock protein 8, Il1b - interleukin 1 beta, H2-Q7 - histocompatibility 2, q region locus 7, Tnf - tumor necrosis factor, H2-Q6 - histocompatibility 2, q region locus 6, Arid5a - at rich interactive domain 5a (mrf1-like), H2-K1 - histocompatibility…
GO:0050921	positive regulation of chemotaxis	0.000472	0.0154	3.38	2615	42	184	10	[Ccl2 - chemokine (c-c motif) ligand 2, Cd74 - cd74 antigen (invariant polypeptide of major histocompatibility complex, class ii antigen-associated), C3ar1 - complement component 3a receptor 1, Pla2g7 - phospholipase a2, group vii (platelet-activating factor acetylhydrolase, plasma), C5ar1 - complement component 5a receptor 1, Cxcr4 - chemokine (c-x-c motif) receptor 4, Ccl4 - chemokine (c-c moti…
GO:0007204	positive regulation of cytosolic calcium ion concentration	0.000472	0.0153	3.38	2615	42	184	10	[Cxcl2 - chemokine (c-x-c motif) ligand 2, C3ar1 - complement component 3a receptor 1, C5ar1 - complement component 5a receptor 1, Ddit3 - dna-damage inducible transcript 3, Gpr65 - g-protein coupled receptor 65, Ccl3 - chemokine (c-c motif) ligand 3, Cxcr4 - chemokine (c-x-c motif) receptor 4, Il1b - interleukin 1 beta, Ccrl2 - chemokine (c-c motif) receptor-like 2, Ccr1 - chemokine (c-c motif) …
GO:1905954	positive regulation of lipid localization	0.000472	0.0153	4.06	2615	28	184	8	[Apoe - apolipoprotein e, Ehd1 - eh-domain containing 1, Plin2 - perilipin 2, Dab2 - disabled 2, mitogen-responsive phosphoprotein, Il1b - interleukin 1 beta, Il1a - interleukin 1 alpha, Zc3h12a - zinc finger ccch type containing 12a, Nfkbia - nuclear factor of kappa light polypeptide gene enhancer in b cells inhibitor, alpha]
GO:0001912	positive regulation of leukocyte mediated cytotoxicity	0.000525	0.017	4.52	2615	22	184	7	[Ccl2 - chemokine (c-c motif) ligand 2, H2-D1 - histocompatibility 2, d region locus 1, Hspa8 - heat shock protein 8, H2-Q7 - histocompatibility 2, q region locus 7, H2-Q6 - histocompatibility 2, q region locus 6, Stap1 - signal transducing adaptor family member 1, H2-K1 - histocompatibility 2, k1, k region]
GO:1902624	positive regulation of neutrophil migration	0.000533	0.0172	6.46	2615	11	184	5	[Cd74 - cd74 antigen (invariant polypeptide of major histocompatibility complex, class ii antigen-associated), C3ar1 - complement component 3a receptor 1, C5ar1 - complement component 5a receptor 1, Il1b - interleukin 1 beta, Il1a - interleukin 1 alpha]
GO:0002504	antigen processing and presentation of peptide or polysaccharide antigen via MHC class II	0.000533	0.0171	6.46	2615	11	184	5	[Cd74 - cd74 antigen (invariant polypeptide of major histocompatibility complex, class ii antigen-associated), H2-Ab1 - histocompatibility 2, class ii antigen a, beta 1, H2-Aa - histocompatibility 2, class ii antigen a, alpha, H2-Eb1 - histocompatibility 2, class ii antigen e beta, Ifi30 - interferon gamma inducible protein 30]
GO:0002495	antigen processing and presentation of peptide antigen via MHC class II	0.000533	0.017	6.46	2615	11	184	5	[Cd74 - cd74 antigen (invariant polypeptide of major histocompatibility complex, class ii antigen-associated), H2-Ab1 - histocompatibility 2, class ii antigen a, beta 1, H2-Aa - histocompatibility 2, class ii antigen a, alpha, Ifi30 - interferon gamma inducible protein 30, H2-Eb1 - histocompatibility 2, class ii antigen e beta]
GO:0045071	negative regulation of viral genome replication	0.000533	0.017	6.46	2615	11	184	5	[Ifitm3 - interferon induced transmembrane protein 3, Bst2 - bone marrow stromal cell antigen 2, Zc3h12a - zinc finger ccch type containing 12a, Tnf - tumor necrosis factor, Ifitm2 - interferon induced transmembrane protein 2]
GO:0019886	antigen processing and presentation of exogenous peptide antigen via MHC class II	0.000533	0.0169	6.46	2615	11	184	5	[Cd74 - cd74 antigen (invariant polypeptide of major histocompatibility complex, class ii antigen-associated), H2-Ab1 - histocompatibility 2, class ii antigen a, beta 1, H2-Aa - histocompatibility 2, class ii antigen a, alpha, H2-Eb1 - histocompatibility 2, class ii antigen e beta, Ifi30 - interferon gamma inducible protein 30]
GO:0042592	homeostatic process	0.000548	0.0174	1.73	2615	287	184	35	[Cebpa - ccaat/enhancer binding protein (c/ebp), alpha, Icam1 - intercellular adhesion molecule 1, Gpr65 - g-protein coupled receptor 65, Il1b - interleukin 1 beta, Il1a - interleukin 1 alpha, Cxcl2 - chemokine (c-x-c motif) ligand 2, Apoe - apolipoprotein e, Hsp90aa1 - heat shock protein 90, alpha (cytosolic), class a member 1, Hsp90ab1 - heat shock protein 90 alpha (cytosolic), class b member 1…
GO:0043524	negative regulation of neuron apoptotic process	0.000577	0.0182	3.31	2615	43	184	10	[Hspd1 - heat shock protein 1 (chaperonin), Apoe - apolipoprotein e, C5ar1 - complement component 5a receptor 1, Ccl12 - chemokine (c-c motif) ligand 12, Hsp90ab1 - heat shock protein 90 alpha (cytosolic), class b member 1, Mt1 - metallothionein 1, Axl - axl receptor tyrosine kinase, Cebpb - ccaat/enhancer binding protein (c/ebp), beta, Hsph1 - heat shock 105kda/110kda protein 1, Hmox1 - heme oxy…
GO:0022408	negative regulation of cell-cell adhesion	0.000613	0.0193	3.07	2615	51	184	11	[Cd74 - cd74 antigen (invariant polypeptide of major histocompatibility complex, class ii antigen-associated), H2-Ab1 - histocompatibility 2, class ii antigen a, beta 1, H2-Aa - histocompatibility 2, class ii antigen a, alpha, Irf1 - interferon regulatory factor 1, Nfkbid - nuclear factor of kappa light polypeptide gene enhancer in b cells inhibitor, delta, Cebpb - ccaat/enhancer binding protein …
GO:0050670	regulation of lymphocyte proliferation	0.000613	0.0193	3.07	2615	51	184	11	[Cd74 - cd74 antigen (invariant polypeptide of major histocompatibility complex, class ii antigen-associated), H2-Ab1 - histocompatibility 2, class ii antigen a, beta 1, H2-Aa - histocompatibility 2, class ii antigen a, alpha, Cdkn1a - cyclin-dependent kinase inhibitor 1a (p21), Irf1 - interferon regulatory factor 1, Irs2 - insulin receptor substrate 2, Il1b - interleukin 1 beta, Cebpb - ccaat/en…
GO:0046634	regulation of alpha-beta T cell activation	0.000613	0.0192	3.92	2615	29	184	8	[H2-Ab1 - histocompatibility 2, class ii antigen a, beta 1, Cd83 - cd83 antigen, Irf1 - interferon regulatory factor 1, Nfkbid - nuclear factor of kappa light polypeptide gene enhancer in b cells inhibitor, delta, Nlrp3 - nlr family, pyrin domain containing 3, Zc3h12a - zinc finger ccch type containing 12a, Nfkbiz - nuclear factor of kappa light polypeptide gene enhancer in b cells inhibitor, zet…
GO:0030154	cell differentiation	0.000618	0.0193	1.63	2615	357	184	41	[Cebpa - ccaat/enhancer binding protein (c/ebp), alpha, Ets2 - e26 avian leukemia oncogene 2, 3' domain, Sqstm1 - sequestosome 1, Spag9 - sperm associated antigen 9, Atf3 - activating transcription factor 3, Dab2 - disabled 2, mitogen-responsive phosphoprotein, Axl - axl receptor tyrosine kinase, Ier2 - immediate early response 2, Cebpb - ccaat/enhancer binding protein (c/ebp), beta, Zc3h12a - zi…
GO:0060759	regulation of response to cytokine stimulus	0.00062	0.0193	3.55	2615	36	184	9	[Cd74 - cd74 antigen (invariant polypeptide of major histocompatibility complex, class ii antigen-associated), Casp4 - caspase 4, apoptosis-related cysteine peptidase, Axl - axl receptor tyrosine kinase, Cxcr4 - chemokine (c-x-c motif) receptor 4, Tlr2 - toll-like receptor 2, Stap1 - signal transducing adaptor family member 1, Rabgef1 - rab guanine nucleotide exchange factor (gef) 1, Aes - amino-…
GO:0044092	negative regulation of molecular function	0.00064	0.0198	1.87	2615	213	184	28	[Il1b - interleukin 1 beta, Aes - amino-terminal enhancer of split, Cstb - cystatin b, Dusp3 - dual specificity phosphatase 3 (vaccinia virus phosphatase vh1-related), Dusp8 - dual specificity phosphatase 8, Apoe - apolipoprotein e, Hspa1b - heat shock protein 1b, Dab2 - disabled 2, mitogen-responsive phosphoprotein, Zc3h12a - zinc finger ccch type containing 12a, Dnaja1 - dnaj (hsp40) homolog, s…
GO:0022603	regulation of anatomical structure morphogenesis	0.000669	0.0207	1.81	2615	235	184	30	[Icam1 - intercellular adhesion molecule 1, Il1b - interleukin 1 beta, Il1a - interleukin 1 alpha, Spag9 - sperm associated antigen 9, Apoe - apolipoprotein e, Baiap2 - brain-specific angiogenesis inhibitor 1-associated protein 2, Ccl3 - chemokine (c-c motif) ligand 3, Dab2 - disabled 2, mitogen-responsive phosphoprotein, Zc3h12a - zinc finger ccch type containing 12a, Csf1 - colony stimulating f…
GO:0071774	response to fibroblast growth factor	0.000702	0.0216	8.12	2615	7	184	4	[Nr4a1 - nuclear receptor subfamily 4, group a, member 1, Ier2 - immediate early response 2, Iqgap1 - iq motif containing gtpase activating protein 1, Egr3 - early growth response 3]
GO:0010575	positive regulation of vascular endothelial growth factor production	0.000702	0.0216	8.12	2615	7	184	4	[C3ar1 - complement component 3a receptor 1, C5ar1 - complement component 5a receptor 1, Il1b - interleukin 1 beta, Il1a - interleukin 1 alpha]
GO:0002476	antigen processing and presentation of endogenous peptide antigen via MHC class Ib	0.000702	0.0215	8.12	2615	7	184	4	[H2-D1 - histocompatibility 2, d region locus 1, H2-Q7 - histocompatibility 2, q region locus 7, H2-Q6 - histocompatibility 2, q region locus 6, H2-K1 - histocompatibility 2, k1, k region]
GO:0002484	antigen processing and presentation of endogenous peptide antigen via MHC class I via ER pathway	0.000702	0.0214	8.12	2615	7	184	4	[H2-D1 - histocompatibility 2, d region locus 1, H2-Q7 - histocompatibility 2, q region locus 7, H2-Q6 - histocompatibility 2, q region locus 6, H2-K1 - histocompatibility 2, k1, k region]
GO:0032660	regulation of interleukin-17 production	0.000702	0.0214	8.12	2615	7	184	4	[Ddit3 - dna-damage inducible transcript 3, Tlr2 - toll-like receptor 2, Osm - oncostatin m, Arid5a - at rich interactive domain 5a (mrf1-like)]
GO:2001240	negative regulation of extrinsic apoptotic signaling pathway in absence of ligand	0.000702	0.0213	8.12	2615	7	184	4	[Il1b - interleukin 1 beta, Mcl1 - myeloid cell leukemia sequence 1, Tnf - tumor necrosis factor, Pf4 - platelet factor 4]
GO:1901099	negative regulation of signal transduction in absence of ligand	0.000702	0.0212	8.12	2615	7	184	4	[Il1b - interleukin 1 beta, Tnf - tumor necrosis factor, Mcl1 - myeloid cell leukemia sequence 1, Pf4 - platelet factor 4]
GO:0002828	regulation of type 2 immune response	0.000702	0.0212	8.12	2615	7	184	4	[Cd74 - cd74 antigen (invariant polypeptide of major histocompatibility complex, class ii antigen-associated), Irf1 - interferon regulatory factor 1, Nlrp3 - nlr family, pyrin domain containing 3, Ndfip1 - nedd4 family interacting protein 1]
GO:0002718	regulation of cytokine production involved in immune response	0.00071	0.0213	4.33	2615	23	184	7	[Cd74 - cd74 antigen (invariant polypeptide of major histocompatibility complex, class ii antigen-associated), Nlrp3 - nlr family, pyrin domain containing 3, Il1b - interleukin 1 beta, Tlr2 - toll-like receptor 2, Tnf - tumor necrosis factor, Arid5a - at rich interactive domain 5a (mrf1-like), Hmox1 - heme oxygenase (decycling) 1]
GO:0071622	regulation of granulocyte chemotaxis	0.000719	0.0216	5.02	2615	17	184	6	[Cd74 - cd74 antigen (invariant polypeptide of major histocompatibility complex, class ii antigen-associated), Ccl2 - chemokine (c-c motif) ligand 2, C3ar1 - complement component 3a receptor 1, C5ar1 - complement component 5a receptor 1, Il1b - interleukin 1 beta, Csf1 - colony stimulating factor 1 (macrophage)]
GO:0060760	positive regulation of response to cytokine stimulus	0.000719	0.0215	5.02	2615	17	184	6	[Cd74 - cd74 antigen (invariant polypeptide of major histocompatibility complex, class ii antigen-associated), Casp4 - caspase 4, apoptosis-related cysteine peptidase, Axl - axl receptor tyrosine kinase, Cxcr4 - chemokine (c-x-c motif) receptor 4, Tlr2 - toll-like receptor 2, Csf1 - colony stimulating factor 1 (macrophage)]
GO:1903428	positive regulation of reactive oxygen species biosynthetic process	0.000719	0.0214	5.02	2615	17	184	6	[Klf2 - kruppel-like factor 2 (lung), Hsp90aa1 - heat shock protein 90, alpha (cytosolic), class a member 1, Icam1 - intercellular adhesion molecule 1, Il1b - interleukin 1 beta, Tlr2 - toll-like receptor 2, Tnf - tumor necrosis factor]
GO:0045935	positive regulation of nucleobase-containing compound metabolic process	0.000744	0.0221	1.57	2615	407	184	45	[Sertad1 - serta domain containing 1, Cebpa - ccaat/enhancer binding protein (c/ebp), alpha, Ets2 - e26 avian leukemia oncogene 2, 3' domain, Litaf - lps-induced tn factor, Hspa8 - heat shock protein 8, Il1b - interleukin 1 beta, Il1a - interleukin 1 alpha, Osm - oncostatin m, Cd74 - cd74 antigen (invariant polypeptide of major histocompatibility complex, class ii antigen-associated), Apoe - apol…
GO:0065008	regulation of biological quality	0.000775	0.0229	1.39	2615	718	184	70	[Lmna - lamin a, Gpr65 - g-protein coupled receptor 65, Hspa8 - heat shock protein 8, Il1b - interleukin 1 beta, Il1a - interleukin 1 alpha, Sqstm1 - sequestosome 1, Osm - oncostatin m, Mapkapk2 - map kinase-activated protein kinase 2, Apoe - apolipoprotein e, Hspd1 - heat shock protein 1 (chaperonin), Cd74 - cd74 antigen (invariant polypeptide of major histocompatibility complex, class ii antige…
GO:0006875	cellular metal ion homeostasis	0.000804	0.0238	2.3	2615	105	184	17	[Ccl2 - chemokine (c-c motif) ligand 2, C3ar1 - complement component 3a receptor 1, C5ar1 - complement component 5a receptor 1, Gpr65 - g-protein coupled receptor 65, Il1b - interleukin 1 beta, Il1a - interleukin 1 alpha, Ndfip1 - nedd4 family interacting protein 1, Hmox1 - heme oxygenase (decycling) 1, Cxcl2 - chemokine (c-x-c motif) ligand 2, Apoe - apolipoprotein e, Ddit3 - dna-damage inducibl…
GO:0042176	regulation of protein catabolic process	0.000855	0.0252	2.22	2615	115	184	18	[Ctsc - cathepsin c, Il1b - interleukin 1 beta, Hspa1a - heat shock protein 1a, Plk3 - polo-like kinase 3, Sdcbp - syndecan binding protein, Ndfip1 - nedd4 family interacting protein 1, Apoe - apolipoprotein e, Hspa1b - heat shock protein 1b, Hsp90aa1 - heat shock protein 90, alpha (cytosolic), class a member 1, Ubb - ubiquitin b, Ier3 - immediate early response 3, Hsp90ab1 - heat shock protein 9…
GO:0051049	regulation of transport	0.000859	0.0252	1.58	2615	386	184	43	[Anxa5 - annexin a5, Icam1 - intercellular adhesion molecule 1, Bst2 - bone marrow stromal cell antigen 2, Hspa8 - heat shock protein 8, Il1b - interleukin 1 beta, Il1a - interleukin 1 alpha, Rabgef1 - rab guanine nucleotide exchange factor (gef) 1, Osm - oncostatin m, Sdcbp - syndecan binding protein, Apoe - apolipoprotein e, Cd74 - cd74 antigen (invariant polypeptide of major histocompatibility…
GO:0071674	mononuclear cell migration	0.000861	0.0252	5.92	2615	12	184	5	[Ccl2 - chemokine (c-c motif) ligand 2, Ccl12 - chemokine (c-c motif) ligand 12, Ccl3 - chemokine (c-c motif) ligand 3, Ccl4 - chemokine (c-c motif) ligand 4, Ccl7 - chemokine (c-c motif) ligand 7]
GO:0032768	regulation of monooxygenase activity	0.000861	0.0251	5.92	2615	12	184	5	[Apoe - apolipoprotein e, Gla - galactosidase, alpha, Il1b - interleukin 1 beta, Il1a - interleukin 1 alpha, Tnf - tumor necrosis factor]
GO:0035914	skeletal muscle cell differentiation	0.000861	0.0251	5.92	2615	12	184	5	[Nr4a1 - nuclear receptor subfamily 4, group a, member 1, Atf3 - activating transcription factor 3, Cited2 - cbp/p300-interacting transactivator, with glu/asp-rich carboxy-terminal domain, 2, Maff - v-maf musculoaponeurotic fibrosarcoma oncogene family, protein f (avian), Egr2 - early growth response 2]
GO:0030003	cellular cation homeostasis	0.000889	0.0258	2.16	2615	125	184	19	[Ccl2 - chemokine (c-c motif) ligand 2, C3ar1 - complement component 3a receptor 1, C5ar1 - complement component 5a receptor 1, Gpr65 - g-protein coupled receptor 65, Il1b - interleukin 1 beta, Il1a - interleukin 1 alpha, Hmox1 - heme oxygenase (decycling) 1, Ndfip1 - nedd4 family interacting protein 1, Cxcl2 - chemokine (c-x-c motif) ligand 2, Apoe - apolipoprotein e, Clic4 - chloride intracellu…
GO:0002221	pattern recognition receptor signaling pathway	0.000943	0.0273	4.15	2615	24	184	7	[Hspd1 - heat shock protein 1 (chaperonin), Pik3ap1 - phosphoinositide-3-kinase adaptor protein 1, Tlr2 - toll-like receptor 2, Tnf - tumor necrosis factor, Cd14 - cd14 antigen, Nfkbia - nuclear factor of kappa light polypeptide gene enhancer in b cells inhibitor, alpha, Mapkapk2 - map kinase-activated protein kinase 2]
GO:0031343	positive regulation of cell killing	0.000943	0.0272	4.15	2615	24	184	7	[Ccl2 - chemokine (c-c motif) ligand 2, H2-D1 - histocompatibility 2, d region locus 1, Hspa8 - heat shock protein 8, H2-Q7 - histocompatibility 2, q region locus 7, H2-Q6 - histocompatibility 2, q region locus 6, Stap1 - signal transducing adaptor family member 1, H2-K1 - histocompatibility 2, k1, k region]
GO:2000379	positive regulation of reactive oxygen species metabolic process	0.000949	0.0273	3.37	2615	38	184	9	[Plau - plasminogen activator, urokinase, Klf2 - kruppel-like factor 2 (lung), Hsp90aa1 - heat shock protein 90, alpha (cytosolic), class a member 1, Cdkn1a - cyclin-dependent kinase inhibitor 1a (p21), Icam1 - intercellular adhesion molecule 1, Il1b - interleukin 1 beta, Tlr2 - toll-like receptor 2, Tnf - tumor necrosis factor, Zc3h12a - zinc finger ccch type containing 12a]
GO:0051726	regulation of cell cycle	0.000958	0.0275	1.88	2615	197	184	26	[Cebpa - ccaat/enhancer binding protein (c/ebp), alpha, Hspa8 - heat shock protein 8, Il1b - interleukin 1 beta, Il1a - interleukin 1 alpha, Osm - oncostatin m, Sdcbp - syndecan binding protein, Dusp3 - dual specificity phosphatase 3 (vaccinia virus phosphatase vh1-related), Hspa1b - heat shock protein 1b, Ier3 - immediate early response 3, Hsp90ab1 - heat shock protein 90 alpha (cytosolic), clas…
GO:0043085	positive regulation of catalytic activity	0.000958	0.0274	1.74	2615	262	184	32	[Icam1 - intercellular adhesion molecule 1, Gpr65 - g-protein coupled receptor 65, Hspa8 - heat shock protein 8, Il1b - interleukin 1 beta, Spag9 - sperm associated antigen 9, Cd74 - cd74 antigen (invariant polypeptide of major histocompatibility complex, class ii antigen-associated), Apoe - apolipoprotein e, Hspd1 - heat shock protein 1 (chaperonin), Pfn1 - profilin 1, Hsp90aa1 - heat shock prot…
GO:0031341	regulation of cell killing	0.000998	0.0284	3.67	2615	31	184	8	[Ccl2 - chemokine (c-c motif) ligand 2, H2-D1 - histocompatibility 2, d region locus 1, Hsp90ab1 - heat shock protein 90 alpha (cytosolic), class b member 1, Hspa8 - heat shock protein 8, H2-Q7 - histocompatibility 2, q region locus 7, Stap1 - signal transducing adaptor family member 1, H2-Q6 - histocompatibility 2, q region locus 6, H2-K1 - histocompatibility 2, k1, k region]

## Sheet: Eye_Microglia
GO Term	Description	P-value	FDR q-value	Enrichment	N	B	n	b	Genes
GO:0050896	response to stimulus	1.42e-12	1.4e-08	1.8	2570	866	153	93	[Mknk2 - map kinase-interacting serine/threonine kinase 2, Mat2a - methionine adenosyltransferase ii, alpha, Rbbp8 - retinoblastoma binding protein 8, Bcl2a1b - b cell leukemia/lymphoma 2 related protein a1b, Hspa8 - heat shock protein 8, H2-Q7 - histocompatibility 2, q region locus 7, Il1b - interleukin 1 beta, Il1a - interleukin 1 alpha, Sqstm1 - sequestosome 1, Osm - oncostatin m, Mapkapk2 - m…
GO:0032101	regulation of response to external stimulus	3.46e-10	1.71e-06	3.08	2570	191	153	35	[Pik3ap1 - phosphoinositide-3-kinase adaptor protein 1, Zswim6 - zinc finger swim-type containing 6, Cebpa - ccaat/enhancer binding protein (c/ebp), alpha, Il1b - interleukin 1 beta, Rabgef1 - rab guanine nucleotide exchange factor (gef) 1, Osm - oncostatin m, Dusp3 - dual specificity phosphatase 3 (vaccinia virus phosphatase vh1-related), Hspd1 - heat shock protein 1 (chaperonin), Apoe - apolipo…
GO:0002821	positive regulation of adaptive immune response	6.39e-10	2.1e-06	6.81	2570	37	153	15	[H2-D1 - histocompatibility 2, d region locus 1, Irf1 - interferon regulatory factor 1, Hspa8 - heat shock protein 8, Il1b - interleukin 1 beta, H2-Q7 - histocompatibility 2, q region locus 7, H2-Q6 - histocompatibility 2, q region locus 6, H2-K1 - histocompatibility 2, k1, k region, Cd74 - cd74 antigen (invariant polypeptide of major histocompatibility complex, class ii antigen-associated), Hspd…
GO:0006954	inflammatory response	1.38e-09	2.72e-06	4.15	2570	93	153	23	[Ccl2 - chemokine (c-c motif) ligand 2, C3ar1 - complement component 3a receptor 1, C5ar1 - complement component 5a receptor 1, Icam1 - intercellular adhesion molecule 1, Casp4 - caspase 4, apoptosis-related cysteine peptidase, Il1b - interleukin 1 beta, Il1a - interleukin 1 alpha, Mapkapk2 - map kinase-activated protein kinase 2, Hnrnpa0 - heterogeneous nuclear ribonucleoprotein a0, Kdm6b - kdm1…
GO:0002824	positive regulation of adaptive immune response based on somatic recombination of immune receptors built from immunoglobulin superfamily domains	1.93e-09	2.73e-06	6.92	2570	34	153	14	[H2-D1 - histocompatibility 2, d region locus 1, Irf1 - interferon regulatory factor 1, Hspa8 - heat shock protein 8, H2-Q7 - histocompatibility 2, q region locus 7, Il1b - interleukin 1 beta, H2-Q6 - histocompatibility 2, q region locus 6, H2-K1 - histocompatibility 2, k1, k region, Hspd1 - heat shock protein 1 (chaperonin), H2-Q4 - histocompatibility 2, q region locus 4, Nfkbid - nuclear factor…
GO:0042221	response to chemical	1.83e-09	3.01e-06	2.01	2570	517	153	62	[Mknk2 - map kinase-interacting serine/threonine kinase 2, Mat2a - methionine adenosyltransferase ii, alpha, Hspa8 - heat shock protein 8, H2-Q7 - histocompatibility 2, q region locus 7, Il1b - interleukin 1 beta, Il1a - interleukin 1 alpha, Mapkapk2 - map kinase-activated protein kinase 2, Dusp3 - dual specificity phosphatase 3 (vaccinia virus phosphatase vh1-related), Hspd1 - heat shock protein…
GO:0002684	positive regulation of immune system process	1.23e-09	3.05e-06	2.78	2570	230	153	38	[Pik3ap1 - phosphoinositide-3-kinase adaptor protein 1, Cebpa - ccaat/enhancer binding protein (c/ebp), alpha, Icam1 - intercellular adhesion molecule 1, Hspa8 - heat shock protein 8, Il1b - interleukin 1 beta, H2-Q7 - histocompatibility 2, q region locus 7, Il1a - interleukin 1 alpha, Rabgef1 - rab guanine nucleotide exchange factor (gef) 1, Mapkapk2 - map kinase-activated protein kinase 2, Cd74…
GO:0006950	response to stress	3.47e-09	4.29e-06	1.97	2570	538	153	63	[Rbbp8 - retinoblastoma binding protein 8, Bcl2a1b - b cell leukemia/lymphoma 2 related protein a1b, Hspa8 - heat shock protein 8, Il1b - interleukin 1 beta, Il1a - interleukin 1 alpha, Sqstm1 - sequestosome 1, Osm - oncostatin m, Mapkapk2 - map kinase-activated protein kinase 2, Hspd1 - heat shock protein 1 (chaperonin), Apoe - apolipoprotein e, Cd74 - cd74 antigen (invariant polypeptide of majo…
GO:0002699	positive regulation of immune effector process	6.17e-09	6.78e-06	4.63	2570	69	153	19	[Ccl2 - chemokine (c-c motif) ligand 2, H2-D1 - histocompatibility 2, d region locus 1, Irf1 - interferon regulatory factor 1, Hspa8 - heat shock protein 8, H2-Q7 - histocompatibility 2, q region locus 7, Il1b - interleukin 1 beta, H2-Q6 - histocompatibility 2, q region locus 6, Rabgef1 - rab guanine nucleotide exchange factor (gef) 1, H2-K1 - histocompatibility 2, k1, k region, Hmox1 - heme oxyg…
GO:0050727	regulation of inflammatory response	8.09e-09	7.27e-06	3.97	2570	93	153	22	[Sbno2 - strawberry notch homolog 2 (drosophila), Pik3ap1 - phosphoinositide-3-kinase adaptor protein 1, Cebpa - ccaat/enhancer binding protein (c/ebp), alpha, Casp4 - caspase 4, apoptosis-related cysteine peptidase, Il1b - interleukin 1 beta, Osm - oncostatin m, Rabgef1 - rab guanine nucleotide exchange factor (gef) 1, Adrb2 - adrenergic receptor, beta 2, Apoe - apolipoprotein e, Hspd1 - heat sh…
GO:0002819	regulation of adaptive immune response	8.07e-09	7.97e-06	5.1	2570	56	153	17	[H2-D1 - histocompatibility 2, d region locus 1, Irf1 - interferon regulatory factor 1, Hspa8 - heat shock protein 8, H2-Q7 - histocompatibility 2, q region locus 7, Il1b - interleukin 1 beta, H2-Q6 - histocompatibility 2, q region locus 6, H2-K1 - histocompatibility 2, k1, k region, Hspd1 - heat shock protein 1 (chaperonin), Cd74 - cd74 antigen (invariant polypeptide of major histocompatibility …
GO:0002822	regulation of adaptive immune response based on somatic recombination of immune receptors built from immunoglobulin superfamily domains	9.75e-09	8.03e-06	5.38	2570	50	153	16	[H2-D1 - histocompatibility 2, d region locus 1, Irf1 - interferon regulatory factor 1, Hspa8 - heat shock protein 8, H2-Q7 - histocompatibility 2, q region locus 7, Il1b - interleukin 1 beta, H2-Q6 - histocompatibility 2, q region locus 6, H2-K1 - histocompatibility 2, k1, k region, Hspd1 - heat shock protein 1 (chaperonin), H2-Q4 - histocompatibility 2, q region locus 4, Nfkbid - nuclear factor…
GO:0002682	regulation of immune system process	1.07e-08	8.16e-06	2.32	2570	326	153	45	[Pik3ap1 - phosphoinositide-3-kinase adaptor protein 1, Cebpa - ccaat/enhancer binding protein (c/ebp), alpha, Icam1 - intercellular adhesion molecule 1, Hspa8 - heat shock protein 8, Il1b - interleukin 1 beta, H2-Q7 - histocompatibility 2, q region locus 7, Il1a - interleukin 1 alpha, Rabgef1 - rab guanine nucleotide exchange factor (gef) 1, Mapkapk2 - map kinase-activated protein kinase 2, Dusp…
GO:0010033	response to organic substance	1.92e-08	1.36e-05	2.05	2570	442	153	54	[Mat2a - methionine adenosyltransferase ii, alpha, Hspa8 - heat shock protein 8, H2-Q7 - histocompatibility 2, q region locus 7, Il1b - interleukin 1 beta, Il1a - interleukin 1 alpha, Mapkapk2 - map kinase-activated protein kinase 2, Dusp3 - dual specificity phosphatase 3 (vaccinia virus phosphatase vh1-related), Hspd1 - heat shock protein 1 (chaperonin), Cd74 - cd74 antigen (invariant polypeptid…
GO:0010941	regulation of cell death	2.35e-08	1.55e-05	2.15	2570	382	153	49	[Lmna - lamin a, Hspa8 - heat shock protein 8, Il1b - interleukin 1 beta, Osm - oncostatin m, Apoe - apolipoprotein e, Hspd1 - heat shock protein 1 (chaperonin), Cd74 - cd74 antigen (invariant polypeptide of major histocompatibility complex, class ii antigen-associated), Hspa1b - heat shock protein 1b, Socs3 - suppressor of cytokine signaling 3, Hsp90aa1 - heat shock protein 90, alpha (cytosolic)…
GO:0071310	cellular response to organic substance	3.31e-08	1.92e-05	2.3	2570	314	153	43	[Mat2a - methionine adenosyltransferase ii, alpha, Cebpa - ccaat/enhancer binding protein (c/ebp), alpha, Icam1 - intercellular adhesion molecule 1, Litaf - lps-induced tn factor, Hspa8 - heat shock protein 8, Il1b - interleukin 1 beta, H2-Q7 - histocompatibility 2, q region locus 7, Il1a - interleukin 1 alpha, Mapkapk2 - map kinase-activated protein kinase 2, Dusp3 - dual specificity phosphatase…
GO:0045944	positive regulation of transcription by RNA polymerase II	3.18e-08	1.96e-05	2.44	2570	268	153	39	[Sertad1 - serta domain containing 1, Cebpa - ccaat/enhancer binding protein (c/ebp), alpha, Litaf - lps-induced tn factor, Il1b - interleukin 1 beta, Il1a - interleukin 1 alpha, Osm - oncostatin m, Klf6 - kruppel-like factor 6, Atf3 - activating transcription factor 3, Junb - jun-b oncogene, Ccl3 - chemokine (c-c motif) ligand 3, Ier2 - immediate early response 2, Cebpb - ccaat/enhancer binding …
GO:0001817	regulation of cytokine production	4.73e-08	2.46e-05	2.8	2570	186	153	31	[Litaf - lps-induced tn factor, Il1b - interleukin 1 beta, Il1a - interleukin 1 alpha, Osm - oncostatin m, Rabgef1 - rab guanine nucleotide exchange factor (gef) 1, Mapkapk2 - map kinase-activated protein kinase 2, Hspd1 - heat shock protein 1 (chaperonin), Cd74 - cd74 antigen (invariant polypeptide of major histocompatibility complex, class ii antigen-associated), Hsp90aa1 - heat shock protein 9…
GO:0002711	positive regulation of T cell mediated immunity	4.62e-08	2.54e-05	8.4	2570	20	153	10	[Hspd1 - heat shock protein 1 (chaperonin), H2-D1 - histocompatibility 2, d region locus 1, H2-Q4 - histocompatibility 2, q region locus 4, Nlrp3 - nlr family, pyrin domain containing 3, Hspa8 - heat shock protein 8, H2-Q7 - histocompatibility 2, q region locus 7, Il1b - interleukin 1 beta, H2-Q6 - histocompatibility 2, q region locus 6, Arid5a - at rich interactive domain 5a (mrf1-like), H2-K1 -…
GO:0050865	regulation of cell activation	5.27e-08	2.6e-05	3.16	2570	138	153	26	[Cebpa - ccaat/enhancer binding protein (c/ebp), alpha, Il1b - interleukin 1 beta, Il1a - interleukin 1 alpha, Rabgef1 - rab guanine nucleotide exchange factor (gef) 1, Dusp3 - dual specificity phosphatase 3 (vaccinia virus phosphatase vh1-related), Hspd1 - heat shock protein 1 (chaperonin), Apoe - apolipoprotein e, Cd74 - cd74 antigen (invariant polypeptide of major histocompatibility complex, c…
GO:0048584	positive regulation of response to stimulus	5.97e-08	2.81e-05	2.01	2570	443	153	53	[Hspa8 - heat shock protein 8, H2-Q7 - histocompatibility 2, q region locus 7, Il1b - interleukin 1 beta, Il1a - interleukin 1 alpha, Osm - oncostatin m, Mapkapk2 - map kinase-activated protein kinase 2, Apoe - apolipoprotein e, Hspd1 - heat shock protein 1 (chaperonin), Cd74 - cd74 antigen (invariant polypeptide of major histocompatibility complex, class ii antigen-associated), Hsp90aa1 - heat s…
GO:0002237	response to molecule of bacterial origin	6.64e-08	2.85e-05	4.26	2570	71	153	18	[Ccl2 - chemokine (c-c motif) ligand 2, Sbno2 - strawberry notch homolog 2 (drosophila), C5ar1 - complement component 5a receptor 1, Litaf - lps-induced tn factor, Il1b - interleukin 1 beta, Il1a - interleukin 1 alpha, Rpl13a - ribosomal protein l13a, Mapkapk2 - map kinase-activated protein kinase 2, Hnrnpa0 - heterogeneous nuclear ribonucleoprotein a0, Nlrp3 - nlr family, pyrin domain containing…
GO:0070887	cellular response to chemical stimulus	6.38e-08	2.86e-05	2.12	2570	381	153	48	[Mknk2 - map kinase-interacting serine/threonine kinase 2, Mat2a - methionine adenosyltransferase ii, alpha, Cebpa - ccaat/enhancer binding protein (c/ebp), alpha, Icam1 - intercellular adhesion molecule 1, Litaf - lps-induced tn factor, Hspa8 - heat shock protein 8, Il1b - interleukin 1 beta, H2-Q7 - histocompatibility 2, q region locus 7, Il1a - interleukin 1 alpha, Mapkapk2 - map kinase-activa…
GO:0051716	cellular response to stimulus	7.59e-08	3.13e-05	1.83	2570	579	153	63	[Mknk2 - map kinase-interacting serine/threonine kinase 2, Mat2a - methionine adenosyltransferase ii, alpha, Bcl2a1b - b cell leukemia/lymphoma 2 related protein a1b, Rbbp8 - retinoblastoma binding protein 8, Hspa8 - heat shock protein 8, H2-Q7 - histocompatibility 2, q region locus 7, Il1b - interleukin 1 beta, Il1a - interleukin 1 alpha, Sqstm1 - sequestosome 1, Mapkapk2 - map kinase-activated …
GO:0043067	regulation of programmed cell death	7.99e-08	3.16e-05	2.18	2570	347	153	45	[Icam1 - intercellular adhesion molecule 1, Lmna - lamin a, Hspa8 - heat shock protein 8, Il1b - interleukin 1 beta, Osm - oncostatin m, Cd74 - cd74 antigen (invariant polypeptide of major histocompatibility complex, class ii antigen-associated), Hspd1 - heat shock protein 1 (chaperonin), Apoe - apolipoprotein e, Atf3 - activating transcription factor 3, Hspa1b - heat shock protein 1b, Hsp90aa1 -…
GO:0010604	positive regulation of macromolecule metabolic process	8.48e-08	3.22e-05	1.73	2570	679	153	70	[Lmna - lamin a, Hspa8 - heat shock protein 8, Il1b - interleukin 1 beta, Il1a - interleukin 1 alpha, Sqstm1 - sequestosome 1, Osm - oncostatin m, Mapkapk2 - map kinase-activated protein kinase 2, Hspd1 - heat shock protein 1 (chaperonin), Apoe - apolipoprotein e, Cd74 - cd74 antigen (invariant polypeptide of major histocompatibility complex, class ii antigen-associated), Hspa1b - heat shock prot…
GO:0002697	regulation of immune effector process	1.05e-07	3.86e-05	3.49	2570	106	153	22	[Ccl2 - chemokine (c-c motif) ligand 2, H2-D1 - histocompatibility 2, d region locus 1, Irf1 - interferon regulatory factor 1, Hspa8 - heat shock protein 8, H2-Q7 - histocompatibility 2, q region locus 7, Il1b - interleukin 1 beta, H2-Q6 - histocompatibility 2, q region locus 6, Rabgef1 - rab guanine nucleotide exchange factor (gef) 1, H2-K1 - histocompatibility 2, k1, k region, Hmox1 - heme oxyg…
GO:0042981	regulation of apoptotic process	1.38e-07	4.87e-05	2.17	2570	341	153	44	[Icam1 - intercellular adhesion molecule 1, Lmna - lamin a, Hspa8 - heat shock protein 8, Il1b - interleukin 1 beta, Osm - oncostatin m, Cd74 - cd74 antigen (invariant polypeptide of major histocompatibility complex, class ii antigen-associated), Apoe - apolipoprotein e, Hspd1 - heat shock protein 1 (chaperonin), Atf3 - activating transcription factor 3, Hspa1b - heat shock protein 1b, Hsp90aa1 -…
GO:0060255	regulation of macromolecule metabolic process	1.84e-07	5.19e-05	1.48	2570	1078	153	95	[Mknk2 - map kinase-interacting serine/threonine kinase 2, Lmna - lamin a, Hspa8 - heat shock protein 8, Il1b - interleukin 1 beta, Eif5 - eukaryotic translation initiation factor 5, Il1a - interleukin 1 alpha, Sqstm1 - sequestosome 1, Osm - oncostatin m, Mapkapk2 - map kinase-activated protein kinase 2, Dusp3 - dual specificity phosphatase 3 (vaccinia virus phosphatase vh1-related), Eif1 - eukar…
GO:0051171	regulation of nitrogen compound metabolic process	1.55e-07	5.29e-05	1.5	2570	1042	153	93	[Mknk2 - map kinase-interacting serine/threonine kinase 2, Lmna - lamin a, Hspa8 - heat shock protein 8, Il1b - interleukin 1 beta, Eif5 - eukaryotic translation initiation factor 5, Il1a - interleukin 1 alpha, Sqstm1 - sequestosome 1, Osm - oncostatin m, Mapkapk2 - map kinase-activated protein kinase 2, Dusp3 - dual specificity phosphatase 3 (vaccinia virus phosphatase vh1-related), Dusp8 - dual…
GO:0051173	positive regulation of nitrogen compound metabolic process	1.83e-07	5.32e-05	1.74	2570	648	153	67	[Lmna - lamin a, Hspa8 - heat shock protein 8, Il1b - interleukin 1 beta, Il1a - interleukin 1 alpha, Sqstm1 - sequestosome 1, Osm - oncostatin m, Hspd1 - heat shock protein 1 (chaperonin), Apoe - apolipoprotein e, Cd74 - cd74 antigen (invariant polypeptide of major histocompatibility complex, class ii antigen-associated), Hspa1b - heat shock protein 1b, Hsp90aa1 - heat shock protein 90, alpha (c…
GO:0009893	positive regulation of metabolic process	1.98e-07	5.42e-05	1.67	2570	736	153	73	[Lmna - lamin a, Hspa8 - heat shock protein 8, Il1b - interleukin 1 beta, Il1a - interleukin 1 alpha, Sqstm1 - sequestosome 1, Osm - oncostatin m, Mapkapk2 - map kinase-activated protein kinase 2, Apoe - apolipoprotein e, Hspd1 - heat shock protein 1 (chaperonin), Cd74 - cd74 antigen (invariant polypeptide of major histocompatibility complex, class ii antigen-associated), Hspa1b - heat shock prot…
GO:0034097	response to cytokine	1.82e-07	5.45e-05	2.91	2570	156	153	27	[Mat2a - methionine adenosyltransferase ii, alpha, Cebpa - ccaat/enhancer binding protein (c/ebp), alpha, Icam1 - intercellular adhesion molecule 1, H2-Q7 - histocompatibility 2, q region locus 7, Il1b - interleukin 1 beta, Mapkapk2 - map kinase-activated protein kinase 2, Hspd1 - heat shock protein 1 (chaperonin), Cd74 - cd74 antigen (invariant polypeptide of major histocompatibility complex, cl…
GO:1903508	positive regulation of nucleic acid-templated transcription	1.8e-07	5.56e-05	2.2	2570	320	153	42	[Sertad1 - serta domain containing 1, Cebpa - ccaat/enhancer binding protein (c/ebp), alpha, Litaf - lps-induced tn factor, Il1b - interleukin 1 beta, Il1a - interleukin 1 alpha, Osm - oncostatin m, Klf6 - kruppel-like factor 6, Cd74 - cd74 antigen (invariant polypeptide of major histocompatibility complex, class ii antigen-associated), Apoe - apolipoprotein e, Atf3 - activating transcription fac…
GO:0045893	positive regulation of transcription, DNA-templated	1.8e-07	5.74e-05	2.2	2570	320	153	42	[Sertad1 - serta domain containing 1, Cebpa - ccaat/enhancer binding protein (c/ebp), alpha, Litaf - lps-induced tn factor, Il1b - interleukin 1 beta, Il1a - interleukin 1 alpha, Osm - oncostatin m, Klf6 - kruppel-like factor 6, Cd74 - cd74 antigen (invariant polypeptide of major histocompatibility complex, class ii antigen-associated), Apoe - apolipoprotein e, Atf3 - activating transcription fac…
GO:1902680	positive regulation of RNA biosynthetic process	1.8e-07	5.93e-05	2.2	2570	320	153	42	[Sertad1 - serta domain containing 1, Cebpa - ccaat/enhancer binding protein (c/ebp), alpha, Litaf - lps-induced tn factor, Il1b - interleukin 1 beta, Il1a - interleukin 1 alpha, Osm - oncostatin m, Klf6 - kruppel-like factor 6, Cd74 - cd74 antigen (invariant polypeptide of major histocompatibility complex, class ii antigen-associated), Apoe - apolipoprotein e, Atf3 - activating transcription fac…
GO:0031325	positive regulation of cellular metabolic process	2.27e-07	6.07e-05	1.7	2570	680	153	69	[Lmna - lamin a, Hspa8 - heat shock protein 8, Il1b - interleukin 1 beta, Il1a - interleukin 1 alpha, Sqstm1 - sequestosome 1, Osm - oncostatin m, Hspd1 - heat shock protein 1 (chaperonin), Apoe - apolipoprotein e, Cd74 - cd74 antigen (invariant polypeptide of major histocompatibility complex, class ii antigen-associated), Hspa1b - heat shock protein 1b, Hsp90aa1 - heat shock protein 90, alpha (c…
GO:0010557	positive regulation of macromolecule biosynthetic process	2.55e-07	6.64e-05	2.05	2570	385	153	47	[Sertad1 - serta domain containing 1, Cebpa - ccaat/enhancer binding protein (c/ebp), alpha, Litaf - lps-induced tn factor, Il1b - interleukin 1 beta, Il1a - interleukin 1 alpha, Osm - oncostatin m, Klf6 - kruppel-like factor 6, Cd74 - cd74 antigen (invariant polypeptide of major histocompatibility complex, class ii antigen-associated), Apoe - apolipoprotein e, Atf3 - activating transcription fac…
GO:0002376	immune system process	2.73e-07	6.91e-05	2.09	2570	361	153	45	[Pik3ap1 - phosphoinositide-3-kinase adaptor protein 1, Icam1 - intercellular adhesion molecule 1, Il1b - interleukin 1 beta, H2-Q7 - histocompatibility 2, q region locus 7, Il1a - interleukin 1 alpha, Sqstm1 - sequestosome 1, Osm - oncostatin m, Mapkapk2 - map kinase-activated protein kinase 2, Ifi30 - interferon gamma inducible protein 30, Cd74 - cd74 antigen (invariant polypeptide of major his…
GO:0009889	regulation of biosynthetic process	2.8e-07	6.91e-05	1.66	2570	727	153	72	[Mknk2 - map kinase-interacting serine/threonine kinase 2, Hspa8 - heat shock protein 8, Il1b - interleukin 1 beta, Il1a - interleukin 1 alpha, Eif5 - eukaryotic translation initiation factor 5, Sqstm1 - sequestosome 1, Osm - oncostatin m, Apoe - apolipoprotein e, Hspd1 - heat shock protein 1 (chaperonin), Cd74 - cd74 antigen (invariant polypeptide of major histocompatibility complex, class ii an…
GO:0009266	response to temperature stimulus	3.28e-07	7.9e-05	5.76	2570	35	153	12	[Ccl2 - chemokine (c-c motif) ligand 2, Hspa1b - heat shock protein 1b, Hsp90aa1 - heat shock protein 90, alpha (cytosolic), class a member 1, Rbm3 - rna binding motif protein 3, Bag3 - bcl2-associated athanogene 3, Hsp90ab1 - heat shock protein 90 alpha (cytosolic), class b member 1, Il1a - interleukin 1 alpha, Hspa1a - heat shock protein 1a, Osm - oncostatin m, Adrb2 - adrenergic receptor, beta…
GO:0001819	positive regulation of cytokine production	3.4e-07	8.01e-05	3.17	2570	122	153	23	[Ccl2 - chemokine (c-c motif) ligand 2, C3ar1 - complement component 3a receptor 1, C5ar1 - complement component 5a receptor 1, Irf1 - interferon regulatory factor 1, Casp4 - caspase 4, apoptosis-related cysteine peptidase, Il1b - interleukin 1 beta, Il1a - interleukin 1 alpha, Osm - oncostatin m, Mapkapk2 - map kinase-activated protein kinase 2, Hspd1 - heat shock protein 1 (chaperonin), Cd74 - …
GO:0032496	response to lipopolysaccharide	3.68e-07	8.46e-05	4.27	2570	63	153	16	[Ccl2 - chemokine (c-c motif) ligand 2, Sbno2 - strawberry notch homolog 2 (drosophila), Litaf - lps-induced tn factor, Il1b - interleukin 1 beta, Il1a - interleukin 1 alpha, Rpl13a - ribosomal protein l13a, Mapkapk2 - map kinase-activated protein kinase 2, Hnrnpa0 - heterogeneous nuclear ribonucleoprotein a0, Nlrp3 - nlr family, pyrin domain containing 3, Cebpb - ccaat/enhancer binding protein (…
GO:0080090	regulation of primary metabolic process	4.75e-07	0.000102	1.47	2570	1063	153	93	[Mknk2 - map kinase-interacting serine/threonine kinase 2, Lmna - lamin a, Hspa8 - heat shock protein 8, Il1b - interleukin 1 beta, Eif5 - eukaryotic translation initiation factor 5, Il1a - interleukin 1 alpha, Sqstm1 - sequestosome 1, Osm - oncostatin m, Mapkapk2 - map kinase-activated protein kinase 2, Dusp3 - dual specificity phosphatase 3 (vaccinia virus phosphatase vh1-related), Dusp8 - dual…
GO:0022407	regulation of cell-cell adhesion	4.9e-07	0.000103	3.33	2570	106	153	21	[Ccl2 - chemokine (c-c motif) ligand 2, Icam1 - intercellular adhesion molecule 1, Irf1 - interferon regulatory factor 1, Cited2 - cbp/p300-interacting transactivator, with glu/asp-rich carboxy-terminal domain, 2, Il1b - interleukin 1 beta, Il1a - interleukin 1 alpha, Adrb2 - adrenergic receptor, beta 2, Dusp3 - dual specificity phosphatase 3 (vaccinia virus phosphatase vh1-related), Cd74 - cd74 …
GO:1903037	regulation of leukocyte cell-cell adhesion	4.75e-07	0.000104	3.78	2570	80	153	18	[Ccl2 - chemokine (c-c motif) ligand 2, Irf1 - interferon regulatory factor 1, Icam1 - intercellular adhesion molecule 1, Il1b - interleukin 1 beta, Il1a - interleukin 1 alpha, Dusp3 - dual specificity phosphatase 3 (vaccinia virus phosphatase vh1-related), Hspd1 - heat shock protein 1 (chaperonin), Cd74 - cd74 antigen (invariant polypeptide of major histocompatibility complex, class ii antigen-a…
GO:0051254	positive regulation of RNA metabolic process	4.64e-07	0.000104	2.08	2570	355	153	44	[Sertad1 - serta domain containing 1, Cebpa - ccaat/enhancer binding protein (c/ebp), alpha, Litaf - lps-induced tn factor, Hspa8 - heat shock protein 8, Il1b - interleukin 1 beta, Il1a - interleukin 1 alpha, Osm - oncostatin m, Klf6 - kruppel-like factor 6, Cd74 - cd74 antigen (invariant polypeptide of major histocompatibility complex, class ii antigen-associated), Apoe - apolipoprotein e, Atf3 …
GO:0032103	positive regulation of response to external stimulus	5.36e-07	0.00011	3.59	2570	89	153	19	[Ccl2 - chemokine (c-c motif) ligand 2, C3ar1 - complement component 3a receptor 1, C5ar1 - complement component 5a receptor 1, Cebpa - ccaat/enhancer binding protein (c/ebp), alpha, Il1b - interleukin 1 beta, Pdgfb - platelet derived growth factor, b polypeptide, Osm - oncostatin m, Hspd1 - heat shock protein 1 (chaperonin), Cd74 - cd74 antigen (invariant polypeptide of major histocompatibility …
GO:0007165	signal transduction	5.97e-07	0.000116	1.77	2570	568	153	60	[Mknk2 - map kinase-interacting serine/threonine kinase 2, Bcl2a1b - b cell leukemia/lymphoma 2 related protein a1b, Il1b - interleukin 1 beta, Il1a - interleukin 1 alpha, Osm - oncostatin m, Mapkapk2 - map kinase-activated protein kinase 2, Apoe - apolipoprotein e, Hspd1 - heat shock protein 1 (chaperonin), Cd74 - cd74 antigen (invariant polypeptide of major histocompatibility complex, class ii …
GO:0006357	regulation of transcription by RNA polymerase II	5.91e-07	0.000117	1.96	2570	421	153	49	[Il1b - interleukin 1 beta, Il1a - interleukin 1 alpha, Sqstm1 - sequestosome 1, Osm - oncostatin m, Junb - jun-b oncogene, Dnajb1 - dnaj (hsp40) homolog, subfamily b, member 1, Hsph1 - heat shock 105kda/110kda protein 1, Creb5 - camp responsive element binding protein 5, Klf2 - kruppel-like factor 2 (lung), Csrnp1 - cysteine-serine-rich nuclear protein 1, Skil - ski-like, Pdgfb - platelet derive…
GO:0002709	regulation of T cell mediated immunity	6.31e-07	0.000118	6.72	2570	25	153	10	[Hspd1 - heat shock protein 1 (chaperonin), H2-D1 - histocompatibility 2, d region locus 1, H2-Q4 - histocompatibility 2, q region locus 4, Nlrp3 - nlr family, pyrin domain containing 3, Hspa8 - heat shock protein 8, Il1b - interleukin 1 beta, H2-Q7 - histocompatibility 2, q region locus 7, H2-Q6 - histocompatibility 2, q region locus 6, Arid5a - at rich interactive domain 5a (mrf1-like), H2-K1 -…
GO:0019221	cytokine-mediated signaling pathway	5.87e-07	0.000118	4.13	2570	65	153	16	[Ccl2 - chemokine (c-c motif) ligand 2, Cebpa - ccaat/enhancer binding protein (c/ebp), alpha, Irf1 - interferon regulatory factor 1, Il1b - interleukin 1 beta, Pdgfb - platelet derived growth factor, b polypeptide, Il1a - interleukin 1 alpha, Osm - oncostatin m, Klf6 - kruppel-like factor 6, Cd74 - cd74 antigen (invariant polypeptide of major histocompatibility complex, class ii antigen-associat…
GO:0010556	regulation of macromolecule biosynthetic process	6.26e-07	0.000119	1.67	2570	682	153	68	[Mknk2 - map kinase-interacting serine/threonine kinase 2, Hspa8 - heat shock protein 8, Il1b - interleukin 1 beta, Eif5 - eukaryotic translation initiation factor 5, Il1a - interleukin 1 alpha, Sqstm1 - sequestosome 1, Osm - oncostatin m, Apoe - apolipoprotein e, Cd74 - cd74 antigen (invariant polypeptide of major histocompatibility complex, class ii antigen-associated), Etf1 - eukaryotic transl…
GO:0009891	positive regulation of biosynthetic process	6.8e-07	0.00012	1.97	2570	410	153	48	[Sertad1 - serta domain containing 1, Cebpa - ccaat/enhancer binding protein (c/ebp), alpha, Icam1 - intercellular adhesion molecule 1, Litaf - lps-induced tn factor, Il1b - interleukin 1 beta, Il1a - interleukin 1 alpha, Osm - oncostatin m, Klf6 - kruppel-like factor 6, Cd74 - cd74 antigen (invariant polypeptide of major histocompatibility complex, class ii antigen-associated), Apoe - apolipopro…
GO:0031326	regulation of cellular biosynthetic process	7e-07	0.000121	1.65	2570	713	153	70	[Mknk2 - map kinase-interacting serine/threonine kinase 2, Hspa8 - heat shock protein 8, Il1b - interleukin 1 beta, Eif5 - eukaryotic translation initiation factor 5, Il1a - interleukin 1 alpha, Sqstm1 - sequestosome 1, Osm - oncostatin m, Apoe - apolipoprotein e, Cd74 - cd74 antigen (invariant polypeptide of major histocompatibility complex, class ii antigen-associated), Hsp90aa1 - heat shock pr…
GO:1903039	positive regulation of leukocyte cell-cell adhesion	6.78e-07	0.000122	4.34	2570	58	153	15	[Ccl2 - chemokine (c-c motif) ligand 2, Icam1 - intercellular adhesion molecule 1, Irf1 - interferon regulatory factor 1, Il1b - interleukin 1 beta, Il1a - interleukin 1 alpha, Cd74 - cd74 antigen (invariant polypeptide of major histocompatibility complex, class ii antigen-associated), Hspd1 - heat shock protein 1 (chaperonin), Cd83 - cd83 antigen, Hsp90aa1 - heat shock protein 90, alpha (cytosol…
GO:0071216	cellular response to biotic stimulus	6.78e-07	0.000124	4.34	2570	58	153	15	[Ccl2 - chemokine (c-c motif) ligand 2, Sbno2 - strawberry notch homolog 2 (drosophila), Litaf - lps-induced tn factor, Il1b - interleukin 1 beta, Il1a - interleukin 1 alpha, Ddit3 - dna-damage inducible transcript 3, Nlrp3 - nlr family, pyrin domain containing 3, Cebpb - ccaat/enhancer binding protein (c/ebp), beta, Tlr2 - toll-like receptor 2, Tnf - tumor necrosis factor, Zc3h12a - zinc finger …
GO:0022409	positive regulation of cell-cell adhesion	7.35e-07	0.000125	4.07	2570	66	153	16	[Ccl2 - chemokine (c-c motif) ligand 2, Icam1 - intercellular adhesion molecule 1, Irf1 - interferon regulatory factor 1, Cited2 - cbp/p300-interacting transactivator, with glu/asp-rich carboxy-terminal domain, 2, Il1b - interleukin 1 beta, Il1a - interleukin 1 alpha, Hspd1 - heat shock protein 1 (chaperonin), Cd74 - cd74 antigen (invariant polypeptide of major histocompatibility complex, class i…
GO:0051240	positive regulation of multicellular organismal process	7.58e-07	0.000125	2	2570	386	153	46	[Cebpa - ccaat/enhancer binding protein (c/ebp), alpha, Icam1 - intercellular adhesion molecule 1, Lmna - lamin a, Il1b - interleukin 1 beta, Il1a - interleukin 1 alpha, Osm - oncostatin m, Klf6 - kruppel-like factor 6, Mapkapk2 - map kinase-activated protein kinase 2, Cd74 - cd74 antigen (invariant polypeptide of major histocompatibility complex, class ii antigen-associated), Apoe - apolipoprote…
GO:0010628	positive regulation of gene expression	7.44e-07	0.000125	1.92	2570	437	153	50	[Lmna - lamin a, Hspa8 - heat shock protein 8, Il1b - interleukin 1 beta, Il1a - interleukin 1 alpha, Osm - oncostatin m, Mapkapk2 - map kinase-activated protein kinase 2, Apoe - apolipoprotein e, Cd74 - cd74 antigen (invariant polypeptide of major histocompatibility complex, class ii antigen-associated), Rbm3 - rna binding motif protein 3, Junb - jun-b oncogene, Hsph1 - heat shock 105kda/110kda …
GO:0019222	regulation of metabolic process	8.22e-07	0.000133	1.42	2570	1157	153	98	[Hspa8 - heat shock protein 8, Mapkapk2 - map kinase-activated protein kinase 2, Eif1 - eukaryotic translation initiation factor 1, Dusp3 - dual specificity phosphatase 3 (vaccinia virus phosphatase vh1-related), Dusp8 - dual specificity phosphatase 8, Apoe - apolipoprotein e, Hspd1 - heat shock protein 1 (chaperonin), Hspa1b - heat shock protein 1b, Socs3 - suppressor of cytokine signaling 3, Hs…
GO:0050867	positive regulation of cell activation	8.55e-07	0.000136	3.64	2570	83	153	18	[Ccl2 - chemokine (c-c motif) ligand 2, Cebpa - ccaat/enhancer binding protein (c/ebp), alpha, Irf1 - interferon regulatory factor 1, Il1b - interleukin 1 beta, Pdgfb - platelet derived growth factor, b polypeptide, Il1a - interleukin 1 alpha, Plek - pleckstrin, Cd74 - cd74 antigen (invariant polypeptide of major histocompatibility complex, class ii antigen-associated), Hspd1 - heat shock protein…
GO:0031328	positive regulation of cellular biosynthetic process	9.06e-07	0.00014	1.97	2570	401	153	47	[Sertad1 - serta domain containing 1, Cebpa - ccaat/enhancer binding protein (c/ebp), alpha, Icam1 - intercellular adhesion molecule 1, Litaf - lps-induced tn factor, Il1b - interleukin 1 beta, Il1a - interleukin 1 alpha, Osm - oncostatin m, Klf6 - kruppel-like factor 6, Cd74 - cd74 antigen (invariant polypeptide of major histocompatibility complex, class ii antigen-associated), Apoe - apolipopro…
GO:0031347	regulation of defense response	8.97e-07	0.000141	2.76	2570	158	153	26	[Pik3ap1 - phosphoinositide-3-kinase adaptor protein 1, Cebpa - ccaat/enhancer binding protein (c/ebp), alpha, Il1b - interleukin 1 beta, Osm - oncostatin m, Rabgef1 - rab guanine nucleotide exchange factor (gef) 1, Mapkapk2 - map kinase-activated protein kinase 2, Apoe - apolipoprotein e, Hspd1 - heat shock protein 1 (chaperonin), Cd74 - cd74 antigen (invariant polypeptide of major histocompatib…
GO:0002708	positive regulation of lymphocyte mediated immunity	1.02e-06	0.000152	5.77	2570	32	153	11	[Hspd1 - heat shock protein 1 (chaperonin), H2-D1 - histocompatibility 2, d region locus 1, H2-Q4 - histocompatibility 2, q region locus 4, Nlrp3 - nlr family, pyrin domain containing 3, Hspa8 - heat shock protein 8, Il1b - interleukin 1 beta, H2-Q7 - histocompatibility 2, q region locus 7, Tnf - tumor necrosis factor, H2-Q6 - histocompatibility 2, q region locus 6, Arid5a - at rich interactive d…
GO:0031323	regulation of cellular metabolic process	9.98e-07	0.000152	1.44	2570	1094	153	94	[Mknk2 - map kinase-interacting serine/threonine kinase 2, Lmna - lamin a, Hspa8 - heat shock protein 8, Il1b - interleukin 1 beta, Eif5 - eukaryotic translation initiation factor 5, Il1a - interleukin 1 alpha, Sqstm1 - sequestosome 1, Osm - oncostatin m, Mapkapk2 - map kinase-activated protein kinase 2, Dusp3 - dual specificity phosphatase 3 (vaccinia virus phosphatase vh1-related), Dusp8 - dual…
GO:0019219	regulation of nucleobase-containing compound metabolic process	1.09e-06	0.000162	1.64	2570	706	153	69	[Lmna - lamin a, Hspa8 - heat shock protein 8, Il1b - interleukin 1 beta, Il1a - interleukin 1 alpha, Sqstm1 - sequestosome 1, Osm - oncostatin m, Mapkapk2 - map kinase-activated protein kinase 2, Apoe - apolipoprotein e, Cd74 - cd74 antigen (invariant polypeptide of major histocompatibility complex, class ii antigen-associated), Hsp90aa1 - heat shock protein 90, alpha (cytosolic), class a member…
GO:0045935	positive regulation of nucleobase-containing compound metabolic process	1.14e-06	0.000165	1.95	2570	404	153	47	[Sertad1 - serta domain containing 1, Cebpa - ccaat/enhancer binding protein (c/ebp), alpha, Litaf - lps-induced tn factor, Hspa8 - heat shock protein 8, Il1b - interleukin 1 beta, Il1a - interleukin 1 alpha, Osm - oncostatin m, Klf6 - kruppel-like factor 6, Cd74 - cd74 antigen (invariant polypeptide of major histocompatibility complex, class ii antigen-associated), Apoe - apolipoprotein e, Atf3 …
GO:0060548	negative regulation of cell death	1.16e-06	0.000166	2.28	2570	258	153	35	[Lmna - lamin a, Icam1 - intercellular adhesion molecule 1, Hspa8 - heat shock protein 8, Il1b - interleukin 1 beta, Cd74 - cd74 antigen (invariant polypeptide of major histocompatibility complex, class ii antigen-associated), Hspd1 - heat shock protein 1 (chaperonin), Apoe - apolipoprotein e, Hspa1b - heat shock protein 1b, Socs3 - suppressor of cytokine signaling 3, Ier3 - immediate early respo…
GO:1902107	positive regulation of leukocyte differentiation	1.24e-06	0.000175	4.44	2570	53	153	14	[Irf1 - interferon regulatory factor 1, Il1b - interleukin 1 beta, Il1a - interleukin 1 alpha, Cd74 - cd74 antigen (invariant polypeptide of major histocompatibility complex, class ii antigen-associated), Cd83 - cd83 antigen, Hsp90aa1 - heat shock protein 90, alpha (cytosolic), class a member 1, Nfkbid - nuclear factor of kappa light polypeptide gene enhancer in b cells inhibitor, delta, Nlrp3 - …
GO:0071219	cellular response to molecule of bacterial origin	1.31e-06	0.000179	4.75	2570	46	153	13	[Ccl2 - chemokine (c-c motif) ligand 2, Sbno2 - strawberry notch homolog 2 (drosophila), Litaf - lps-induced tn factor, Il1b - interleukin 1 beta, Il1a - interleukin 1 alpha, Nlrp3 - nlr family, pyrin domain containing 3, Cebpb - ccaat/enhancer binding protein (c/ebp), beta, Tlr2 - toll-like receptor 2, Zc3h12a - zinc finger ccch type containing 12a, Tnf - tumor necrosis factor, Nfkbib - nuclear …
GO:0006952	defense response	1.28e-06	0.000179	2.43	2570	214	153	31	[Icam1 - intercellular adhesion molecule 1, Il1b - interleukin 1 beta, Il1a - interleukin 1 alpha, Mapkapk2 - map kinase-activated protein kinase 2, Cd74 - cd74 antigen (invariant polypeptide of major histocompatibility complex, class ii antigen-associated), Hnrnpa0 - heterogeneous nuclear ribonucleoprotein a0, Ccl3 - chemokine (c-c motif) ligand 3, Ccl4 - chemokine (c-c motif) ligand 4, Cebpb - …
GO:0009408	response to heat	1.47e-06	0.000199	6.22	2570	27	153	10	[Ccl2 - chemokine (c-c motif) ligand 2, Hspa1b - heat shock protein 1b, Hsp90aa1 - heat shock protein 90, alpha (cytosolic), class a member 1, Bag3 - bcl2-associated athanogene 3, Hsp90ab1 - heat shock protein 90 alpha (cytosolic), class b member 1, Il1a - interleukin 1 alpha, Hspa1a - heat shock protein 1a, Osm - oncostatin m, Hmox1 - heme oxygenase (decycling) 1, Dnaja1 - dnaj (hsp40) homolog, …
GO:0080134	regulation of response to stress	1.59e-06	0.000212	2.07	2570	333	153	41	[Pik3ap1 - phosphoinositide-3-kinase adaptor protein 1, Cebpa - ccaat/enhancer binding protein (c/ebp), alpha, Lmna - lamin a, Il1b - interleukin 1 beta, Il1a - interleukin 1 alpha, Rabgef1 - rab guanine nucleotide exchange factor (gef) 1, Osm - oncostatin m, Mapkapk2 - map kinase-activated protein kinase 2, Dusp3 - dual specificity phosphatase 3 (vaccinia virus phosphatase vh1-related), Cd74 - c…
GO:0002694	regulation of leukocyte activation	1.63e-06	0.000215	3	2570	123	153	22	[Ccl2 - chemokine (c-c motif) ligand 2, Cebpa - ccaat/enhancer binding protein (c/ebp), alpha, Irf1 - interferon regulatory factor 1, Il1b - interleukin 1 beta, Il1a - interleukin 1 alpha, Rabgef1 - rab guanine nucleotide exchange factor (gef) 1, Dusp3 - dual specificity phosphatase 3 (vaccinia virus phosphatase vh1-related), Hmox1 - heme oxygenase (decycling) 1, Hspd1 - heat shock protein 1 (cha…
GO:2001141	regulation of RNA biosynthetic process	1.75e-06	0.000224	1.75	2570	557	153	58	[Hspa8 - heat shock protein 8, Il1b - interleukin 1 beta, Il1a - interleukin 1 alpha, Sqstm1 - sequestosome 1, Osm - oncostatin m, Apoe - apolipoprotein e, Cd74 - cd74 antigen (invariant polypeptide of major histocompatibility complex, class ii antigen-associated), Junb - jun-b oncogene, Dnajb1 - dnaj (hsp40) homolog, subfamily b, member 1, Hsph1 - heat shock 105kda/110kda protein 1, Creb5 - camp…
GO:0043069	negative regulation of programmed cell death	1.73e-06	0.000225	2.36	2570	228	153	32	[Lmna - lamin a, Icam1 - intercellular adhesion molecule 1, Hspa8 - heat shock protein 8, Il1b - interleukin 1 beta, Hspd1 - heat shock protein 1 (chaperonin), Cd74 - cd74 antigen (invariant polypeptide of major histocompatibility complex, class ii antigen-associated), Apoe - apolipoprotein e, Hspa1b - heat shock protein 1b, Socs3 - suppressor of cytokine signaling 3, Ier3 - immediate early respo…
GO:1902531	regulation of intracellular signal transduction	2.05e-06	0.000256	2	2570	361	153	43	[Dennd4a - denn/madd domain containing 4a, Pik3ap1 - phosphoinositide-3-kinase adaptor protein 1, Icam1 - intercellular adhesion molecule 1, Litaf - lps-induced tn factor, Il1b - interleukin 1 beta, Il1a - interleukin 1 alpha, Sqstm1 - sequestosome 1, Rabgef1 - rab guanine nucleotide exchange factor (gef) 1, Osm - oncostatin m, Dusp3 - dual specificity phosphatase 3 (vaccinia virus phosphatase vh…
GO:0048583	regulation of response to stimulus	2.08e-06	0.000257	1.61	2570	732	153	70	[Dennd4a - denn/madd domain containing 4a, Zswim6 - zinc finger swim-type containing 6, Lmna - lamin a, Hspa8 - heat shock protein 8, H2-Q7 - histocompatibility 2, q region locus 7, Il1b - interleukin 1 beta, Il1a - interleukin 1 alpha, Sqstm1 - sequestosome 1, Osm - oncostatin m, Mapkapk2 - map kinase-activated protein kinase 2, Dusp3 - dual specificity phosphatase 3 (vaccinia virus phosphatase …
GO:2000112	regulation of cellular macromolecule biosynthetic process	2.04e-06	0.000258	1.65	2570	673	153	66	[Mknk2 - map kinase-interacting serine/threonine kinase 2, Hspa8 - heat shock protein 8, Il1b - interleukin 1 beta, Il1a - interleukin 1 alpha, Eif5 - eukaryotic translation initiation factor 5, Sqstm1 - sequestosome 1, Osm - oncostatin m, Apoe - apolipoprotein e, Cd74 - cd74 antigen (invariant polypeptide of major histocompatibility complex, class ii antigen-associated), Etf1 - eukaryotic transl…
GO:1903708	positive regulation of hemopoiesis	2.14e-06	0.000262	4	2570	63	153	15	[Irf1 - interferon regulatory factor 1, Il1b - interleukin 1 beta, Il1a - interleukin 1 alpha, Cd74 - cd74 antigen (invariant polypeptide of major histocompatibility complex, class ii antigen-associated), Cd83 - cd83 antigen, Hsp90aa1 - heat shock protein 90, alpha (cytosolic), class a member 1, Nfkbid - nuclear factor of kappa light polypeptide gene enhancer in b cells inhibitor, delta, Nlrp3 - …
GO:0071222	cellular response to lipopolysaccharide	2.27e-06	0.000273	4.92	2570	41	153	12	[Ccl2 - chemokine (c-c motif) ligand 2, Sbno2 - strawberry notch homolog 2 (drosophila), Nlrp3 - nlr family, pyrin domain containing 3, Litaf - lps-induced tn factor, Il1b - interleukin 1 beta, Cebpb - ccaat/enhancer binding protein (c/ebp), beta, Il1a - interleukin 1 alpha, Tnf - tumor necrosis factor, Zc3h12a - zinc finger ccch type containing 12a, Nfkbib - nuclear factor of kappa light polypep…
GO:0006355	regulation of transcription, DNA-templated	2.69e-06	0.00032	1.74	2570	550	153	57	[Hspa8 - heat shock protein 8, Il1b - interleukin 1 beta, Il1a - interleukin 1 alpha, Sqstm1 - sequestosome 1, Osm - oncostatin m, Apoe - apolipoprotein e, Cd74 - cd74 antigen (invariant polypeptide of major histocompatibility complex, class ii antigen-associated), Junb - jun-b oncogene, Dnajb1 - dnaj (hsp40) homolog, subfamily b, member 1, Hsph1 - heat shock 105kda/110kda protein 1, Creb5 - camp…
GO:0043066	negative regulation of apoptotic process	2.91e-06	0.000343	2.35	2570	222	153	31	[Lmna - lamin a, Icam1 - intercellular adhesion molecule 1, Hspa8 - heat shock protein 8, Il1b - interleukin 1 beta, Hspd1 - heat shock protein 1 (chaperonin), Cd74 - cd74 antigen (invariant polypeptide of major histocompatibility complex, class ii antigen-associated), Apoe - apolipoprotein e, Hspa1b - heat shock protein 1b, Socs3 - suppressor of cytokine signaling 3, Ier3 - immediate early respo…
GO:0007166	cell surface receptor signaling pathway	2.96e-06	0.000345	2.16	2570	280	153	36	[Mknk2 - map kinase-interacting serine/threonine kinase 2, Cebpa - ccaat/enhancer binding protein (c/ebp), alpha, Bcl2a1b - b cell leukemia/lymphoma 2 related protein a1b, Il1b - interleukin 1 beta, Il1a - interleukin 1 alpha, Osm - oncostatin m, Klf6 - kruppel-like factor 6, Mapkapk2 - map kinase-activated protein kinase 2, Cd74 - cd74 antigen (invariant polypeptide of major histocompatibility c…
GO:1903506	regulation of nucleic acid-templated transcription	3.24e-06	0.000372	1.73	2570	553	153	57	[Hspa8 - heat shock protein 8, Il1b - interleukin 1 beta, Il1a - interleukin 1 alpha, Sqstm1 - sequestosome 1, Osm - oncostatin m, Apoe - apolipoprotein e, Cd74 - cd74 antigen (invariant polypeptide of major histocompatibility complex, class ii antigen-associated), Junb - jun-b oncogene, Dnajb1 - dnaj (hsp40) homolog, subfamily b, member 1, Hsph1 - heat shock 105kda/110kda protein 1, Creb5 - camp…
GO:0051252	regulation of RNA metabolic process	3.49e-06	0.000391	1.66	2570	639	153	63	[Hspa8 - heat shock protein 8, Il1b - interleukin 1 beta, Il1a - interleukin 1 alpha, Sqstm1 - sequestosome 1, Osm - oncostatin m, Mapkapk2 - map kinase-activated protein kinase 2, Apoe - apolipoprotein e, Cd74 - cd74 antigen (invariant polypeptide of major histocompatibility complex, class ii antigen-associated), Rbm3 - rna binding motif protein 3, Junb - jun-b oncogene, Dnajb1 - dnaj (hsp40) ho…
GO:0042325	regulation of phosphorylation	3.45e-06	0.000392	2.06	2570	318	153	39	[Ccnl1 - cyclin l1, Icam1 - intercellular adhesion molecule 1, Il1b - interleukin 1 beta, Il1a - interleukin 1 alpha, Sqstm1 - sequestosome 1, Rabgef1 - rab guanine nucleotide exchange factor (gef) 1, Osm - oncostatin m, Dusp3 - dual specificity phosphatase 3 (vaccinia virus phosphatase vh1-related), Dusp8 - dual specificity phosphatase 8, Cd74 - cd74 antigen (invariant polypeptide of major histo…
GO:0050870	positive regulation of T cell activation	3.7e-06	0.000411	4.37	2570	50	153	13	[Ccl2 - chemokine (c-c motif) ligand 2, Irf1 - interferon regulatory factor 1, Il1b - interleukin 1 beta, Il1a - interleukin 1 alpha, Cd74 - cd74 antigen (invariant polypeptide of major histocompatibility complex, class ii antigen-associated), Hspd1 - heat shock protein 1 (chaperonin), Hsp90aa1 - heat shock protein 90, alpha (cytosolic), class a member 1, Cd83 - cd83 antigen, Nfkbid - nuclear fac…
GO:0001932	regulation of protein phosphorylation	3.84e-06	0.000422	2.14	2570	283	153	36	[Ccnl1 - cyclin l1, Icam1 - intercellular adhesion molecule 1, Il1b - interleukin 1 beta, Il1a - interleukin 1 alpha, Sqstm1 - sequestosome 1, Rabgef1 - rab guanine nucleotide exchange factor (gef) 1, Osm - oncostatin m, Dusp3 - dual specificity phosphatase 3 (vaccinia virus phosphatase vh1-related), Dusp8 - dual specificity phosphatase 8, Cd74 - cd74 antigen (invariant polypeptide of major histo…
GO:0032675	regulation of interleukin-6 production	4.02e-06	0.000427	4.05	2570	58	153	14	[Klf2 - kruppel-like factor 2 (lung), Il1b - interleukin 1 beta, Il1a - interleukin 1 alpha, Rabgef1 - rab guanine nucleotide exchange factor (gef) 1, Mapkapk2 - map kinase-activated protein kinase 2, Cd74 - cd74 antigen (invariant polypeptide of major histocompatibility complex, class ii antigen-associated), Hspd1 - heat shock protein 1 (chaperonin), Cebpb - ccaat/enhancer binding protein (c/ebp…
GO:0002486	antigen processing and presentation of endogenous peptide antigen via MHC class I via ER pathway, TAP-independent	4.01e-06	0.000431	14	2570	6	153	5	[H2-D1 - histocompatibility 2, d region locus 1, H2-Q4 - histocompatibility 2, q region locus 4, H2-Q7 - histocompatibility 2, q region locus 7, H2-Q6 - histocompatibility 2, q region locus 6, H2-K1 - histocompatibility 2, k1, k region]
GO:1902105	regulation of leukocyte differentiation	4.11e-06	0.000432	3.44	2570	83	153	17	[Irf1 - interferon regulatory factor 1, Il1b - interleukin 1 beta, Il1a - interleukin 1 alpha, Cd74 - cd74 antigen (invariant polypeptide of major histocompatibility complex, class ii antigen-associated), Cd83 - cd83 antigen, Hsp90aa1 - heat shock protein 90, alpha (cytosolic), class a member 1, Nfkbid - nuclear factor of kappa light polypeptide gene enhancer in b cells inhibitor, delta, Nlrp3 - …
GO:0010468	regulation of gene expression	4.01e-06	0.000435	1.55	2570	789	153	73	[Mknk2 - map kinase-interacting serine/threonine kinase 2, Lmna - lamin a, Hspa8 - heat shock protein 8, Il1b - interleukin 1 beta, Eif5 - eukaryotic translation initiation factor 5, Il1a - interleukin 1 alpha, Sqstm1 - sequestosome 1, Osm - oncostatin m, Mapkapk2 - map kinase-activated protein kinase 2, Eif1 - eukaryotic translation initiation factor 1, Cd74 - cd74 antigen (invariant polypeptide…
GO:0045582	positive regulation of T cell differentiation	4.47e-06	0.000465	5.6	2570	30	153	10	[Cd74 - cd74 antigen (invariant polypeptide of major histocompatibility complex, class ii antigen-associated), Cd83 - cd83 antigen, Hsp90aa1 - heat shock protein 90, alpha (cytosolic), class a member 1, Irf1 - interferon regulatory factor 1, Nfkbid - nuclear factor of kappa light polypeptide gene enhancer in b cells inhibitor, delta, Nlrp3 - nlr family, pyrin domain containing 3, Il1b - interleuk…
GO:0050863	regulation of T cell activation	4.59e-06	0.000473	3.58	2570	75	153	16	[Ccl2 - chemokine (c-c motif) ligand 2, Irf1 - interferon regulatory factor 1, Il1b - interleukin 1 beta, Il1a - interleukin 1 alpha, Dusp3 - dual specificity phosphatase 3 (vaccinia virus phosphatase vh1-related), Cd74 - cd74 antigen (invariant polypeptide of major histocompatibility complex, class ii antigen-associated), Hspd1 - heat shock protein 1 (chaperonin), Cd83 - cd83 antigen, Hsp90aa1 -…
GO:1903706	regulation of hemopoiesis	5.25e-06	0.000535	3	2570	112	153	20	[Irf1 - interferon regulatory factor 1, Il1b - interleukin 1 beta, Il1a - interleukin 1 alpha, Cd74 - cd74 antigen (invariant polypeptide of major histocompatibility complex, class ii antigen-associated), Hsp90aa1 - heat shock protein 90, alpha (cytosolic), class a member 1, Cd83 - cd83 antigen, Pim1 - proviral integration site 1, Nfkbid - nuclear factor of kappa light polypeptide gene enhancer i…
GO:0071345	cellular response to cytokine stimulus	5.59e-06	0.000558	2.8	2570	132	153	22	[Ccl2 - chemokine (c-c motif) ligand 2, Sbno2 - strawberry notch homolog 2 (drosophila), Mat2a - methionine adenosyltransferase ii, alpha, Cebpa - ccaat/enhancer binding protein (c/ebp), alpha, Icam1 - intercellular adhesion molecule 1, Irf1 - interferon regulatory factor 1, H2-Q7 - histocompatibility 2, q region locus 7, Rpl13a - ribosomal protein l13a, Actg1 - actin, gamma, cytoplasmic 1, Hspd1…
GO:0050776	antigen processing and presentation of peptide antigen via MHC class II	5.54e-06	0.000559	2.41	2570	195	153	28	[Pik3ap1 - phosphoinositide-3-kinase adaptor protein 1, Hspa8 - heat shock protein 8, Il1b - interleukin 1 beta, H2-Q7 - histocompatibility 2, q region locus 7, Rabgef1 - rab guanine nucleotide exchange factor (gef) 1, Mapkapk2 - map kinase-activated protein kinase 2, Dusp3 - dual specificity phosphatase 3 (vaccinia virus phosphatase vh1-related), Cd74 - cd74 antigen (invariant polypeptide of maj…
GO:0050778	positive regulation of immune response	6.27e-06	0.000607	2.7	2570	143	153	23	[C3ar1 - complement component 3a receptor 1, H2-D1 - histocompatibility 2, d region locus 1, Pik3ap1 - phosphoinositide-3-kinase adaptor protein 1, C5ar1 - complement component 5a receptor 1, Irf1 - interferon regulatory factor 1, Hspa8 - heat shock protein 8, Il1b - interleukin 1 beta, H2-Q7 - histocompatibility 2, q region locus 7, H2-Q6 - histocompatibility 2, q region locus 6, Mapkapk2 - map …
GO:1901700	response to oxygen-containing compound	6.2e-06	0.000607	2.19	2570	253	153	33	[Mat2a - methionine adenosyltransferase ii, alpha, Icam1 - intercellular adhesion molecule 1, Litaf - lps-induced tn factor, Il1b - interleukin 1 beta, Il1a - interleukin 1 alpha, Mapkapk2 - map kinase-activated protein kinase 2, Hnrnpa0 - heterogeneous nuclear ribonucleoprotein a0, Mt1 - metallothionein 1, Cebpb - ccaat/enhancer binding protein (c/ebp), beta, Kpna4 - karyopherin (importin) alpha…
GO:0051239	regulation of multicellular organismal process	6.16e-06	0.000609	1.66	2570	606	153	60	[Zswim6 - zinc finger swim-type containing 6, Lmna - lamin a, Il1b - interleukin 1 beta, Il1a - interleukin 1 alpha, Osm - oncostatin m, Mapkapk2 - map kinase-activated protein kinase 2, Apoe - apolipoprotein e, Hspd1 - heat shock protein 1 (chaperonin), Cd74 - cd74 antigen (invariant polypeptide of major histocompatibility complex, class ii antigen-associated), Hsp90aa1 - heat shock protein 90, …
GO:0002696	positive regulation of leukocyte activation	6.61e-06	0.000635	3.49	2570	77	153	16	[Ccl2 - chemokine (c-c motif) ligand 2, Cebpa - ccaat/enhancer binding protein (c/ebp), alpha, Irf1 - interferon regulatory factor 1, Il1b - interleukin 1 beta, Il1a - interleukin 1 alpha, Hspd1 - heat shock protein 1 (chaperonin), Cd74 - cd74 antigen (invariant polypeptide of major histocompatibility complex, class ii antigen-associated), Cd83 - cd83 antigen, Hsp90aa1 - heat shock protein 90, al…
GO:0070374	positive regulation of ERK1 and ERK2 cascade	6.7e-06	0.000637	4.48	2570	45	153	12	[Ccl2 - chemokine (c-c motif) ligand 2, Cd74 - cd74 antigen (invariant polypeptide of major histocompatibility complex, class ii antigen-associated), Apoe - apolipoprotein e, C5ar1 - complement component 5a receptor 1, Icam1 - intercellular adhesion molecule 1, Ccl3 - chemokine (c-c motif) ligand 3, Pdgfb - platelet derived growth factor, b polypeptide, Ccl4 - chemokine (c-c motif) ligand 4, Il1b…
GO:0045580	regulation of T cell differentiation	6.92e-06	0.000646	4.86	2570	38	153	11	[Cd74 - cd74 antigen (invariant polypeptide of major histocompatibility complex, class ii antigen-associated), Cd83 - cd83 antigen, Hsp90aa1 - heat shock protein 90, alpha (cytosolic), class a member 1, Irf1 - interferon regulatory factor 1, Nfkbid - nuclear factor of kappa light polypeptide gene enhancer in b cells inhibitor, delta, Nlrp3 - nlr family, pyrin domain containing 3, Il1b - interleuk…
GO:1901214	regulation of neuron death	6.86e-06	0.000646	3.32	2570	86	153	17	[C5ar1 - complement component 5a receptor 1, Il1b - interleukin 1 beta, Mcl1 - myeloid cell leukemia sequence 1, Hmox1 - heme oxygenase (decycling) 1, Apoe - apolipoprotein e, Hspd1 - heat shock protein 1 (chaperonin), Ubb - ubiquitin b, Hsp90ab1 - heat shock protein 90 alpha (cytosolic), class b member 1, Rel - reticuloendotheliosis oncogene, Ddit3 - dna-damage inducible transcript 3, Ccl3 - che…
GO:0051247	positive regulation of protein metabolic process	7.15e-06	0.00066	1.93	2570	365	153	42	[Icam1 - intercellular adhesion molecule 1, Lmna - lamin a, Hspa8 - heat shock protein 8, Il1b - interleukin 1 beta, Il1a - interleukin 1 alpha, Sqstm1 - sequestosome 1, Osm - oncostatin m, Cd74 - cd74 antigen (invariant polypeptide of major histocompatibility complex, class ii antigen-associated), Hspd1 - heat shock protein 1 (chaperonin), Apoe - apolipoprotein e, Hspa1b - heat shock protein 1b,…
GO:0043408	regulation of MAPK cascade	7.65e-06	0.000693	2.6	2570	155	153	24	[Ccl2 - chemokine (c-c motif) ligand 2, Gadd45b - growth arrest and dna-damage-inducible 45 beta, C5ar1 - complement component 5a receptor 1, Icam1 - intercellular adhesion molecule 1, Zfp622 - zinc finger protein 622, Il1b - interleukin 1 beta, Pdgfb - platelet derived growth factor, b polypeptide, Il1a - interleukin 1 alpha, Osm - oncostatin m, Adrb2 - adrenergic receptor, beta 2, Dusp3 - dual …
GO:0097190	apoptotic signaling pathway	7.63e-06	0.000698	3.86	2570	61	153	14	[Mknk2 - map kinase-interacting serine/threonine kinase 2, Bcl2a1b - b cell leukemia/lymphoma 2 related protein a1b, Zfp622 - zinc finger protein 622, Bag3 - bcl2-associated athanogene 3, Casp4 - caspase 4, apoptosis-related cysteine peptidase, Il1b - interleukin 1 beta, Il1a - interleukin 1 alpha, Mcl1 - myeloid cell leukemia sequence 1, Hmox1 - heme oxygenase (decycling) 1, Cdkn1a - cyclin-depe…
GO:0045621	positive regulation of lymphocyte differentiation	8.65e-06	0.000777	5.25	2570	32	153	10	[Cd74 - cd74 antigen (invariant polypeptide of major histocompatibility complex, class ii antigen-associated), Hsp90aa1 - heat shock protein 90, alpha (cytosolic), class a member 1, Cd83 - cd83 antigen, Irf1 - interferon regulatory factor 1, Nfkbid - nuclear factor of kappa light polypeptide gene enhancer in b cells inhibitor, delta, Nlrp3 - nlr family, pyrin domain containing 3, Il1b - interleuk…
GO:0032270	positive regulation of cellular protein metabolic process	9.13e-06	0.000813	1.96	2570	343	153	40	[Icam1 - intercellular adhesion molecule 1, Lmna - lamin a, Hspa8 - heat shock protein 8, Il1b - interleukin 1 beta, Il1a - interleukin 1 alpha, Sqstm1 - sequestosome 1, Osm - oncostatin m, Cd74 - cd74 antigen (invariant polypeptide of major histocompatibility complex, class ii antigen-associated), Hspd1 - heat shock protein 1 (chaperonin), Apoe - apolipoprotein e, Hspa1b - heat shock protein 1b,…
GO:0070372	regulation of ERK1 and ERK2 cascade	9.35e-06	0.000825	3.79	2570	62	153	14	[Ccl2 - chemokine (c-c motif) ligand 2, C5ar1 - complement component 5a receptor 1, Icam1 - intercellular adhesion molecule 1, Il1b - interleukin 1 beta, Pdgfb - platelet derived growth factor, b polypeptide, Il1a - interleukin 1 alpha, Dusp3 - dual specificity phosphatase 3 (vaccinia virus phosphatase vh1-related), Cd74 - cd74 antigen (invariant polypeptide of major histocompatibility complex, c…
GO:0051251	positive regulation of lymphocyte activation	1.14e-05	0.000998	3.73	2570	63	153	14	[Ccl2 - chemokine (c-c motif) ligand 2, Irf1 - interferon regulatory factor 1, Il1b - interleukin 1 beta, Il1a - interleukin 1 alpha, Cd74 - cd74 antigen (invariant polypeptide of major histocompatibility complex, class ii antigen-associated), Hspd1 - heat shock protein 1 (chaperonin), Cd83 - cd83 antigen, Hsp90aa1 - heat shock protein 90, alpha (cytosolic), class a member 1, Cdkn1a - cyclin-depe…
GO:2000318	positive regulation of T-helper 17 type immune response	1.21e-05	0.00104	16.8	2570	4	153	4	[Nfkbid - nuclear factor of kappa light polypeptide gene enhancer in b cells inhibitor, delta, Nlrp3 - nlr family, pyrin domain containing 3, Nfkbiz - nuclear factor of kappa light polypeptide gene enhancer in b cells inhibitor, zeta, Arid5a - at rich interactive domain 5a (mrf1-like)]
GO:0050729	positive regulation of inflammatory response	1.2e-05	0.00104	4.62	2570	40	153	11	[Hspd1 - heat shock protein 1 (chaperonin), Cebpa - ccaat/enhancer binding protein (c/ebp), alpha, Ccl3 - chemokine (c-c motif) ligand 3, Il1b - interleukin 1 beta, Tlr2 - toll-like receptor 2, Cebpb - ccaat/enhancer binding protein (c/ebp), beta, Tnf - tumor necrosis factor, Stat3 - signal transducer and activator of transcription 3, Nfkbiz - nuclear factor of kappa light polypeptide gene enhanc…
GO:2000316	regulation of T-helper 17 type immune response	1.34e-05	0.00111	12	2570	7	153	5	[Nfkbid - nuclear factor of kappa light polypeptide gene enhancer in b cells inhibitor, delta, Nlrp3 - nlr family, pyrin domain containing 3, Zc3h12a - zinc finger ccch type containing 12a, Nfkbiz - nuclear factor of kappa light polypeptide gene enhancer in b cells inhibitor, zeta, Arid5a - at rich interactive domain 5a (mrf1-like)]
GO:0002484	antigen processing and presentation of endogenous peptide antigen via MHC class I via ER pathway	1.34e-05	0.00112	12	2570	7	153	5	[H2-D1 - histocompatibility 2, d region locus 1, H2-Q4 - histocompatibility 2, q region locus 4, H2-Q7 - histocompatibility 2, q region locus 7, H2-Q6 - histocompatibility 2, q region locus 6, H2-K1 - histocompatibility 2, k1, k region]
GO:0002476	antigen processing and presentation of endogenous peptide antigen via MHC class Ib	1.34e-05	0.00113	12	2570	7	153	5	[H2-D1 - histocompatibility 2, d region locus 1, H2-Q4 - histocompatibility 2, q region locus 4, H2-Q7 - histocompatibility 2, q region locus 7, H2-Q6 - histocompatibility 2, q region locus 6, H2-K1 - histocompatibility 2, k1, k region]
GO:0043207	response to external biotic stimulus	1.4e-05	0.00113	2.4	2570	182	153	26	[Litaf - lps-induced tn factor, Il1b - interleukin 1 beta, Il1a - interleukin 1 alpha, Mapkapk2 - map kinase-activated protein kinase 2, Hnrnpa0 - heterogeneous nuclear ribonucleoprotein a0, Hsp90aa1 - heat shock protein 90, alpha (cytosolic), class a member 1, Ier3 - immediate early response 3, Cebpb - ccaat/enhancer binding protein (c/ebp), beta, Zc3h12a - zinc finger ccch type containing 12a, …
GO:0009607	response to biotic stimulus	1.39e-05	0.00113	2.35	2570	193	153	27	[Litaf - lps-induced tn factor, Il1b - interleukin 1 beta, Il1a - interleukin 1 alpha, Mapkapk2 - map kinase-activated protein kinase 2, Hnrnpa0 - heterogeneous nuclear ribonucleoprotein a0, Hsp90aa1 - heat shock protein 90, alpha (cytosolic), class a member 1, Ier3 - immediate early response 3, Cebpb - ccaat/enhancer binding protein (c/ebp), beta, Zc3h12a - zinc finger ccch type containing 12a, …
GO:0043372	positive regulation of CD4-positive, alpha-beta T cell differentiation	1.34e-05	0.00114	12	2570	7	153	5	[Cd83 - cd83 antigen, Irf1 - interferon regulatory factor 1, Nfkbid - nuclear factor of kappa light polypeptide gene enhancer in b cells inhibitor, delta, Nlrp3 - nlr family, pyrin domain containing 3, Nfkbiz - nuclear factor of kappa light polypeptide gene enhancer in b cells inhibitor, zeta]
GO:0002703	regulation of leukocyte mediated immunity	1.39e-05	0.00114	3.67	2570	64	153	14	[H2-D1 - histocompatibility 2, d region locus 1, Hspa8 - heat shock protein 8, H2-Q7 - histocompatibility 2, q region locus 7, Il1b - interleukin 1 beta, H2-Q6 - histocompatibility 2, q region locus 6, Rabgef1 - rab guanine nucleotide exchange factor (gef) 1, H2-K1 - histocompatibility 2, k1, k region, Hmox1 - heme oxygenase (decycling) 1, Hspd1 - heat shock protein 1 (chaperonin), H2-Q4 - histoc…
GO:0097192	extrinsic apoptotic signaling pathway in absence of ligand	1.46e-05	0.00116	9.16	2570	11	153	6	[Mknk2 - map kinase-interacting serine/threonine kinase 2, Bcl2a1b - b cell leukemia/lymphoma 2 related protein a1b, Bag3 - bcl2-associated athanogene 3, Il1b - interleukin 1 beta, Il1a - interleukin 1 alpha, Mcl1 - myeloid cell leukemia sequence 1]
GO:0038034	signal transduction in absence of ligand	1.46e-05	0.00117	9.16	2570	11	153	6	[Mknk2 - map kinase-interacting serine/threonine kinase 2, Bcl2a1b - b cell leukemia/lymphoma 2 related protein a1b, Bag3 - bcl2-associated athanogene 3, Il1b - interleukin 1 beta, Il1a - interleukin 1 alpha, Mcl1 - myeloid cell leukemia sequence 1]
GO:0051246	regulation of protein metabolic process	1.56e-05	0.00123	1.64	2570	594	153	58	[Mknk2 - map kinase-interacting serine/threonine kinase 2, Lmna - lamin a, Hspa8 - heat shock protein 8, Il1b - interleukin 1 beta, Eif5 - eukaryotic translation initiation factor 5, Il1a - interleukin 1 alpha, Sqstm1 - sequestosome 1, Osm - oncostatin m, Dusp3 - dual specificity phosphatase 3 (vaccinia virus phosphatase vh1-related), Dusp8 - dual specificity phosphatase 8, Hspd1 - heat shock pro…
GO:0051241	negative regulation of multicellular organismal process	1.59e-05	0.00125	2.1	2570	264	153	33	[Lmna - lamin a, Il1b - interleukin 1 beta, Il1a - interleukin 1 alpha, Rabgef1 - rab guanine nucleotide exchange factor (gef) 1, Cd74 - cd74 antigen (invariant polypeptide of major histocompatibility complex, class ii antigen-associated), Apoe - apolipoprotein e, Cd83 - cd83 antigen, Hsp90ab1 - heat shock protein 90 alpha (cytosolic), class b member 1, Nme2 - nme/nm23 nucleoside diphosphate kina…
GO:0051174	regulation of phosphorus metabolic process	1.63e-05	0.00126	1.91	2570	351	153	40	[Ccnl1 - cyclin l1, Icam1 - intercellular adhesion molecule 1, Il1b - interleukin 1 beta, Il1a - interleukin 1 alpha, Sqstm1 - sequestosome 1, Rabgef1 - rab guanine nucleotide exchange factor (gef) 1, Osm - oncostatin m, Dusp3 - dual specificity phosphatase 3 (vaccinia virus phosphatase vh1-related), Dusp8 - dual specificity phosphatase 8, Cd74 - cd74 antigen (invariant polypeptide of major histo…
GO:0019220	regulation of phosphate metabolic process	1.63e-05	0.00127	1.91	2570	351	153	40	[Ccnl1 - cyclin l1, Icam1 - intercellular adhesion molecule 1, Il1b - interleukin 1 beta, Il1a - interleukin 1 alpha, Sqstm1 - sequestosome 1, Rabgef1 - rab guanine nucleotide exchange factor (gef) 1, Osm - oncostatin m, Dusp3 - dual specificity phosphatase 3 (vaccinia virus phosphatase vh1-related), Dusp8 - dual specificity phosphatase 8, Cd74 - cd74 antigen (invariant polypeptide of major histo…
GO:0051249	regulation of lymphocyte activation	1.67e-05	0.00128	2.99	2570	101	153	18	[Ccl2 - chemokine (c-c motif) ligand 2, Irf1 - interferon regulatory factor 1, Il1b - interleukin 1 beta, Il1a - interleukin 1 alpha, Dusp3 - dual specificity phosphatase 3 (vaccinia virus phosphatase vh1-related), Hspd1 - heat shock protein 1 (chaperonin), Cd74 - cd74 antigen (invariant polypeptide of major histocompatibility complex, class ii antigen-associated), Hsp90aa1 - heat shock protein 9…
GO:0006955	immune response	1.71e-05	0.0013	2.37	2570	184	153	26	[Icam1 - intercellular adhesion molecule 1, Il1b - interleukin 1 beta, H2-Q7 - histocompatibility 2, q region locus 7, Il1a - interleukin 1 alpha, Osm - oncostatin m, Cd74 - cd74 antigen (invariant polypeptide of major histocompatibility complex, class ii antigen-associated), H2-Q4 - histocompatibility 2, q region locus 4, Ccl3 - chemokine (c-c motif) ligand 3, Ccl4 - chemokine (c-c motif) ligand…
GO:0051093	negative regulation of developmental process	1.81e-05	0.00134	2.27	2570	207	153	28	[Lmna - lamin a, Il1b - interleukin 1 beta, Il1a - interleukin 1 alpha, Cd74 - cd74 antigen (invariant polypeptide of major histocompatibility complex, class ii antigen-associated), Apoe - apolipoprotein e, Nme2 - nme/nm23 nucleoside diphosphate kinase 2, Zc3h12a - zinc finger ccch type containing 12a, Dleu2 - deleted in lymphocytic leukemia, 2, Ccl2 - chemokine (c-c motif) ligand 2, H2-D1 - hist…
GO:0032268	regulation of cellular protein metabolic process	1.79e-05	0.00134	1.67	2570	554	153	55	[Mknk2 - map kinase-interacting serine/threonine kinase 2, Lmna - lamin a, Hspa8 - heat shock protein 8, Il1b - interleukin 1 beta, Eif5 - eukaryotic translation initiation factor 5, Il1a - interleukin 1 alpha, Sqstm1 - sequestosome 1, Osm - oncostatin m, Dusp3 - dual specificity phosphatase 3 (vaccinia virus phosphatase vh1-related), Dusp8 - dual specificity phosphatase 8, Apoe - apolipoprotein …
GO:0050789	regulation of biological process	1.79e-05	0.00135	1.22	2570	1716	153	125	[Hspa8 - heat shock protein 8, H2-Q7 - histocompatibility 2, q region locus 7, Mapkapk2 - map kinase-activated protein kinase 2, Eif1 - eukaryotic translation initiation factor 1, Dusp3 - dual specificity phosphatase 3 (vaccinia virus phosphatase vh1-related), Dusp8 - dual specificity phosphatase 8, Apoe - apolipoprotein e, Hspd1 - heat shock protein 1 (chaperonin), Hspa1b - heat shock protein 1b…
GO:0001934	positive regulation of protein phosphorylation	1.89e-05	0.00139	2.36	2570	185	153	26	[Icam1 - intercellular adhesion molecule 1, Il1b - interleukin 1 beta, Il1a - interleukin 1 alpha, Sqstm1 - sequestosome 1, Osm - oncostatin m, Apoe - apolipoprotein e, Cd74 - cd74 antigen (invariant polypeptide of major histocompatibility complex, class ii antigen-associated), Hsp90aa1 - heat shock protein 90, alpha (cytosolic), class a member 1, Hsp90ab1 - heat shock protein 90 alpha (cytosolic…
GO:0002705	positive regulation of leukocyte mediated immunity	2e-05	0.00146	4.4	2570	42	153	11	[Hspd1 - heat shock protein 1 (chaperonin), H2-D1 - histocompatibility 2, d region locus 1, H2-Q4 - histocompatibility 2, q region locus 4, Nlrp3 - nlr family, pyrin domain containing 3, Hspa8 - heat shock protein 8, Il1b - interleukin 1 beta, H2-Q7 - histocompatibility 2, q region locus 7, Tnf - tumor necrosis factor, H2-Q6 - histocompatibility 2, q region locus 6, Arid5a - at rich interactive d…
GO:2000377	regulation of reactive oxygen species metabolic process	2.02e-05	0.00147	3.56	2570	66	153	14	[Klf2 - kruppel-like factor 2 (lung), Icam1 - intercellular adhesion molecule 1, Il1b - interleukin 1 beta, Pdgfb - platelet derived growth factor, b polypeptide, Hspd1 - heat shock protein 1 (chaperonin), Hsp90aa1 - heat shock protein 90, alpha (cytosolic), class a member 1, Ier3 - immediate early response 3, Cdkn1a - cyclin-dependent kinase inhibitor 1a (p21), Gla - galactosidase, alpha, Tlr2 -…
GO:0032651	regulation of interleukin-1 beta production	2.06e-05	0.00149	6.11	2570	22	153	8	[Casp4 - caspase 4, apoptosis-related cysteine peptidase, Ccl3 - chemokine (c-c motif) ligand 3, Nlrp3 - nlr family, pyrin domain containing 3, Tlr2 - toll-like receptor 2, Zc3h12a - zinc finger ccch type containing 12a, Tnf - tumor necrosis factor, Stat3 - signal transducer and activator of transcription 3, Tnfaip3 - tumor necrosis factor, alpha-induced protein 3]
GO:0048518	positive regulation of biological process	2.35e-05	0.00168	1.36	2570	1145	153	93	[Lmna - lamin a, Hspa8 - heat shock protein 8, H2-Q7 - histocompatibility 2, q region locus 7, Il1b - interleukin 1 beta, Il1a - interleukin 1 alpha, Sqstm1 - sequestosome 1, Osm - oncostatin m, Mapkapk2 - map kinase-activated protein kinase 2, Dusp3 - dual specificity phosphatase 3 (vaccinia virus phosphatase vh1-related), Apoe - apolipoprotein e, Hspd1 - heat shock protein 1 (chaperonin), Cd74 …
GO:0051094	positive regulation of developmental process	2.6e-05	0.00185	1.97	2570	307	153	36	[Cebpa - ccaat/enhancer binding protein (c/ebp), alpha, Lmna - lamin a, Il1b - interleukin 1 beta, Il1a - interleukin 1 alpha, Cd74 - cd74 antigen (invariant polypeptide of major histocompatibility complex, class ii antigen-associated), Apoe - apolipoprotein e, Cd83 - cd83 antigen, Socs3 - suppressor of cytokine signaling 3, Hsp90aa1 - heat shock protein 90, alpha (cytosolic), class a member 1, J…
GO:0050794	regulation of cellular process	2.61e-05	0.00185	1.24	2570	1628	153	120	[Hspa8 - heat shock protein 8, Mapkapk2 - map kinase-activated protein kinase 2, Dusp3 - dual specificity phosphatase 3 (vaccinia virus phosphatase vh1-related), Dusp8 - dual specificity phosphatase 8, Apoe - apolipoprotein e, Hspd1 - heat shock protein 1 (chaperonin), Hspa1b - heat shock protein 1b, Etf1 - eukaryotic translation termination factor 1, Socs3 - suppressor of cytokine signaling 3, H…
GO:0043370	regulation of CD4-positive, alpha-beta T cell differentiation	2.77e-05	0.00193	8.4	2570	12	153	6	[Cd83 - cd83 antigen, Irf1 - interferon regulatory factor 1, Nfkbid - nuclear factor of kappa light polypeptide gene enhancer in b cells inhibitor, delta, Nlrp3 - nlr family, pyrin domain containing 3, Zc3h12a - zinc finger ccch type containing 12a, Nfkbiz - nuclear factor of kappa light polypeptide gene enhancer in b cells inhibitor, zeta]
GO:1903426	regulation of reactive oxygen species biosynthetic process	2.77e-05	0.00194	4.67	2570	36	153	10	[Hspd1 - heat shock protein 1 (chaperonin), Klf2 - kruppel-like factor 2 (lung), Hsp90aa1 - heat shock protein 90, alpha (cytosolic), class a member 1, Icam1 - intercellular adhesion molecule 1, Gla - galactosidase, alpha, Il1b - interleukin 1 beta, Tlr2 - toll-like receptor 2, Tnf - tumor necrosis factor, Zc3h12a - zinc finger ccch type containing 12a, Stat3 - signal transducer and activator of …
GO:0045428	regulation of nitric oxide biosynthetic process	3e-05	0.00207	5.84	2570	23	153	8	[Klf2 - kruppel-like factor 2 (lung), Hsp90aa1 - heat shock protein 90, alpha (cytosolic), class a member 1, Icam1 - intercellular adhesion molecule 1, Gla - galactosidase, alpha, Il1b - interleukin 1 beta, Tlr2 - toll-like receptor 2, Tnf - tumor necrosis factor, Zc3h12a - zinc finger ccch type containing 12a]
GO:0045937	positive regulation of phosphate metabolic process	3.41e-05	0.00228	2.2	2570	214	153	28	[Icam1 - intercellular adhesion molecule 1, Il1b - interleukin 1 beta, Il1a - interleukin 1 alpha, Sqstm1 - sequestosome 1, Osm - oncostatin m, Cd74 - cd74 antigen (invariant polypeptide of major histocompatibility complex, class ii antigen-associated), Apoe - apolipoprotein e, Hsp90aa1 - heat shock protein 90, alpha (cytosolic), class a member 1, Hsp90ab1 - heat shock protein 90 alpha (cytosolic…
GO:0010562	positive regulation of phosphorus metabolic process	3.41e-05	0.00229	2.2	2570	214	153	28	[Icam1 - intercellular adhesion molecule 1, Il1b - interleukin 1 beta, Il1a - interleukin 1 alpha, Sqstm1 - sequestosome 1, Osm - oncostatin m, Cd74 - cd74 antigen (invariant polypeptide of major histocompatibility complex, class ii antigen-associated), Apoe - apolipoprotein e, Hsp90aa1 - heat shock protein 90, alpha (cytosolic), class a member 1, Hsp90ab1 - heat shock protein 90 alpha (cytosolic…
GO:0045622	regulation of T-helper cell differentiation	3.4e-05	0.0023	10.5	2570	8	153	5	[Irf1 - interferon regulatory factor 1, Nfkbid - nuclear factor of kappa light polypeptide gene enhancer in b cells inhibitor, delta, Nlrp3 - nlr family, pyrin domain containing 3, Zc3h12a - zinc finger ccch type containing 12a, Nfkbiz - nuclear factor of kappa light polypeptide gene enhancer in b cells inhibitor, zeta]
GO:0002428	antigen processing and presentation of peptide antigen via MHC class Ib	3.4e-05	0.00231	10.5	2570	8	153	5	[H2-D1 - histocompatibility 2, d region locus 1, H2-Q4 - histocompatibility 2, q region locus 4, H2-Q7 - histocompatibility 2, q region locus 7, H2-Q6 - histocompatibility 2, q region locus 6, H2-K1 - histocompatibility 2, k1, k region]
GO:2000026	regulation of multicellular organismal development	3.36e-05	0.00231	1.79	2570	414	153	44	[Zswim6 - zinc finger swim-type containing 6, Lmna - lamin a, Il1b - interleukin 1 beta, Il1a - interleukin 1 alpha, Cd74 - cd74 antigen (invariant polypeptide of major histocompatibility complex, class ii antigen-associated), Apoe - apolipoprotein e, Cd83 - cd83 antigen, Hsp90aa1 - heat shock protein 90, alpha (cytosolic), class a member 1, Ccl3 - chemokine (c-c motif) ligand 3, Cebpb - ccaat/en…
GO:0030155	regulation of cell adhesion	3.84e-05	0.00255	2.37	2570	170	153	24	[Ccl2 - chemokine (c-c motif) ligand 2, Icam1 - intercellular adhesion molecule 1, Irf1 - interferon regulatory factor 1, Cited2 - cbp/p300-interacting transactivator, with glu/asp-rich carboxy-terminal domain, 2, Il1b - interleukin 1 beta, Pdgfb - platelet derived growth factor, b polypeptide, Il1a - interleukin 1 alpha, Actg1 - actin, gamma, cytoplasmic 1, Adrb2 - adrenergic receptor, beta 2, D…
GO:0002706	regulation of lymphocyte mediated immunity	4.06e-05	0.00267	4.11	2570	45	153	11	[Hspd1 - heat shock protein 1 (chaperonin), H2-D1 - histocompatibility 2, d region locus 1, H2-Q4 - histocompatibility 2, q region locus 4, Nlrp3 - nlr family, pyrin domain containing 3, Hspa8 - heat shock protein 8, H2-Q7 - histocompatibility 2, q region locus 7, Il1b - interleukin 1 beta, Tnf - tumor necrosis factor, H2-Q6 - histocompatibility 2, q region locus 6, Arid5a - at rich interactive d…
GO:0050866	negative regulation of cell activation	4.09e-05	0.00268	3.8	2570	53	153	12	[Apoe - apolipoprotein e, Cd74 - cd74 antigen (invariant polypeptide of major histocompatibility complex, class ii antigen-associated), Irf1 - interferon regulatory factor 1, Nfkbid - nuclear factor of kappa light polypeptide gene enhancer in b cells inhibitor, delta, Pdgfb - platelet derived growth factor, b polypeptide, Cebpb - ccaat/enhancer binding protein (c/ebp), beta, Zc3h12a - zinc finger…
GO:0006986	response to unfolded protein	4.27e-05	0.00276	5.6	2570	24	153	8	[Hspd1 - heat shock protein 1 (chaperonin), Hspa1b - heat shock protein 1b, Hsp90aa1 - heat shock protein 90, alpha (cytosolic), class a member 1, Ddit3 - dna-damage inducible transcript 3, Bag3 - bcl2-associated athanogene 3, Hspa8 - heat shock protein 8, Hspa1a - heat shock protein 1a, Hsph1 - heat shock 105kda/110kda protein 1]
GO:0045785	positive regulation of cell adhesion	4.32e-05	0.00276	2.8	2570	108	153	18	[Ccl2 - chemokine (c-c motif) ligand 2, Icam1 - intercellular adhesion molecule 1, Irf1 - interferon regulatory factor 1, Cited2 - cbp/p300-interacting transactivator, with glu/asp-rich carboxy-terminal domain, 2, Pdgfb - platelet derived growth factor, b polypeptide, Il1b - interleukin 1 beta, Il1a - interleukin 1 alpha, Hspd1 - heat shock protein 1 (chaperonin), Cd74 - cd74 antigen (invariant p…
GO:0043410	positive regulation of MAPK cascade	4.32e-05	0.00277	2.8	2570	108	153	18	[Ccl2 - chemokine (c-c motif) ligand 2, Gadd45b - growth arrest and dna-damage-inducible 45 beta, C5ar1 - complement component 5a receptor 1, Icam1 - intercellular adhesion molecule 1, Zfp622 - zinc finger protein 622, Pdgfb - platelet derived growth factor, b polypeptide, Il1b - interleukin 1 beta, Il1a - interleukin 1 alpha, Osm - oncostatin m, Adrb2 - adrenergic receptor, beta 2, Apoe - apolip…
GO:0043618	regulation of transcription from RNA polymerase II promoter in response to stress	4.27e-05	0.00278	5.6	2570	24	153	8	[Atf3 - activating transcription factor 3, Klf2 - kruppel-like factor 2 (lung), Ddit3 - dna-damage inducible transcript 3, Bag3 - bcl2-associated athanogene 3, Cited2 - cbp/p300-interacting transactivator, with glu/asp-rich carboxy-terminal domain, 2, Cebpb - ccaat/enhancer binding protein (c/ebp), beta, Dnajb1 - dnaj (hsp40) homolog, subfamily b, member 1, Hmox1 - heme oxygenase (decycling) 1]
GO:0048519	negative regulation of biological process	4.48e-05	0.00284	1.4	2570	996	153	83	[Lmna - lamin a, Hspa8 - heat shock protein 8, Il1b - interleukin 1 beta, Il1a - interleukin 1 alpha, Sqstm1 - sequestosome 1, Osm - oncostatin m, Mapkapk2 - map kinase-activated protein kinase 2, Dusp3 - dual specificity phosphatase 3 (vaccinia virus phosphatase vh1-related), Dusp8 - dual specificity phosphatase 8, Apoe - apolipoprotein e, Hspd1 - heat shock protein 1 (chaperonin), Cd74 - cd74 a…
GO:0045429	positive regulation of nitric oxide biosynthetic process	4.89e-05	0.00306	7.75	2570	13	153	6	[Klf2 - kruppel-like factor 2 (lung), Hsp90aa1 - heat shock protein 90, alpha (cytosolic), class a member 1, Icam1 - intercellular adhesion molecule 1, Il1b - interleukin 1 beta, Tlr2 - toll-like receptor 2, Tnf - tumor necrosis factor]
GO:1904407	positive regulation of nitric oxide metabolic process	4.89e-05	0.00308	7.75	2570	13	153	6	[Klf2 - kruppel-like factor 2 (lung), Hsp90aa1 - heat shock protein 90, alpha (cytosolic), class a member 1, Icam1 - intercellular adhesion molecule 1, Il1b - interleukin 1 beta, Tlr2 - toll-like receptor 2, Tnf - tumor necrosis factor]
GO:0045619	regulation of lymphocyte differentiation	5.06e-05	0.00315	4.02	2570	46	153	11	[Cd74 - cd74 antigen (invariant polypeptide of major histocompatibility complex, class ii antigen-associated), Cd83 - cd83 antigen, Hsp90aa1 - heat shock protein 90, alpha (cytosolic), class a member 1, Irf1 - interferon regulatory factor 1, Nfkbid - nuclear factor of kappa light polypeptide gene enhancer in b cells inhibitor, delta, Nlrp3 - nlr family, pyrin domain containing 3, Il1b - interleuk…
GO:0051726	regulation of cell cycle	5.36e-05	0.00331	2.23	2570	196	153	26	[Cebpa - ccaat/enhancer binding protein (c/ebp), alpha, Ccnl1 - cyclin l1, Hspa8 - heat shock protein 8, Il1b - interleukin 1 beta, Il1a - interleukin 1 alpha, Osm - oncostatin m, Dusp3 - dual specificity phosphatase 3 (vaccinia virus phosphatase vh1-related), Hspa1b - heat shock protein 1b, Ier3 - immediate early response 3, Hsp90ab1 - heat shock protein 90 alpha (cytosolic), class b member 1, J…
GO:0033081	regulation of T cell differentiation in thymus	5.77e-05	0.00352	13.44	2570	5	153	4	[Nfkbid - nuclear factor of kappa light polypeptide gene enhancer in b cells inhibitor, delta, Il1b - interleukin 1 beta, Il1a - interleukin 1 alpha, Egr3 - early growth response 3]
GO:0045624	positive regulation of T-helper cell differentiation	5.77e-05	0.00354	13.44	2570	5	153	4	[Irf1 - interferon regulatory factor 1, Nfkbid - nuclear factor of kappa light polypeptide gene enhancer in b cells inhibitor, delta, Nlrp3 - nlr family, pyrin domain containing 3, Nfkbiz - nuclear factor of kappa light polypeptide gene enhancer in b cells inhibitor, zeta]
GO:0097193	intrinsic apoptotic signaling pathway	5.93e-05	0.00359	4.31	2570	39	153	10	[Cdkn1a - cyclin-dependent kinase inhibitor 1a (p21), Ier3 - immediate early response 3, Bcl2a1b - b cell leukemia/lymphoma 2 related protein a1b, Ddit3 - dna-damage inducible transcript 3, Zfp622 - zinc finger protein 622, Casp4 - caspase 4, apoptosis-related cysteine peptidase, Cebpb - ccaat/enhancer binding protein (c/ebp), beta, Tnf - tumor necrosis factor, Mcl1 - myeloid cell leukemia sequen…
GO:0051085	chaperone cofactor-dependent protein refolding	6.35e-05	0.00383	6.19	2570	19	153	7	[Cd74 - cd74 antigen (invariant polypeptide of major histocompatibility complex, class ii antigen-associated), Hspa1b - heat shock protein 1b, Hspa8 - heat shock protein 8, Dnajb1 - dnaj (hsp40) homolog, subfamily b, member 1, Hspe1 - heat shock protein 1 (chaperonin 10), Hspa1a - heat shock protein 1a, Hsph1 - heat shock 105kda/110kda protein 1]
GO:0019885	antigen processing and presentation of endogenous peptide antigen via MHC class I	7.27e-05	0.00423	9.33	2570	9	153	5	[H2-D1 - histocompatibility 2, d region locus 1, H2-Q4 - histocompatibility 2, q region locus 4, H2-Q7 - histocompatibility 2, q region locus 7, H2-Q6 - histocompatibility 2, q region locus 6, H2-K1 - histocompatibility 2, k1, k region]
GO:0042026	protein refolding	7.27e-05	0.00425	9.33	2570	9	153	5	[Hspd1 - heat shock protein 1 (chaperonin), Hspa1b - heat shock protein 1b, Hsp90aa1 - heat shock protein 90, alpha (cytosolic), class a member 1, Hspa8 - heat shock protein 8, Hspa1a - heat shock protein 1a]
GO:0002483	antigen processing and presentation of endogenous peptide antigen	7.27e-05	0.00428	9.33	2570	9	153	5	[H2-D1 - histocompatibility 2, d region locus 1, H2-Q4 - histocompatibility 2, q region locus 4, H2-Q7 - histocompatibility 2, q region locus 7, H2-Q6 - histocompatibility 2, q region locus 6, H2-K1 - histocompatibility 2, k1, k region]
GO:0002475	antigen processing and presentation via MHC class Ib	7.27e-05	0.0043	9.33	2570	9	153	5	[H2-D1 - histocompatibility 2, d region locus 1, H2-Q4 - histocompatibility 2, q region locus 4, H2-Q7 - histocompatibility 2, q region locus 7, H2-Q6 - histocompatibility 2, q region locus 6, H2-K1 - histocompatibility 2, k1, k region]
GO:0010574	regulation of vascular endothelial growth factor production	7.27e-05	0.00433	9.33	2570	9	153	5	[Ccl2 - chemokine (c-c motif) ligand 2, C3ar1 - complement component 3a receptor 1, C5ar1 - complement component 5a receptor 1, Il1b - interleukin 1 beta, Il1a - interleukin 1 alpha]
GO:2000516	positive regulation of CD4-positive, alpha-beta T cell activation	7.27e-05	0.00436	9.33	2570	9	153	5	[Cd83 - cd83 antigen, Irf1 - interferon regulatory factor 1, Nfkbid - nuclear factor of kappa light polypeptide gene enhancer in b cells inhibitor, delta, Nlrp3 - nlr family, pyrin domain containing 3, Nfkbiz - nuclear factor of kappa light polypeptide gene enhancer in b cells inhibitor, zeta]
GO:0042327	positive regulation of phosphorylation	7.64e-05	0.00441	2.18	2570	200	153	26	[Icam1 - intercellular adhesion molecule 1, Il1b - interleukin 1 beta, Il1a - interleukin 1 alpha, Sqstm1 - sequestosome 1, Osm - oncostatin m, Apoe - apolipoprotein e, Cd74 - cd74 antigen (invariant polypeptide of major histocompatibility complex, class ii antigen-associated), Hsp90aa1 - heat shock protein 90, alpha (cytosolic), class a member 1, Hsp90ab1 - heat shock protein 90 alpha (cytosolic…
GO:0043523	regulation of neuron apoptotic process	7.81e-05	0.00446	3.36	2570	65	153	13	[C5ar1 - complement component 5a receptor 1, Il1b - interleukin 1 beta, Mcl1 - myeloid cell leukemia sequence 1, Hmox1 - heme oxygenase (decycling) 1, Apoe - apolipoprotein e, Hspd1 - heat shock protein 1 (chaperonin), Hsp90ab1 - heat shock protein 90 alpha (cytosolic), class b member 1, Ddit3 - dna-damage inducible transcript 3, Mt1 - metallothionein 1, Ccl3 - chemokine (c-c motif) ligand 3, Ceb…
GO:0033993	response to lipid	7.79e-05	0.00448	2.59	2570	123	153	19	[Ccl2 - chemokine (c-c motif) ligand 2, Sbno2 - strawberry notch homolog 2 (drosophila), Litaf - lps-induced tn factor, Il1b - interleukin 1 beta, Il1a - interleukin 1 alpha, Rpl13a - ribosomal protein l13a, Mapkapk2 - map kinase-activated protein kinase 2, Hnrnpa0 - heterogeneous nuclear ribonucleoprotein a0, Nlrp3 - nlr family, pyrin domain containing 3, Gnas - gnas (guanine nucleotide binding …
GO:0032652	regulation of interleukin-1 production	8.19e-05	0.00455	5.17	2570	26	153	8	[Casp4 - caspase 4, apoptosis-related cysteine peptidase, Nlrp3 - nlr family, pyrin domain containing 3, Ccl3 - chemokine (c-c motif) ligand 3, Tlr2 - toll-like receptor 2, Tnf - tumor necrosis factor, Zc3h12a - zinc finger ccch type containing 12a, Stat3 - signal transducer and activator of transcription 3, Tnfaip3 - tumor necrosis factor, alpha-induced protein 3]
GO:0001916	positive regulation of T cell mediated cytotoxicity	8.15e-05	0.00457	7.2	2570	14	153	6	[H2-D1 - histocompatibility 2, d region locus 1, H2-Q4 - histocompatibility 2, q region locus 4, Hspa8 - heat shock protein 8, H2-Q7 - histocompatibility 2, q region locus 7, H2-Q6 - histocompatibility 2, q region locus 6, H2-K1 - histocompatibility 2, k1, k region]
GO:0043620	regulation of DNA-templated transcription in response to stress	8.19e-05	0.00458	5.17	2570	26	153	8	[Atf3 - activating transcription factor 3, Klf2 - kruppel-like factor 2 (lung), Ddit3 - dna-damage inducible transcript 3, Bag3 - bcl2-associated athanogene 3, Cited2 - cbp/p300-interacting transactivator, with glu/asp-rich carboxy-terminal domain, 2, Cebpb - ccaat/enhancer binding protein (c/ebp), beta, Dnajb1 - dnaj (hsp40) homolog, subfamily b, member 1, Hmox1 - heme oxygenase (decycling) 1]
GO:0001914	regulation of T cell mediated cytotoxicity	8.15e-05	0.0046	7.2	2570	14	153	6	[H2-D1 - histocompatibility 2, d region locus 1, H2-Q4 - histocompatibility 2, q region locus 4, Hspa8 - heat shock protein 8, H2-Q7 - histocompatibility 2, q region locus 7, H2-Q6 - histocompatibility 2, q region locus 6, H2-K1 - histocompatibility 2, k1, k region]
GO:0002474	antigen processing and presentation of peptide antigen via MHC class I	8.15e-05	0.00463	7.2	2570	14	153	6	[H2-D1 - histocompatibility 2, d region locus 1, H2-Q4 - histocompatibility 2, q region locus 4, H2-Q7 - histocompatibility 2, q region locus 7, H2-Q6 - histocompatibility 2, q region locus 6, H2-K1 - histocompatibility 2, k1, k region, Ifi30 - interferon gamma inducible protein 30]
GO:0042326	negative regulation of phosphorylation	8.73e-05	0.00477	2.57	2570	124	153	19	[Gadd45b - growth arrest and dna-damage-inducible 45 beta, Irf1 - interferon regulatory factor 1, Il1b - interleukin 1 beta, Rabgef1 - rab guanine nucleotide exchange factor (gef) 1, Dusp3 - dual specificity phosphatase 3 (vaccinia virus phosphatase vh1-related), Dusp8 - dual specificity phosphatase 8, Dusp2 - dual specificity phosphatase 2, Apoe - apolipoprotein e, Atf3 - activating transcriptio…
GO:0065007	biological regulation	8.66e-05	0.00478	1.19	2570	1793	153	127	[Hspa8 - heat shock protein 8, H2-Q7 - histocompatibility 2, q region locus 7, Mapkapk2 - map kinase-activated protein kinase 2, Eif1 - eukaryotic translation initiation factor 1, Dusp3 - dual specificity phosphatase 3 (vaccinia virus phosphatase vh1-related), Dusp8 - dual specificity phosphatase 8, Apoe - apolipoprotein e, Hspd1 - heat shock protein 1 (chaperonin), Hspa1b - heat shock protein 1b…
GO:1902532	negative regulation of intracellular signal transduction	8.73e-05	0.00479	2.57	2570	124	153	19	[Irf1 - interferon regulatory factor 1, Litaf - lps-induced tn factor, Il1b - interleukin 1 beta, Mcl1 - myeloid cell leukemia sequence 1, Rabgef1 - rab guanine nucleotide exchange factor (gef) 1, Dusp3 - dual specificity phosphatase 3 (vaccinia virus phosphatase vh1-related), Dusp8 - dual specificity phosphatase 8, Dusp2 - dual specificity phosphatase 2, Cd74 - cd74 antigen (invariant polypeptid…
GO:0009966	regulation of signal transduction	8.82e-05	0.00479	1.61	2570	541	153	52	[Dennd4a - denn/madd domain containing 4a, Lmna - lamin a, Il1b - interleukin 1 beta, Il1a - interleukin 1 alpha, Sqstm1 - sequestosome 1, Osm - oncostatin m, Dusp3 - dual specificity phosphatase 3 (vaccinia virus phosphatase vh1-related), Dusp8 - dual specificity phosphatase 8, Apoe - apolipoprotein e, Cd74 - cd74 antigen (invariant polypeptide of major histocompatibility complex, class ii antig…
GO:0050679	positive regulation of epithelial cell proliferation	9.42e-05	0.00506	4.1	2570	41	153	10	[Nr4a1 - nuclear receptor subfamily 4, group a, member 1, Ccl2 - chemokine (c-c motif) ligand 2, C5ar1 - complement component 5a receptor 1, Pdgfb - platelet derived growth factor, b polypeptide, Tnf - tumor necrosis factor, Nme2 - nme/nm23 nucleoside diphosphate kinase 2, Stat3 - signal transducer and activator of transcription 3, Egr3 - early growth response 3, Tnfaip3 - tumor necrosis factor, …
GO:0009968	negative regulation of signal transduction	9.38e-05	0.00507	2.05	2570	238	153	29	[Pik3ap1 - phosphoinositide-3-kinase adaptor protein 1, Lmna - lamin a, Icam1 - intercellular adhesion molecule 1, Litaf - lps-induced tn factor, Il1b - interleukin 1 beta, Rabgef1 - rab guanine nucleotide exchange factor (gef) 1, Dusp3 - dual specificity phosphatase 3 (vaccinia virus phosphatase vh1-related), Dusp8 - dual specificity phosphatase 8, Cd74 - cd74 antigen (invariant polypeptide of m…
GO:0035966	response to topologically incorrect protein	0.000111	0.00591	4.98	2570	27	153	8	[Hspd1 - heat shock protein 1 (chaperonin), Hspa1b - heat shock protein 1b, Hsp90aa1 - heat shock protein 90, alpha (cytosolic), class a member 1, Ddit3 - dna-damage inducible transcript 3, Bag3 - bcl2-associated athanogene 3, Hspa8 - heat shock protein 8, Hspa1a - heat shock protein 1a, Hsph1 - heat shock 105kda/110kda protein 1]
GO:0045859	regulation of protein kinase activity	0.000113	0.00603	2.45	2570	137	153	20	[Gadd45b - growth arrest and dna-damage-inducible 45 beta, C5ar1 - complement component 5a receptor 1, Ccnl1 - cyclin l1, Pdgfb - platelet derived growth factor, b polypeptide, Il1b - interleukin 1 beta, Adrb2 - adrenergic receptor, beta 2, Dusp3 - dual specificity phosphatase 3 (vaccinia virus phosphatase vh1-related), Dusp8 - dual specificity phosphatase 8, Dusp2 - dual specificity phosphatase …
GO:0045936	negative regulation of phosphate metabolic process	0.000115	0.00605	2.38	2570	148	153	21	[Gadd45b - growth arrest and dna-damage-inducible 45 beta, Irf1 - interferon regulatory factor 1, Il1b - interleukin 1 beta, Pdgfb - platelet derived growth factor, b polypeptide, Plek - pleckstrin, Rabgef1 - rab guanine nucleotide exchange factor (gef) 1, Dusp3 - dual specificity phosphatase 3 (vaccinia virus phosphatase vh1-related), Dusp8 - dual specificity phosphatase 8, Dusp2 - dual specific…
GO:0023057	negative regulation of signaling	0.000116	0.00606	1.99	2570	253	153	30	[Pik3ap1 - phosphoinositide-3-kinase adaptor protein 1, Lmna - lamin a, Icam1 - intercellular adhesion molecule 1, Litaf - lps-induced tn factor, Il1b - interleukin 1 beta, Rabgef1 - rab guanine nucleotide exchange factor (gef) 1, Osm - oncostatin m, Dusp3 - dual specificity phosphatase 3 (vaccinia virus phosphatase vh1-related), Dusp8 - dual specificity phosphatase 8, Cd74 - cd74 antigen (invari…
GO:0010563	negative regulation of phosphorus metabolic process	0.000115	0.00609	2.38	2570	148	153	21	[Gadd45b - growth arrest and dna-damage-inducible 45 beta, Irf1 - interferon regulatory factor 1, Il1b - interleukin 1 beta, Pdgfb - platelet derived growth factor, b polypeptide, Plek - pleckstrin, Rabgef1 - rab guanine nucleotide exchange factor (gef) 1, Dusp3 - dual specificity phosphatase 3 (vaccinia virus phosphatase vh1-related), Dusp8 - dual specificity phosphatase 8, Dusp2 - dual specific…
GO:0010648	negative regulation of cell communication	0.000116	0.00609	1.99	2570	253	153	30	[Pik3ap1 - phosphoinositide-3-kinase adaptor protein 1, Lmna - lamin a, Icam1 - intercellular adhesion molecule 1, Litaf - lps-induced tn factor, Il1b - interleukin 1 beta, Rabgef1 - rab guanine nucleotide exchange factor (gef) 1, Osm - oncostatin m, Dusp3 - dual specificity phosphatase 3 (vaccinia virus phosphatase vh1-related), Dusp8 - dual specificity phosphatase 8, Cd74 - cd74 antigen (invari…
GO:0032757	positive regulation of interleukin-8 production	0.000129	0.00665	6.72	2570	15	153	6	[Cd74 - cd74 antigen (invariant polypeptide of major histocompatibility complex, class ii antigen-associated), Ddit3 - dna-damage inducible transcript 3, Il1b - interleukin 1 beta, Tlr2 - toll-like receptor 2, Tnf - tumor necrosis factor, Stat3 - signal transducer and activator of transcription 3]
GO:2000514	regulation of CD4-positive, alpha-beta T cell activation	0.000129	0.00668	6.72	2570	15	153	6	[Cd83 - cd83 antigen, Irf1 - interferon regulatory factor 1, Nfkbid - nuclear factor of kappa light polypeptide gene enhancer in b cells inhibitor, delta, Nlrp3 - nlr family, pyrin domain containing 3, Zc3h12a - zinc finger ccch type containing 12a, Nfkbiz - nuclear factor of kappa light polypeptide gene enhancer in b cells inhibitor, zeta]
GO:0051084	'de novo' posttranslational protein folding	0.000132	0.00668	5.6	2570	21	153	7	[Cd74 - cd74 antigen (invariant polypeptide of major histocompatibility complex, class ii antigen-associated), Hspa1b - heat shock protein 1b, Hspa8 - heat shock protein 8, Dnajb1 - dnaj (hsp40) homolog, subfamily b, member 1, Hspe1 - heat shock protein 1 (chaperonin 10), Hspa1a - heat shock protein 1a, Hsph1 - heat shock 105kda/110kda protein 1]
GO:0070555	response to interleukin-1	0.000132	0.00671	5.6	2570	21	153	7	[Ccl2 - chemokine (c-c motif) ligand 2, Irf1 - interferon regulatory factor 1, Ccl3 - chemokine (c-c motif) ligand 3, Ccl4 - chemokine (c-c motif) ligand 4, Il1b - interleukin 1 beta, Cebpb - ccaat/enhancer binding protein (c/ebp), beta, Zc3h12a - zinc finger ccch type containing 12a]
GO:0001912	positive regulation of leukocyte mediated cytotoxicity	0.000132	0.00675	5.6	2570	21	153	7	[Ccl2 - chemokine (c-c motif) ligand 2, H2-D1 - histocompatibility 2, d region locus 1, H2-Q4 - histocompatibility 2, q region locus 4, Hspa8 - heat shock protein 8, H2-Q7 - histocompatibility 2, q region locus 7, H2-Q6 - histocompatibility 2, q region locus 6, H2-K1 - histocompatibility 2, k1, k region]
GO:0006458	'de novo' protein folding	0.000132	0.00678	5.6	2570	21	153	7	[Cd74 - cd74 antigen (invariant polypeptide of major histocompatibility complex, class ii antigen-associated), Hspa1b - heat shock protein 1b, Hspa8 - heat shock protein 8, Dnajb1 - dnaj (hsp40) homolog, subfamily b, member 1, Hspe1 - heat shock protein 1 (chaperonin 10), Hspa1a - heat shock protein 1a, Hsph1 - heat shock 105kda/110kda protein 1]
GO:0019883	antigen processing and presentation of endogenous antigen	0.000139	0.00688	8.4	2570	10	153	5	[H2-D1 - histocompatibility 2, d region locus 1, H2-Q4 - histocompatibility 2, q region locus 4, H2-Q7 - histocompatibility 2, q region locus 7, H2-Q6 - histocompatibility 2, q region locus 6, H2-K1 - histocompatibility 2, k1, k region]
GO:0050999	regulation of nitric-oxide synthase activity	0.000139	0.00691	8.4	2570	10	153	5	[Apoe - apolipoprotein e, Gla - galactosidase, alpha, Il1b - interleukin 1 beta, Il1a - interleukin 1 alpha, Tnf - tumor necrosis factor]
GO:0034620	cellular response to unfolded protein	0.000139	0.00695	8.4	2570	10	153	5	[Hspd1 - heat shock protein 1 (chaperonin), Hspa1b - heat shock protein 1b, Bag3 - bcl2-associated athanogene 3, Hspa8 - heat shock protein 8, Hspa1a - heat shock protein 1a]
GO:0048522	positive regulation of cellular process	0.000142	0.00697	1.36	2570	1040	153	84	[Lmna - lamin a, Hspa8 - heat shock protein 8, Il1b - interleukin 1 beta, Il1a - interleukin 1 alpha, Sqstm1 - sequestosome 1, Osm - oncostatin m, Dusp3 - dual specificity phosphatase 3 (vaccinia virus phosphatase vh1-related), Apoe - apolipoprotein e, Hspd1 - heat shock protein 1 (chaperonin), Cd74 - cd74 antigen (invariant polypeptide of major histocompatibility complex, class ii antigen-associ…
GO:0009605	response to external stimulus	0.000141	0.00698	1.94	2570	268	153	31	[Litaf - lps-induced tn factor, Il1b - interleukin 1 beta, Il1a - interleukin 1 alpha, Mapkapk2 - map kinase-activated protein kinase 2, Apoe - apolipoprotein e, Hnrnpa0 - heterogeneous nuclear ribonucleoprotein a0, Atf3 - activating transcription factor 3, Hsp90aa1 - heat shock protein 90, alpha (cytosolic), class a member 1, Ier3 - immediate early response 3, Cebpb - ccaat/enhancer binding prot…
GO:0031401	positive regulation of protein modification process	0.000148	0.00726	2	2570	244	153	29	[Lmna - lamin a, Icam1 - intercellular adhesion molecule 1, Il1b - interleukin 1 beta, Il1a - interleukin 1 alpha, Sqstm1 - sequestosome 1, Osm - oncostatin m, Cd74 - cd74 antigen (invariant polypeptide of major histocompatibility complex, class ii antigen-associated), Apoe - apolipoprotein e, Hsp90aa1 - heat shock protein 90, alpha (cytosolic), class a member 1, Hsp90ab1 - heat shock protein 90 …
GO:0001818	negative regulation of cytokine production	0.000149	0.00727	3.16	2570	69	153	13	[Klf2 - kruppel-like factor 2 (lung), Rabgef1 - rab guanine nucleotide exchange factor (gef) 1, Hmox1 - heme oxygenase (decycling) 1, Cd83 - cd83 antigen, Hsp90ab1 - heat shock protein 90 alpha (cytosolic), class b member 1, Ddit3 - dna-damage inducible transcript 3, Rel - reticuloendotheliosis oncogene, Nlrp3 - nlr family, pyrin domain containing 3, Tlr2 - toll-like receptor 2, Tnf - tumor necro…
GO:0050793	regulation of developmental process	0.00015	0.00728	1.61	2570	523	153	50	[Zswim6 - zinc finger swim-type containing 6, Lmna - lamin a, Il1b - interleukin 1 beta, Il1a - interleukin 1 alpha, Apoe - apolipoprotein e, Cd74 - cd74 antigen (invariant polypeptide of major histocompatibility complex, class ii antigen-associated), Hsp90aa1 - heat shock protein 90, alpha (cytosolic), class a member 1, Cd83 - cd83 antigen, Socs3 - suppressor of cytokine signaling 3, Hsp90ab1 - …
GO:0045597	positive regulation of cell differentiation	0.00016	0.00771	1.99	2570	245	153	29	[Cebpa - ccaat/enhancer binding protein (c/ebp), alpha, Lmna - lamin a, Il1b - interleukin 1 beta, Il1a - interleukin 1 alpha, Apoe - apolipoprotein e, Cd74 - cd74 antigen (invariant polypeptide of major histocompatibility complex, class ii antigen-associated), Cd83 - cd83 antigen, Socs3 - suppressor of cytokine signaling 3, Hsp90aa1 - heat shock protein 90, alpha (cytosolic), class a member 1, H…
GO:0048523	negative regulation of cellular process	0.000161	0.00772	1.4	2570	899	153	75	[Lmna - lamin a, Hspa8 - heat shock protein 8, Il1b - interleukin 1 beta, Il1a - interleukin 1 alpha, Sqstm1 - sequestosome 1, Osm - oncostatin m, Mapkapk2 - map kinase-activated protein kinase 2, Dusp3 - dual specificity phosphatase 3 (vaccinia virus phosphatase vh1-related), Dusp8 - dual specificity phosphatase 8, Apoe - apolipoprotein e, Hspd1 - heat shock protein 1 (chaperonin), Cd74 - cd74 a…
GO:2000319	regulation of T-helper 17 cell differentiation	0.000165	0.00784	11.2	2570	6	153	4	[Nfkbid - nuclear factor of kappa light polypeptide gene enhancer in b cells inhibitor, delta, Nlrp3 - nlr family, pyrin domain containing 3, Zc3h12a - zinc finger ccch type containing 12a, Nfkbiz - nuclear factor of kappa light polypeptide gene enhancer in b cells inhibitor, zeta]
GO:0045940	positive regulation of steroid metabolic process	0.000165	0.00788	11.2	2570	6	153	4	[Apoe - apolipoprotein e, Il1b - interleukin 1 beta, Il1a - interleukin 1 alpha, Tnf - tumor necrosis factor]
GO:0031399	regulation of protein modification process	0.00017	0.00802	1.75	2570	374	153	39	[Ccnl1 - cyclin l1, Icam1 - intercellular adhesion molecule 1, Lmna - lamin a, Il1b - interleukin 1 beta, Il1a - interleukin 1 alpha, Sqstm1 - sequestosome 1, Rabgef1 - rab guanine nucleotide exchange factor (gef) 1, Osm - oncostatin m, Dusp3 - dual specificity phosphatase 3 (vaccinia virus phosphatase vh1-related), Dusp8 - dual specificity phosphatase 8, Cd74 - cd74 antigen (invariant polypeptid…
GO:1903557	positive regulation of tumor necrosis factor superfamily cytokine production	0.000174	0.00817	4.2	2570	36	153	9	[Ccl2 - chemokine (c-c motif) ligand 2, Hspd1 - heat shock protein 1 (chaperonin), Ccl3 - chemokine (c-c motif) ligand 3, Ccl4 - chemokine (c-c motif) ligand 4, Tlr2 - toll-like receptor 2, Il1a - interleukin 1 alpha, Stat3 - signal transducer and activator of transcription 3, Mapkapk2 - map kinase-activated protein kinase 2, Arid5a - at rich interactive domain 5a (mrf1-like)]
GO:0032760	positive regulation of tumor necrosis factor production	0.000174	0.00821	4.2	2570	36	153	9	[Ccl2 - chemokine (c-c motif) ligand 2, Hspd1 - heat shock protein 1 (chaperonin), Ccl3 - chemokine (c-c motif) ligand 3, Ccl4 - chemokine (c-c motif) ligand 4, Tlr2 - toll-like receptor 2, Il1a - interleukin 1 alpha, Stat3 - signal transducer and activator of transcription 3, Mapkapk2 - map kinase-activated protein kinase 2, Arid5a - at rich interactive domain 5a (mrf1-like)]
GO:0048002	antigen processing and presentation of peptide antigen	0.000185	0.00861	5.34	2570	22	153	7	[Cd74 - cd74 antigen (invariant polypeptide of major histocompatibility complex, class ii antigen-associated), H2-D1 - histocompatibility 2, d region locus 1, H2-Q4 - histocompatibility 2, q region locus 4, H2-Q7 - histocompatibility 2, q region locus 7, H2-Q6 - histocompatibility 2, q region locus 6, H2-K1 - histocompatibility 2, k1, k region, Ifi30 - interferon gamma inducible protein 30]
GO:0043549	regulation of kinase activity	0.000188	0.0087	2.31	2570	153	153	21	[Gadd45b - growth arrest and dna-damage-inducible 45 beta, C5ar1 - complement component 5a receptor 1, Ccnl1 - cyclin l1, Zfp622 - zinc finger protein 622, Pdgfb - platelet derived growth factor, b polypeptide, Il1b - interleukin 1 beta, Adrb2 - adrenergic receptor, beta 2, Dusp3 - dual specificity phosphatase 3 (vaccinia virus phosphatase vh1-related), Dusp8 - dual specificity phosphatase 8, Dus…
GO:0034341	response to interferon-gamma	0.000193	0.00892	4.63	2570	29	153	8	[Ccl2 - chemokine (c-c motif) ligand 2, Cd74 - cd74 antigen (invariant polypeptide of major histocompatibility complex, class ii antigen-associated), Ccl3 - chemokine (c-c motif) ligand 3, Ccl4 - chemokine (c-c motif) ligand 4, H2-Q7 - histocompatibility 2, q region locus 7, Tlr2 - toll-like receptor 2, Rpl13a - ribosomal protein l13a, Actg1 - actin, gamma, cytoplasmic 1]
GO:0071900	regulation of protein serine/threonine kinase activity	0.000195	0.00898	2.69	2570	100	153	16	[Gadd45b - growth arrest and dna-damage-inducible 45 beta, Ccnl1 - cyclin l1, Pdgfb - platelet derived growth factor, b polypeptide, Il1b - interleukin 1 beta, Adrb2 - adrenergic receptor, beta 2, Dusp3 - dual specificity phosphatase 3 (vaccinia virus phosphatase vh1-related), Dusp8 - dual specificity phosphatase 8, Dusp2 - dual specificity phosphatase 2, Apoe - apolipoprotein e, Cd74 - cd74 anti…
GO:0032731	positive regulation of interleukin-1 beta production	0.000197	0.00899	6.3	2570	16	153	6	[Casp4 - caspase 4, apoptosis-related cysteine peptidase, Ccl3 - chemokine (c-c motif) ligand 3, Nlrp3 - nlr family, pyrin domain containing 3, Tlr2 - toll-like receptor 2, Tnf - tumor necrosis factor, Stat3 - signal transducer and activator of transcription 3]
GO:1903555	regulation of tumor necrosis factor superfamily cytokine production	0.000201	0.00911	3.49	2570	53	153	11	[Ccl2 - chemokine (c-c motif) ligand 2, Hspd1 - heat shock protein 1 (chaperonin), Ccl3 - chemokine (c-c motif) ligand 3, Ccl4 - chemokine (c-c motif) ligand 4, Tlr2 - toll-like receptor 2, Il1a - interleukin 1 alpha, Zc3h12a - zinc finger ccch type containing 12a, Stat3 - signal transducer and activator of transcription 3, Mapkapk2 - map kinase-activated protein kinase 2, Arid5a - at rich intera…
GO:0032680	regulation of tumor necrosis factor production	0.000201	0.00915	3.49	2570	53	153	11	[Ccl2 - chemokine (c-c motif) ligand 2, Hspd1 - heat shock protein 1 (chaperonin), Ccl3 - chemokine (c-c motif) ligand 3, Ccl4 - chemokine (c-c motif) ligand 4, Tlr2 - toll-like receptor 2, Il1a - interleukin 1 alpha, Zc3h12a - zinc finger ccch type containing 12a, Stat3 - signal transducer and activator of transcription 3, Mapkapk2 - map kinase-activated protein kinase 2, Arid5a - at rich intera…
GO:0031649	heat generation	0.000207	0.00918	16.8	2570	3	153	3	[Il1b - interleukin 1 beta, Il1a - interleukin 1 alpha, Adrb2 - adrenergic receptor, beta 2]
GO:1903748	negative regulation of establishment of protein localization to mitochondrion	0.000207	0.00922	16.8	2570	3	153	3	[Bag3 - bcl2-associated athanogene 3, Hsph1 - heat shock 105kda/110kda protein 1, Dnaja1 - dnaj (hsp40) homolog, subfamily a, member 1]
GO:0033089	positive regulation of T cell differentiation in thymus	0.000207	0.00926	16.8	2570	3	153	3	[Il1b - interleukin 1 beta, Il1a - interleukin 1 alpha, Egr3 - early growth response 3]
GO:2000321	positive regulation of T-helper 17 cell differentiation	0.000207	0.00931	16.8	2570	3	153	3	[Nfkbid - nuclear factor of kappa light polypeptide gene enhancer in b cells inhibitor, delta, Nlrp3 - nlr family, pyrin domain containing 3, Nfkbiz - nuclear factor of kappa light polypeptide gene enhancer in b cells inhibitor, zeta]
GO:0006953	acute-phase response	0.000207	0.00935	16.8	2570	3	153	3	[Il1b - interleukin 1 beta, Il1a - interleukin 1 alpha, Stat3 - signal transducer and activator of transcription 3]
GO:2000379	positive regulation of reactive oxygen species metabolic process	0.000219	0.00966	4.09	2570	37	153	9	[Klf2 - kruppel-like factor 2 (lung), Hsp90aa1 - heat shock protein 90, alpha (cytosolic), class a member 1, Cdkn1a - cyclin-dependent kinase inhibitor 1a (p21), Icam1 - intercellular adhesion molecule 1, Pdgfb - platelet derived growth factor, b polypeptide, Il1b - interleukin 1 beta, Tlr2 - toll-like receptor 2, Tnf - tumor necrosis factor, Zc3h12a - zinc finger ccch type containing 12a]
GO:0031349	positive regulation of defense response	0.000223	0.00978	2.77	2570	91	153	15	[Pik3ap1 - phosphoinositide-3-kinase adaptor protein 1, Cebpa - ccaat/enhancer binding protein (c/ebp), alpha, Il1b - interleukin 1 beta, Osm - oncostatin m, Mapkapk2 - map kinase-activated protein kinase 2, Cd74 - cd74 antigen (invariant polypeptide of major histocompatibility complex, class ii antigen-associated), Hspd1 - heat shock protein 1 (chaperonin), Hsp90aa1 - heat shock protein 90, alph…
GO:1902624	positive regulation of neutrophil migration	0.000242	0.0105	7.64	2570	11	153	5	[Cd74 - cd74 antigen (invariant polypeptide of major histocompatibility complex, class ii antigen-associated), C3ar1 - complement component 3a receptor 1, C5ar1 - complement component 5a receptor 1, Il1b - interleukin 1 beta, Il1a - interleukin 1 alpha]
GO:1902533	positive regulation of intracellular signal transduction	0.000239	0.0105	2.01	2570	226	153	27	[Pik3ap1 - phosphoinositide-3-kinase adaptor protein 1, Icam1 - intercellular adhesion molecule 1, Il1b - interleukin 1 beta, Il1a - interleukin 1 alpha, Osm - oncostatin m, Cd74 - cd74 antigen (invariant polypeptide of major histocompatibility complex, class ii antigen-associated), Apoe - apolipoprotein e, Hsp90aa1 - heat shock protein 90, alpha (cytosolic), class a member 1, Hsp90ab1 - heat sho…
GO:0031343	positive regulation of cell killing	0.000252	0.0108	5.11	2570	23	153	7	[Ccl2 - chemokine (c-c motif) ligand 2, H2-D1 - histocompatibility 2, d region locus 1, H2-Q4 - histocompatibility 2, q region locus 4, Hspa8 - heat shock protein 8, H2-Q7 - histocompatibility 2, q region locus 7, H2-Q6 - histocompatibility 2, q region locus 6, H2-K1 - histocompatibility 2, k1, k region]
GO:0031341	regulation of cell killing	0.00025	0.0108	4.48	2570	30	153	8	[Ccl2 - chemokine (c-c motif) ligand 2, H2-D1 - histocompatibility 2, d region locus 1, H2-Q4 - histocompatibility 2, q region locus 4, Hsp90ab1 - heat shock protein 90 alpha (cytosolic), class b member 1, Hspa8 - heat shock protein 8, H2-Q7 - histocompatibility 2, q region locus 7, H2-Q6 - histocompatibility 2, q region locus 6, H2-K1 - histocompatibility 2, k1, k region]
GO:0002718	regulation of cytokine production involved in immune response	0.000252	0.0109	5.11	2570	23	153	7	[Cd74 - cd74 antigen (invariant polypeptide of major histocompatibility complex, class ii antigen-associated), Nlrp3 - nlr family, pyrin domain containing 3, Il1b - interleukin 1 beta, Tlr2 - toll-like receptor 2, Tnf - tumor necrosis factor, Arid5a - at rich interactive domain 5a (mrf1-like), Hmox1 - heme oxygenase (decycling) 1]
GO:0017038	protein import	0.000272	0.0117	3.98	2570	38	153	9	[Hspd1 - heat shock protein 1 (chaperonin), Apoe - apolipoprotein e, Hsp90aa1 - heat shock protein 90, alpha (cytosolic), class a member 1, Cdkn1a - cyclin-dependent kinase inhibitor 1a (p21), Lmna - lamin a, Hspa8 - heat shock protein 8, Kpna4 - karyopherin (importin) alpha 4, Stat3 - signal transducer and activator of transcription 3, Nfkbia - nuclear factor of kappa light polypeptide gene enha…
GO:0032677	regulation of interleukin-8 production	0.000289	0.0122	5.93	2570	17	153	6	[Cd74 - cd74 antigen (invariant polypeptide of major histocompatibility complex, class ii antigen-associated), Ddit3 - dna-damage inducible transcript 3, Il1b - interleukin 1 beta, Tlr2 - toll-like receptor 2, Tnf - tumor necrosis factor, Stat3 - signal transducer and activator of transcription 3]
GO:1903428	positive regulation of reactive oxygen species biosynthetic process	0.000289	0.0122	5.93	2570	17	153	6	[Klf2 - kruppel-like factor 2 (lung), Hsp90aa1 - heat shock protein 90, alpha (cytosolic), class a member 1, Icam1 - intercellular adhesion molecule 1, Il1b - interleukin 1 beta, Tlr2 - toll-like receptor 2, Tnf - tumor necrosis factor]
GO:0071622	regulation of granulocyte chemotaxis	0.000289	0.0123	5.93	2570	17	153	6	[Cd74 - cd74 antigen (invariant polypeptide of major histocompatibility complex, class ii antigen-associated), Ccl2 - chemokine (c-c motif) ligand 2, C3ar1 - complement component 3a receptor 1, C5ar1 - complement component 5a receptor 1, Il1b - interleukin 1 beta, Csf1 - colony stimulating factor 1 (macrophage)]
GO:0071347	cellular response to interleukin-1	0.000289	0.0123	5.93	2570	17	153	6	[Ccl2 - chemokine (c-c motif) ligand 2, Irf1 - interferon regulatory factor 1, Ccl3 - chemokine (c-c motif) ligand 3, Ccl4 - chemokine (c-c motif) ligand 4, Cebpb - ccaat/enhancer binding protein (c/ebp), beta, Zc3h12a - zinc finger ccch type containing 12a]
GO:1901215	negative regulation of neuron death	0.000336	0.0141	3.3	2570	56	153	11	[Apoe - apolipoprotein e, Hspd1 - heat shock protein 1 (chaperonin), C5ar1 - complement component 5a receptor 1, Rel - reticuloendotheliosis oncogene, Hsp90ab1 - heat shock protein 90 alpha (cytosolic), class b member 1, Mt1 - metallothionein 1, Cebpb - ccaat/enhancer binding protein (c/ebp), beta, Stat3 - signal transducer and activator of transcription 3, Hsph1 - heat shock 105kda/110kda protei…
GO:0032660	regulation of interleukin-17 production	0.000367	0.0152	9.6	2570	7	153	4	[Ddit3 - dna-damage inducible transcript 3, Tlr2 - toll-like receptor 2, Osm - oncostatin m, Arid5a - at rich interactive domain 5a (mrf1-like)]
GO:0010575	positive regulation of vascular endothelial growth factor production	0.000367	0.0153	9.6	2570	7	153	4	[C3ar1 - complement component 3a receptor 1, C5ar1 - complement component 5a receptor 1, Il1b - interleukin 1 beta, Il1a - interleukin 1 alpha]
GO:0001659	temperature homeostasis	0.000367	0.0153	9.6	2570	7	153	4	[Il1b - interleukin 1 beta, Il1a - interleukin 1 alpha, Stat3 - signal transducer and activator of transcription 3, Adrb2 - adrenergic receptor, beta 2]
GO:0002687	positive regulation of leukocyte migration	0.000382	0.0158	3.5	2570	48	153	10	[Ccl2 - chemokine (c-c motif) ligand 2, Cd74 - cd74 antigen (invariant polypeptide of major histocompatibility complex, class ii antigen-associated), C3ar1 - complement component 3a receptor 1, C5ar1 - complement component 5a receptor 1, Icam1 - intercellular adhesion molecule 1, Ccl4 - chemokine (c-c motif) ligand 4, Il1b - interleukin 1 beta, Tlr2 - toll-like receptor 2, Il1a - interleukin 1 al…
GO:0035914	skeletal muscle cell differentiation	0.000395	0.0161	7	2570	12	153	5	[Nr4a1 - nuclear receptor subfamily 4, group a, member 1, Atf3 - activating transcription factor 3, Cited2 - cbp/p300-interacting transactivator, with glu/asp-rich carboxy-terminal domain, 2, Maff - v-maf musculoaponeurotic fibrosarcoma oncogene family, protein f (avian), Egr2 - early growth response 2]
GO:0032768	regulation of monooxygenase activity	0.000395	0.0162	7	2570	12	153	5	[Apoe - apolipoprotein e, Gla - galactosidase, alpha, Il1b - interleukin 1 beta, Il1a - interleukin 1 alpha, Tnf - tumor necrosis factor]
GO:0001936	regulation of endothelial cell proliferation	0.000406	0.0164	4.2	2570	32	153	8	[Nr4a1 - nuclear receptor subfamily 4, group a, member 1, Ccl2 - chemokine (c-c motif) ligand 2, Apoe - apolipoprotein e, Pdgfb - platelet derived growth factor, b polypeptide, Tnf - tumor necrosis factor, Stat3 - signal transducer and activator of transcription 3, Egr3 - early growth response 3, Hmox1 - heme oxygenase (decycling) 1]
GO:0010942	positive regulation of cell death	0.000402	0.0164	2.14	2570	173	153	22	[Gadd45b - growth arrest and dna-damage-inducible 45 beta, Skil - ski-like, Irf1 - interferon regulatory factor 1, Zfp622 - zinc finger protein 622, Il1b - interleukin 1 beta, Mcl1 - myeloid cell leukemia sequence 1, Osm - oncostatin m, Adrb2 - adrenergic receptor, beta 2, Hmox1 - heme oxygenase (decycling) 1, Nr4a1 - nuclear receptor subfamily 4, group a, member 1, Hspd1 - heat shock protein 1 (…
GO:2001233	regulation of apoptotic signaling pathway	0.000436	0.0176	2.51	2570	107	153	16	[Skil - ski-like, Icam1 - intercellular adhesion molecule 1, Lmna - lamin a, Il1b - interleukin 1 beta, Mcl1 - myeloid cell leukemia sequence 1, Osm - oncostatin m, Hmox1 - heme oxygenase (decycling) 1, Cd74 - cd74 antigen (invariant polypeptide of major histocompatibility complex, class ii antigen-associated), Atf3 - activating transcription factor 3, Ubb - ubiquitin b, Ier3 - immediate early re…
GO:0097191	extrinsic apoptotic signaling pathway	0.000447	0.0178	4.7	2570	25	153	7	[Mknk2 - map kinase-interacting serine/threonine kinase 2, Bcl2a1b - b cell leukemia/lymphoma 2 related protein a1b, Bag3 - bcl2-associated athanogene 3, Il1b - interleukin 1 beta, Il1a - interleukin 1 alpha, Tnf - tumor necrosis factor, Mcl1 - myeloid cell leukemia sequence 1]
GO:0001910	regulation of leukocyte mediated cytotoxicity	0.000447	0.0179	4.7	2570	25	153	7	[Ccl2 - chemokine (c-c motif) ligand 2, H2-D1 - histocompatibility 2, d region locus 1, H2-Q4 - histocompatibility 2, q region locus 4, Hspa8 - heat shock protein 8, H2-Q7 - histocompatibility 2, q region locus 7, H2-Q6 - histocompatibility 2, q region locus 6, H2-K1 - histocompatibility 2, k1, k region]
GO:0032088	negative regulation of NF-kappaB transcription factor activity	0.000447	0.018	4.7	2570	25	153	7	[Ddit3 - dna-damage inducible transcript 3, Nfkbid - nuclear factor of kappa light polypeptide gene enhancer in b cells inhibitor, delta, Nlrp3 - nlr family, pyrin domain containing 3, Zc3h12a - zinc finger ccch type containing 12a, Nfkbib - nuclear factor of kappa light polypeptide gene enhancer in b cells inhibitor, beta, Nfkbia - nuclear factor of kappa light polypeptide gene enhancer in b cel…
GO:0060326	cell chemotaxis	0.000456	0.0181	3.43	2570	49	153	10	[Nr4a1 - nuclear receptor subfamily 4, group a, member 1, Ccl2 - chemokine (c-c motif) ligand 2, C5ar1 - complement component 5a receptor 1, Ccl3 - chemokine (c-c motif) ligand 3, Ccl4 - chemokine (c-c motif) ligand 4, Pdgfb - platelet derived growth factor, b polypeptide, Il1b - interleukin 1 beta, Ccrl2 - chemokine (c-c motif) receptor-like 2, Rpl13a - ribosomal protein l13a, Egr3 - early growt…
GO:0071396	cellular response to lipid	0.000467	0.0185	2.84	2570	77	153	13	[Ccl2 - chemokine (c-c motif) ligand 2, Sbno2 - strawberry notch homolog 2 (drosophila), Litaf - lps-induced tn factor, Il1b - interleukin 1 beta, Il1a - interleukin 1 alpha, Nlrp3 - nlr family, pyrin domain containing 3, Gnas - gnas (guanine nucleotide binding protein, alpha stimulating) complex locus, Cebpb - ccaat/enhancer binding protein (c/ebp), beta, Tnf - tumor necrosis factor, Zc3h12a - z…
GO:0043433	negative regulation of DNA-binding transcription factor activity	0.000502	0.0198	3.69	2570	41	153	9	[Pim1 - proviral integration site 1, Ddit3 - dna-damage inducible transcript 3, Nfkbid - nuclear factor of kappa light polypeptide gene enhancer in b cells inhibitor, delta, Nlrp3 - nlr family, pyrin domain containing 3, Zc3h12a - zinc finger ccch type containing 12a, Nfkbib - nuclear factor of kappa light polypeptide gene enhancer in b cells inhibitor, beta, Nfkbia - nuclear factor of kappa ligh…
GO:0071356	cellular response to tumor necrosis factor	0.000509	0.02	4.07	2570	33	153	8	[Ccl2 - chemokine (c-c motif) ligand 2, Cebpa - ccaat/enhancer binding protein (c/ebp), alpha, Irf1 - interferon regulatory factor 1, Ccl3 - chemokine (c-c motif) ligand 3, Ccl4 - chemokine (c-c motif) ligand 4, Zc3h12a - zinc finger ccch type containing 12a, Nfkbia - nuclear factor of kappa light polypeptide gene enhancer in b cells inhibitor, alpha, Birc3 - baculoviral iap repeat-containing 3]
GO:0050790	regulation of catalytic activity	0.000522	0.0204	1.66	2570	394	153	39	[Ccnl1 - cyclin l1, Icam1 - intercellular adhesion molecule 1, Hspa8 - heat shock protein 8, Il1b - interleukin 1 beta, Il1a - interleukin 1 alpha, Eif5 - eukaryotic translation initiation factor 5, Dusp3 - dual specificity phosphatase 3 (vaccinia virus phosphatase vh1-related), Dusp8 - dual specificity phosphatase 8, Hspd1 - heat shock protein 1 (chaperonin), Apoe - apolipoprotein e, Cd74 - cd74…
GO:0002757	immune response-activating signal transduction	0.00054	0.0208	3.13	2570	59	153	11	[Hspd1 - heat shock protein 1 (chaperonin), C3ar1 - complement component 3a receptor 1, Pik3ap1 - phosphoinositide-3-kinase adaptor protein 1, C5ar1 - complement component 5a receptor 1, Nfkbid - nuclear factor of kappa light polypeptide gene enhancer in b cells inhibitor, delta, Tlr2 - toll-like receptor 2, Zc3h12a - zinc finger ccch type containing 12a, Tnf - tumor necrosis factor, Nfkbiz - nuc…
GO:0010646	regulation of cell communication	0.000535	0.0208	1.5	2570	593	153	53	[Dennd4a - denn/madd domain containing 4a, Lmna - lamin a, Il1b - interleukin 1 beta, Il1a - interleukin 1 alpha, Sqstm1 - sequestosome 1, Osm - oncostatin m, Dusp3 - dual specificity phosphatase 3 (vaccinia virus phosphatase vh1-related), Dusp8 - dual specificity phosphatase 8, Apoe - apolipoprotein e, Cd74 - cd74 antigen (invariant polypeptide of major histocompatibility complex, class ii antig…
GO:0045595	regulation of cell differentiation	0.000539	0.0209	1.68	2570	381	153	38	[Zswim6 - zinc finger swim-type containing 6, Cebpa - ccaat/enhancer binding protein (c/ebp), alpha, Lmna - lamin a, Il1b - interleukin 1 beta, Il1a - interleukin 1 alpha, Cd74 - cd74 antigen (invariant polypeptide of major histocompatibility complex, class ii antigen-associated), Apoe - apolipoprotein e, Cd83 - cd83 antigen, Socs3 - suppressor of cytokine signaling 3, Hsp90aa1 - heat shock prote…
GO:1901701	cellular response to oxygen-containing compound	0.000558	0.0214	2.09	2570	177	153	22	[Ccl2 - chemokine (c-c motif) ligand 2, Sbno2 - strawberry notch homolog 2 (drosophila), Icam1 - intercellular adhesion molecule 1, Irf1 - interferon regulatory factor 1, Casp4 - caspase 4, apoptosis-related cysteine peptidase, Litaf - lps-induced tn factor, Pdgfb - platelet derived growth factor, b polypeptide, Il1b - interleukin 1 beta, Il1a - interleukin 1 alpha, Adrb2 - adrenergic receptor, b…
GO:0012501	programmed cell death	0.000558	0.0215	2.09	2570	177	153	22	[Mknk2 - map kinase-interacting serine/threonine kinase 2, Gadd45b - growth arrest and dna-damage-inducible 45 beta, C5ar1 - complement component 5a receptor 1, Csrnp1 - cysteine-serine-rich nuclear protein 1, Irf1 - interferon regulatory factor 1, Bag3 - bcl2-associated athanogene 3, Casp4 - caspase 4, apoptosis-related cysteine peptidase, Il1b - interleukin 1 beta, Il1a - interleukin 1 alpha, M…
GO:0046637	regulation of alpha-beta T cell differentiation	0.000573	0.0216	5.3	2570	19	153	6	[Cd83 - cd83 antigen, Irf1 - interferon regulatory factor 1, Nfkbid - nuclear factor of kappa light polypeptide gene enhancer in b cells inhibitor, delta, Nlrp3 - nlr family, pyrin domain containing 3, Zc3h12a - zinc finger ccch type containing 12a, Nfkbiz - nuclear factor of kappa light polypeptide gene enhancer in b cells inhibitor, zeta]
GO:0051090	regulation of DNA-binding transcription factor activity	0.000575	0.0216	2.55	2570	99	153	15	[Icam1 - intercellular adhesion molecule 1, Il1b - interleukin 1 beta, Hmox1 - heme oxygenase (decycling) 1, Pim1 - proviral integration site 1, Ddit3 - dna-damage inducible transcript 3, Nfkbid - nuclear factor of kappa light polypeptide gene enhancer in b cells inhibitor, delta, Nlrp3 - nlr family, pyrin domain containing 3, Tlr2 - toll-like receptor 2, Zc3h12a - zinc finger ccch type containin…
GO:0032732	positive regulation of interleukin-1 production	0.000573	0.0217	5.3	2570	19	153	6	[Casp4 - caspase 4, apoptosis-related cysteine peptidase, Ccl3 - chemokine (c-c motif) ligand 3, Nlrp3 - nlr family, pyrin domain containing 3, Tlr2 - toll-like receptor 2, Tnf - tumor necrosis factor, Stat3 - signal transducer and activator of transcription 3]
GO:1904029	regulation of cyclin-dependent protein kinase activity	0.000573	0.0218	5.3	2570	19	153	6	[Pim1 - proviral integration site 1, Cdkn1a - cyclin-dependent kinase inhibitor 1a (p21), Ccnl1 - cyclin l1, Hsp90ab1 - heat shock protein 90 alpha (cytosolic), class b member 1, Pdgfb - platelet derived growth factor, b polypeptide, Tnfaip3 - tumor necrosis factor, alpha-induced protein 3]
GO:0071346	cellular response to interferon-gamma	0.000582	0.0218	4.52	2570	26	153	7	[Ccl2 - chemokine (c-c motif) ligand 2, Ccl3 - chemokine (c-c motif) ligand 3, Ccl4 - chemokine (c-c motif) ligand 4, H2-Q7 - histocompatibility 2, q region locus 7, Tlr2 - toll-like receptor 2, Rpl13a - ribosomal protein l13a, Actg1 - actin, gamma, cytoplasmic 1]
GO:0002224	toll-like receptor signaling pathway	0.000573	0.0219	5.3	2570	19	153	6	[Hspd1 - heat shock protein 1 (chaperonin), Pik3ap1 - phosphoinositide-3-kinase adaptor protein 1, Tlr2 - toll-like receptor 2, Tnf - tumor necrosis factor, Nfkbia - nuclear factor of kappa light polypeptide gene enhancer in b cells inhibitor, alpha, Mapkapk2 - map kinase-activated protein kinase 2]
GO:0009967	positive regulation of signal transduction	0.000599	0.0223	1.75	2570	316	153	33	[Pik3ap1 - phosphoinositide-3-kinase adaptor protein 1, Icam1 - intercellular adhesion molecule 1, Il1b - interleukin 1 beta, Il1a - interleukin 1 alpha, Osm - oncostatin m, Cd74 - cd74 antigen (invariant polypeptide of major histocompatibility complex, class ii antigen-associated), Apoe - apolipoprotein e, Atf3 - activating transcription factor 3, Hsp90aa1 - heat shock protein 90, alpha (cytosol…
GO:0035967	cellular response to topologically incorrect protein	0.000611	0.0225	6.46	2570	13	153	5	[Hspd1 - heat shock protein 1 (chaperonin), Hspa1b - heat shock protein 1b, Bag3 - bcl2-associated athanogene 3, Hspa8 - heat shock protein 8, Hspa1a - heat shock protein 1a]
GO:1902622	regulation of neutrophil migration	0.000611	0.0226	6.46	2570	13	153	5	[Cd74 - cd74 antigen (invariant polypeptide of major histocompatibility complex, class ii antigen-associated), C3ar1 - complement component 3a receptor 1, C5ar1 - complement component 5a receptor 1, Il1b - interleukin 1 beta, Il1a - interleukin 1 alpha]
GO:0023051	regulation of signaling	0.00061	0.0227	1.49	2570	596	153	53	[Dennd4a - denn/madd domain containing 4a, Lmna - lamin a, Il1b - interleukin 1 beta, Il1a - interleukin 1 alpha, Sqstm1 - sequestosome 1, Osm - oncostatin m, Dusp3 - dual specificity phosphatase 3 (vaccinia virus phosphatase vh1-related), Dusp8 - dual specificity phosphatase 8, Apoe - apolipoprotein e, Cd74 - cd74 antigen (invariant polypeptide of major histocompatibility complex, class ii antig…
GO:0002764	immune response-regulating signaling pathway	0.000628	0.0229	3.08	2570	60	153	11	[Hspd1 - heat shock protein 1 (chaperonin), C3ar1 - complement component 3a receptor 1, Pik3ap1 - phosphoinositide-3-kinase adaptor protein 1, C5ar1 - complement component 5a receptor 1, Nfkbid - nuclear factor of kappa light polypeptide gene enhancer in b cells inhibitor, delta, Tlr2 - toll-like receptor 2, Zc3h12a - zinc finger ccch type containing 12a, Tnf - tumor necrosis factor, Nfkbiz - nuc…
GO:0043068	positive regulation of programmed cell death	0.000624	0.0229	2.17	2570	155	153	20	[Gadd45b - growth arrest and dna-damage-inducible 45 beta, Skil - ski-like, Zfp622 - zinc finger protein 622, Il1b - interleukin 1 beta, Mcl1 - myeloid cell leukemia sequence 1, Osm - oncostatin m, Adrb2 - adrenergic receptor, beta 2, Hmox1 - heme oxygenase (decycling) 1, Nr4a1 - nuclear receptor subfamily 4, group a, member 1, Hspd1 - heat shock protein 1 (chaperonin), Atf3 - activating transcri…
GO:0042127	regulation of cell proliferation	0.000627	0.0229	1.73	2570	330	153	34	[Cebpa - ccaat/enhancer binding protein (c/ebp), alpha, Lmna - lamin a, Il1b - interleukin 1 beta, Il1a - interleukin 1 alpha, Osm - oncostatin m, Ifi30 - interferon gamma inducible protein 30, Cd74 - cd74 antigen (invariant polypeptide of major histocompatibility complex, class ii antigen-associated), Apoe - apolipoprotein e, Atf3 - activating transcription factor 3, Junb - jun-b oncogene, Cebpb…
GO:0019882	antigen processing and presentation	0.000632	0.023	3.95	2570	34	153	8	[Cd74 - cd74 antigen (invariant polypeptide of major histocompatibility complex, class ii antigen-associated), H2-D1 - histocompatibility 2, d region locus 1, H2-Q4 - histocompatibility 2, q region locus 4, Icam1 - intercellular adhesion molecule 1, H2-Q7 - histocompatibility 2, q region locus 7, H2-Q6 - histocompatibility 2, q region locus 6, H2-K1 - histocompatibility 2, k1, k region, Ifi30 - i…
GO:0007186	G protein-coupled receptor signaling pathway	0.000673	0.0244	2.88	2570	70	153	12	[Ccl2 - chemokine (c-c motif) ligand 2, Apoe - apolipoprotein e, C3ar1 - complement component 3a receptor 1, Gng10 - guanine nucleotide binding protein (g protein), gamma 10, C5ar1 - complement component 5a receptor 1, Ccl3 - chemokine (c-c motif) ligand 3, Ccl4 - chemokine (c-c motif) ligand 4, Gnas - gnas (guanine nucleotide binding protein, alpha stimulating) complex locus, Ccrl2 - chemokine (…
GO:0065009	regulation of molecular function	0.000689	0.0248	1.53	2570	526	153	48	[Ccnl1 - cyclin l1, Icam1 - intercellular adhesion molecule 1, Hspa8 - heat shock protein 8, Il1b - interleukin 1 beta, Eif5 - eukaryotic translation initiation factor 5, Il1a - interleukin 1 alpha, Dusp3 - dual specificity phosphatase 3 (vaccinia virus phosphatase vh1-related), Dusp8 - dual specificity phosphatase 8, Cd74 - cd74 antigen (invariant polypeptide of major histocompatibility complex,…
GO:0042311	vasodilation	0.000701	0.0251	8.4	2570	8	153	4	[Apoe - apolipoprotein e, Klf2 - kruppel-like factor 2 (lung), Tnf - tumor necrosis factor, Adrb2 - adrenergic receptor, beta 2]
GO:0002526	acute inflammatory response	0.000701	0.0252	8.4	2570	8	153	4	[Icam1 - intercellular adhesion molecule 1, Il1b - interleukin 1 beta, Il1a - interleukin 1 alpha, Stat3 - signal transducer and activator of transcription 3]
GO:0006457	protein folding	0.000727	0.0259	3.03	2570	61	153	11	[Hspd1 - heat shock protein 1 (chaperonin), Cd74 - cd74 antigen (invariant polypeptide of major histocompatibility complex, class ii antigen-associated), Hspa1b - heat shock protein 1b, Hsp90aa1 - heat shock protein 90, alpha (cytosolic), class a member 1, Hsp90ab1 - heat shock protein 90 alpha (cytosolic), class b member 1, Hspa8 - heat shock protein 8, Dnajb1 - dnaj (hsp40) homolog, subfamily b…
GO:0061077	chaperone-mediated protein folding	0.000747	0.0264	4.35	2570	27	153	7	[Cd74 - cd74 antigen (invariant polypeptide of major histocompatibility complex, class ii antigen-associated), Hspa1b - heat shock protein 1b, Hspa8 - heat shock protein 8, Dnajb1 - dnaj (hsp40) homolog, subfamily b, member 1, Hspe1 - heat shock protein 1 (chaperonin 10), Hspa1a - heat shock protein 1a, Hsph1 - heat shock 105kda/110kda protein 1]
GO:2001237	negative regulation of extrinsic apoptotic signaling pathway	0.000747	0.0265	4.35	2570	27	153	7	[Lmna - lamin a, Icam1 - intercellular adhesion molecule 1, Il1b - interleukin 1 beta, Tnf - tumor necrosis factor, Mcl1 - myeloid cell leukemia sequence 1, Tnfaip3 - tumor necrosis factor, alpha-induced protein 3, Hmox1 - heme oxygenase (decycling) 1]
GO:0050920	regulation of chemotaxis	0.000752	0.0265	3.23	2570	52	153	10	[Ccl2 - chemokine (c-c motif) ligand 2, Cd74 - cd74 antigen (invariant polypeptide of major histocompatibility complex, class ii antigen-associated), C3ar1 - complement component 3a receptor 1, Zswim6 - zinc finger swim-type containing 6, C5ar1 - complement component 5a receptor 1, Ccl4 - chemokine (c-c motif) ligand 4, Pdgfb - platelet derived growth factor, b polypeptide, Il1b - interleukin 1 b…
GO:0035556	intracellular signal transduction	0.000765	0.0269	1.82	2570	268	153	29	[Mknk2 - map kinase-interacting serine/threonine kinase 2, Bcl2a1b - b cell leukemia/lymphoma 2 related protein a1b, Il1b - interleukin 1 beta, Mapkapk2 - map kinase-activated protein kinase 2, Apoe - apolipoprotein e, Socs3 - suppressor of cytokine signaling 3, Ier3 - immediate early response 3, Mt1 - metallothionein 1, Cebpb - ccaat/enhancer binding protein (c/ebp), beta, Nme2 - nme/nm23 nucleo…
GO:0046635	positive regulation of alpha-beta T cell activation	0.000779	0.0271	5.04	2570	20	153	6	[Cd83 - cd83 antigen, Irf1 - interferon regulatory factor 1, Nfkbid - nuclear factor of kappa light polypeptide gene enhancer in b cells inhibitor, delta, Nlrp3 - nlr family, pyrin domain containing 3, Nfkbiz - nuclear factor of kappa light polypeptide gene enhancer in b cells inhibitor, zeta, Hsph1 - heat shock 105kda/110kda protein 1]
GO:0001938	positive regulation of endothelial cell proliferation	0.000779	0.0272	5.04	2570	20	153	6	[Nr4a1 - nuclear receptor subfamily 4, group a, member 1, Ccl2 - chemokine (c-c motif) ligand 2, Pdgfb - platelet derived growth factor, b polypeptide, Stat3 - signal transducer and activator of transcription 3, Egr3 - early growth response 3, Hmox1 - heme oxygenase (decycling) 1]
GO:0035234	ectopic germ cell programmed cell death	0.000792	0.0273	12.6	2570	4	153	3	[Casp4 - caspase 4, apoptosis-related cysteine peptidase, Il1b - interleukin 1 beta, Il1a - interleukin 1 alpha]
GO:0071901	negative regulation of protein serine/threonine kinase activity	0.000779	0.0273	3.84	2570	35	153	8	[Apoe - apolipoprotein e, Cdkn1a - cyclin-dependent kinase inhibitor 1a (p21), Il1b - interleukin 1 beta, Tnfaip3 - tumor necrosis factor, alpha-induced protein 3, Dusp3 - dual specificity phosphatase 3 (vaccinia virus phosphatase vh1-related), Dusp2 - dual specificity phosphatase 2, Dnaja1 - dnaj (hsp40) homolog, subfamily a, member 1, Dusp8 - dual specificity phosphatase 8]
GO:0002691	regulation of cellular extravasation	0.000792	0.0274	12.6	2570	4	153	3	[Ccl2 - chemokine (c-c motif) ligand 2, Icam1 - intercellular adhesion molecule 1, Il1a - interleukin 1 alpha]
GO:0002693	positive regulation of cellular extravasation	0.000792	0.0275	12.6	2570	4	153	3	[Ccl2 - chemokine (c-c motif) ligand 2, Icam1 - intercellular adhesion molecule 1, Il1a - interleukin 1 alpha]
GO:2001234	negative regulation of apoptotic signaling pathway	0.000839	0.0288	2.98	2570	62	153	11	[Cd74 - cd74 antigen (invariant polypeptide of major histocompatibility complex, class ii antigen-associated), Ier3 - immediate early response 3, Icam1 - intercellular adhesion molecule 1, Lmna - lamin a, Il1b - interleukin 1 beta, Tnf - tumor necrosis factor, Mcl1 - myeloid cell leukemia sequence 1, Hsph1 - heat shock 105kda/110kda protein 1, Tnfaip3 - tumor necrosis factor, alpha-induced protei…
GO:0051704	multi-organism process	0.000847	0.029	1.92	2570	219	153	25	[Icam1 - intercellular adhesion molecule 1, Hspa8 - heat shock protein 8, Il1b - interleukin 1 beta, Gls - glutaminase, Hspd1 - heat shock protein 1 (chaperonin), Apoe - apolipoprotein e, Hsp90aa1 - heat shock protein 90, alpha (cytosolic), class a member 1, Etf1 - eukaryotic translation termination factor 1, Ier3 - immediate early response 3, Hsp90ab1 - heat shock protein 90 alpha (cytosolic), c…
GO:2001236	regulation of extrinsic apoptotic signaling pathway	0.00087	0.0295	3.44	2570	44	153	9	[Atf3 - activating transcription factor 3, Skil - ski-like, Icam1 - intercellular adhesion molecule 1, Lmna - lamin a, Il1b - interleukin 1 beta, Tnf - tumor necrosis factor, Mcl1 - myeloid cell leukemia sequence 1, Tnfaip3 - tumor necrosis factor, alpha-induced protein 3, Hmox1 - heme oxygenase (decycling) 1]
GO:0033554	cellular response to stress	0.000865	0.0295	1.76	2570	296	153	31	[Bcl2a1b - b cell leukemia/lymphoma 2 related protein a1b, Rbbp8 - retinoblastoma binding protein 8, Hspa8 - heat shock protein 8, Il1a - interleukin 1 alpha, Sqstm1 - sequestosome 1, Mapkapk2 - map kinase-activated protein kinase 2, Hspd1 - heat shock protein 1 (chaperonin), Hspa1b - heat shock protein 1b, Atf3 - activating transcription factor 3, Hsp90aa1 - heat shock protein 90, alpha (cytosol…
GO:0032102	negative regulation of response to external stimulus	0.000876	0.0296	2.8	2570	72	153	12	[Apoe - apolipoprotein e, Socs3 - suppressor of cytokine signaling 3, Cdkn1a - cyclin-dependent kinase inhibitor 1a (p21), Ier3 - immediate early response 3, Nlrp3 - nlr family, pyrin domain containing 3, Pdgfb - platelet derived growth factor, b polypeptide, Zc3h12a - zinc finger ccch type containing 12a, Tnf - tumor necrosis factor, Rabgef1 - rab guanine nucleotide exchange factor (gef) 1, Adrb…
GO:0002720	positive regulation of cytokine production involved in immune response	0.000905	0.0304	6	2570	14	153	5	[Cd74 - cd74 antigen (invariant polypeptide of major histocompatibility complex, class ii antigen-associated), Nlrp3 - nlr family, pyrin domain containing 3, Il1b - interleukin 1 beta, Tlr2 - toll-like receptor 2, Arid5a - at rich interactive domain 5a (mrf1-like)]
GO:0031324	negative regulation of cellular metabolic process	0.000901	0.0304	1.52	2570	532	153	48	[Cebpa - ccaat/enhancer binding protein (c/ebp), alpha, Hspa8 - heat shock protein 8, Il1b - interleukin 1 beta, Sqstm1 - sequestosome 1, Rabgef1 - rab guanine nucleotide exchange factor (gef) 1, Zfp869 - zinc finger protein 869, Mapkapk2 - map kinase-activated protein kinase 2, Dusp3 - dual specificity phosphatase 3 (vaccinia virus phosphatase vh1-related), Dusp8 - dual specificity phosphatase 8…
GO:0046634	regulation of alpha-beta T cell activation	0.000946	0.0317	4.2	2570	28	153	7	[Cd83 - cd83 antigen, Irf1 - interferon regulatory factor 1, Nfkbid - nuclear factor of kappa light polypeptide gene enhancer in b cells inhibitor, delta, Nlrp3 - nlr family, pyrin domain containing 3, Zc3h12a - zinc finger ccch type containing 12a, Nfkbiz - nuclear factor of kappa light polypeptide gene enhancer in b cells inhibitor, zeta, Hsph1 - heat shock 105kda/110kda protein 1]
GO:0050728	negative regulation of inflammatory response	0.000952	0.0317	3.73	2570	36	153	8	[Apoe - apolipoprotein e, Socs3 - suppressor of cytokine signaling 3, Ier3 - immediate early response 3, Nlrp3 - nlr family, pyrin domain containing 3, Zc3h12a - zinc finger ccch type containing 12a, Rabgef1 - rab guanine nucleotide exchange factor (gef) 1, Adrb2 - adrenergic receptor, beta 2, Tnfaip3 - tumor necrosis factor, alpha-induced protein 3]
GO:0034612	response to tumor necrosis factor	0.000952	0.0318	3.73	2570	36	153	8	[Ccl2 - chemokine (c-c motif) ligand 2, Cebpa - ccaat/enhancer binding protein (c/ebp), alpha, Irf1 - interferon regulatory factor 1, Ccl3 - chemokine (c-c motif) ligand 3, Ccl4 - chemokine (c-c motif) ligand 4, Zc3h12a - zinc finger ccch type containing 12a, Nfkbia - nuclear factor of kappa light polypeptide gene enhancer in b cells inhibitor, alpha, Birc3 - baculoviral iap repeat-containing 3]
GO:0008219	cell death	0.000959	0.0318	2.01	2570	184	153	22	[Mknk2 - map kinase-interacting serine/threonine kinase 2, Gadd45b - growth arrest and dna-damage-inducible 45 beta, C5ar1 - complement component 5a receptor 1, Csrnp1 - cysteine-serine-rich nuclear protein 1, Irf1 - interferon regulatory factor 1, Bag3 - bcl2-associated athanogene 3, Casp4 - caspase 4, apoptosis-related cysteine peptidase, Il1b - interleukin 1 beta, Il1a - interleukin 1 alpha, M…
GO:0002685	regulation of leukocyte migration	0.000965	0.0319	2.93	2570	63	153	11	[Ccl2 - chemokine (c-c motif) ligand 2, Cd74 - cd74 antigen (invariant polypeptide of major histocompatibility complex, class ii antigen-associated), C3ar1 - complement component 3a receptor 1, C5ar1 - complement component 5a receptor 1, Icam1 - intercellular adhesion molecule 1, Ccl4 - chemokine (c-c motif) ligand 4, Il1b - interleukin 1 beta, Tlr2 - toll-like receptor 2, Il1a - interleukin 1 al…
GO:0044092	negative regulation of molecular function	0.000999	0.0329	1.93	2570	209	153	24	[Gadd45b - growth arrest and dna-damage-inducible 45 beta, Pdgfb - platelet derived growth factor, b polypeptide, Il1b - interleukin 1 beta, Adrb2 - adrenergic receptor, beta 2, Dusp3 - dual specificity phosphatase 3 (vaccinia virus phosphatase vh1-related), Hmox1 - heme oxygenase (decycling) 1, Dusp2 - dual specificity phosphatase 2, Dusp8 - dual specificity phosphatase 8, Nr4a1 - nuclear recept…

## Sheet: Eye_Macrophage
GO Term	Description	P-value	FDR q-value	Enrichment	N	B	n	b	Genes
GO:0050896	response to stimulus	1.1e-19	1.1e-15	1.79	2632	909	239	148	[Hspa8 - heat shock protein 8, H2-Q7 - histocompatibility 2, q region locus 7, Abl2 - v-abl abelson murine leukemia viral oncogene 2 (arg, abelson-related gene), Nfat5 - nuclear factor of activated t cells 5, Mapkapk2 - map kinase-activated protein kinase 2, Apoe - apolipoprotein e, Hspd1 - heat shock protein 1 (chaperonin), Hspa1b - heat shock protein 1b, Ptafr - platelet-activating factor recep…
GO:0042221	response to chemical	6.21e-18	3.1e-14	2.12	2632	550	239	106	[Hspa8 - heat shock protein 8, H2-Q7 - histocompatibility 2, q region locus 7, Abl2 - v-abl abelson murine leukemia viral oncogene 2 (arg, abelson-related gene), Nfat5 - nuclear factor of activated t cells 5, Mapkapk2 - map kinase-activated protein kinase 2, Hspd1 - heat shock protein 1 (chaperonin), Hspa1b - heat shock protein 1b, Ptafr - platelet-activating factor receptor, Hsp90aa1 - heat shoc…
GO:0010033	response to organic substance	2.18e-15	7.23e-12	2.14	2632	473	239	92	[Cd44 - cd44 antigen, Nfe2l2 - nuclear factor, erythroid derived 2, like 2, Insig1 - insulin induced gene 1, Hspa8 - heat shock protein 8, Fosl2 - fos-like antigen 2, Il1b - interleukin 1 beta, H2-Q7 - histocompatibility 2, q region locus 7, Il1a - interleukin 1 alpha, Abl2 - v-abl abelson murine leukemia viral oncogene 2 (arg, abelson-related gene), Nfat5 - nuclear factor of activated t cells 5,…
GO:0006954	inflammatory response	6.34e-15	1.58e-11	4.03	2632	101	239	37	[Cd44 - cd44 antigen, Nfe2l2 - nuclear factor, erythroid derived 2, like 2, Ccl24 - chemokine (c-c motif) ligand 24, Icam1 - intercellular adhesion molecule 1, Il1b - interleukin 1 beta, Il1a - interleukin 1 alpha, Mapkapk2 - map kinase-activated protein kinase 2, Cxcl2 - chemokine (c-x-c motif) ligand 2, Ptafr - platelet-activating factor receptor, Ccl3 - chemokine (c-c motif) ligand 3, Bmp2 - b…
GO:0002684	positive regulation of immune system process	1.87e-14	3.72e-11	2.71	2632	244	239	60	[Cd44 - cd44 antigen, Bcl2a1d - b cell leukemia/lymphoma 2 related protein a1d, Hspa8 - heat shock protein 8, H2-Q7 - histocompatibility 2, q region locus 7, Il1b - interleukin 1 beta, Il1a - interleukin 1 alpha, Mapkapk2 - map kinase-activated protein kinase 2, Cd74 - cd74 antigen (invariant polypeptide of major histocompatibility complex, class ii antigen-associated), Hspd1 - heat shock protein…
GO:0070887	cellular response to chemical stimulus	3.07e-14	5.1e-11	2.2	2632	410	239	82	[Cd44 - cd44 antigen, Nfe2l2 - nuclear factor, erythroid derived 2, like 2, Trf - transferrin, Insig1 - insulin induced gene 1, Hspa8 - heat shock protein 8, H2-Q7 - histocompatibility 2, q region locus 7, Il1b - interleukin 1 beta, Abl2 - v-abl abelson murine leukemia viral oncogene 2 (arg, abelson-related gene), Il1a - interleukin 1 alpha, Nfat5 - nuclear factor of activated t cells 5, Mapkapk2…
GO:0071310	cellular response to organic substance	1.43e-13	2.03e-10	2.32	2632	342	239	72	[Cd44 - cd44 antigen, Nfe2l2 - nuclear factor, erythroid derived 2, like 2, Insig1 - insulin induced gene 1, Hspa8 - heat shock protein 8, Il1b - interleukin 1 beta, H2-Q7 - histocompatibility 2, q region locus 7, Il1a - interleukin 1 alpha, Abl2 - v-abl abelson murine leukemia viral oncogene 2 (arg, abelson-related gene), Nfat5 - nuclear factor of activated t cells 5, Mapkapk2 - map kinase-activ…
GO:0006950	response to stress	1.54e-13	1.92e-10	1.93	2632	564	239	99	[Hspa8 - heat shock protein 8, Mapkapk2 - map kinase-activated protein kinase 2, Hspd1 - heat shock protein 1 (chaperonin), Apoe - apolipoprotein e, Hspa1b - heat shock protein 1b, Ptafr - platelet-activating factor receptor, Hsp90aa1 - heat shock protein 90, alpha (cytosolic), class a member 1, Dnajb1 - dnaj (hsp40) homolog, subfamily b, member 1, Kpna4 - karyopherin (importin) alpha 4, Hsph1 - …
GO:0051716	cellular response to stimulus	2.14e-13	2.37e-10	1.87	2632	611	239	104	[Hspa8 - heat shock protein 8, H2-Q7 - histocompatibility 2, q region locus 7, Abl2 - v-abl abelson murine leukemia viral oncogene 2 (arg, abelson-related gene), Nfat5 - nuclear factor of activated t cells 5, Mapkapk2 - map kinase-activated protein kinase 2, Hspd1 - heat shock protein 1 (chaperonin), Hspa1b - heat shock protein 1b, Hsp90aa1 - heat shock protein 90, alpha (cytosolic), class a memb…
GO:0007165	signal transduction	3.39e-13	3.38e-10	1.88	2632	597	239	102	[Abl2 - v-abl abelson murine leukemia viral oncogene 2 (arg, abelson-related gene), Nfat5 - nuclear factor of activated t cells 5, Mapkapk2 - map kinase-activated protein kinase 2, Hspd1 - heat shock protein 1 (chaperonin), Apoe - apolipoprotein e, Ptafr - platelet-activating factor receptor, Socs3 - suppressor of cytokine signaling 3, Mt1 - metallothionein 1, Dnaja1 - dnaj (hsp40) homolog, subfa…
GO:0048518	positive regulation of biological process	9.83e-13	8.9e-10	1.48	2632	1189	239	160	[Hspa8 - heat shock protein 8, H2-Q7 - histocompatibility 2, q region locus 7, Abl2 - v-abl abelson murine leukemia viral oncogene 2 (arg, abelson-related gene), Spag9 - sperm associated antigen 9, Nfat5 - nuclear factor of activated t cells 5, Mapkapk2 - map kinase-activated protein kinase 2, Apoe - apolipoprotein e, Hspd1 - heat shock protein 1 (chaperonin), Pfn1 - profilin 1, Hspa1b - heat sho…
GO:0051240	positive regulation of multicellular organismal process	1.37e-12	1.14e-09	2.13	2632	404	239	78	[Nfe2l2 - nuclear factor, erythroid derived 2, like 2, Lmna - lamin a, Trf - transferrin, Il1b - interleukin 1 beta, Abl2 - v-abl abelson murine leukemia viral oncogene 2 (arg, abelson-related gene), Il1a - interleukin 1 alpha, Spag9 - sperm associated antigen 9, Osm - oncostatin m, Mapkapk2 - map kinase-activated protein kinase 2, Cd74 - cd74 antigen (invariant polypeptide of major histocompatib…
GO:0048583	regulation of response to stimulus	1.74e-12	1.34e-09	1.71	2632	760	239	118	[Hspa8 - heat shock protein 8, H2-Q7 - histocompatibility 2, q region locus 7, Abl2 - v-abl abelson murine leukemia viral oncogene 2 (arg, abelson-related gene), Nfat5 - nuclear factor of activated t cells 5, Spag9 - sperm associated antigen 9, Mapkapk2 - map kinase-activated protein kinase 2, Apoe - apolipoprotein e, Hspd1 - heat shock protein 1 (chaperonin), Ptafr - platelet-activating factor r…
GO:0010604	positive regulation of macromolecule metabolic process	2.14e-12	1.52e-09	1.75	2632	705	239	112	[Hspa8 - heat shock protein 8, Abl2 - v-abl abelson murine leukemia viral oncogene 2 (arg, abelson-related gene), Nfat5 - nuclear factor of activated t cells 5, Spag9 - sperm associated antigen 9, Mapkapk2 - map kinase-activated protein kinase 2, Hspd1 - heat shock protein 1 (chaperonin), Apoe - apolipoprotein e, Hspa1b - heat shock protein 1b, Pfn1 - profilin 1, Ptafr - platelet-activating facto…
GO:0002237	response to molecule of bacterial origin	2.15e-12	1.43e-09	4.2	2632	76	239	29	[Litaf - lps-induced tn factor, Il1b - interleukin 1 beta, Il1a - interleukin 1 alpha, Mapkapk2 - map kinase-activated protein kinase 2, Cxcl2 - chemokine (c-x-c motif) ligand 2, Cd86 - cd86 antigen, Ptafr - platelet-activating factor receptor, Cxcl16 - chemokine (c-x-c motif) ligand 16, Cebpb - ccaat/enhancer binding protein (c/ebp), beta, Zc3h12a - zinc finger ccch type containing 12a, Ccl2 - c…
GO:0051173	positive regulation of nitrogen compound metabolic process	3.78e-12	2.35e-09	1.77	2632	673	239	108	[Hspa8 - heat shock protein 8, Abl2 - v-abl abelson murine leukemia viral oncogene 2 (arg, abelson-related gene), Nfat5 - nuclear factor of activated t cells 5, Spag9 - sperm associated antigen 9, Hspd1 - heat shock protein 1 (chaperonin), Apoe - apolipoprotein e, Hspa1b - heat shock protein 1b, Pfn1 - profilin 1, Ptafr - platelet-activating factor receptor, Hsp90aa1 - heat shock protein 90, alph…
GO:0002376	immune system process	4.92e-12	2.88e-09	2.14	2632	381	239	74	[Bcl2a1d - b cell leukemia/lymphoma 2 related protein a1d, Cd44 - cd44 antigen, Trf - transferrin, Il1b - interleukin 1 beta, H2-Q7 - histocompatibility 2, q region locus 7, Il1a - interleukin 1 alpha, Abl2 - v-abl abelson murine leukemia viral oncogene 2 (arg, abelson-related gene), Sqstm1 - sequestosome 1, Osm - oncostatin m, Mapkapk2 - map kinase-activated protein kinase 2, Cd74 - cd74 antigen…
GO:0031325	positive regulation of cellular metabolic process	6.36e-12	3.52e-09	1.73	2632	706	239	111	[Hspa8 - heat shock protein 8, Abl2 - v-abl abelson murine leukemia viral oncogene 2 (arg, abelson-related gene), Nfat5 - nuclear factor of activated t cells 5, Spag9 - sperm associated antigen 9, Apoe - apolipoprotein e, Hspd1 - heat shock protein 1 (chaperonin), Hspa1b - heat shock protein 1b, Pfn1 - profilin 1, Ptafr - platelet-activating factor receptor, Hsp90aa1 - heat shock protein 90, alph…
GO:0002682	regulation of immune system process	1.41e-11	7.41e-09	2.2	2632	341	239	68	[Bcl2a1d - b cell leukemia/lymphoma 2 related protein a1d, Cd44 - cd44 antigen, Nfe2l2 - nuclear factor, erythroid derived 2, like 2, Hspa8 - heat shock protein 8, Il1b - interleukin 1 beta, H2-Q7 - histocompatibility 2, q region locus 7, Il1a - interleukin 1 alpha, Mapkapk2 - map kinase-activated protein kinase 2, Cd74 - cd74 antigen (invariant polypeptide of major histocompatibility complex, cl…
GO:0009893	positive regulation of metabolic process	1.63e-11	8.12e-09	1.67	2632	763	239	116	[Hspa8 - heat shock protein 8, Abl2 - v-abl abelson murine leukemia viral oncogene 2 (arg, abelson-related gene), Nfat5 - nuclear factor of activated t cells 5, Spag9 - sperm associated antigen 9, Mapkapk2 - map kinase-activated protein kinase 2, Hspd1 - heat shock protein 1 (chaperonin), Apoe - apolipoprotein e, Hspa1b - heat shock protein 1b, Pfn1 - profilin 1, Ptafr - platelet-activating facto…
GO:0034097	response to cytokine	1.82e-11	8.66e-09	2.85	2632	170	239	44	[Nfe2l2 - nuclear factor, erythroid derived 2, like 2, Cebpa - ccaat/enhancer binding protein (c/ebp), alpha, Ccl24 - chemokine (c-c motif) ligand 24, Icam1 - intercellular adhesion molecule 1, H2-Q7 - histocompatibility 2, q region locus 7, Il1b - interleukin 1 beta, Nfat5 - nuclear factor of activated t cells 5, Mapkapk2 - map kinase-activated protein kinase 2, Aes - amino-terminal enhancer of …
GO:0032496	response to lipopolysaccharide	3.09e-11	1.4e-08	4.21	2632	68	239	26	[Litaf - lps-induced tn factor, Il1b - interleukin 1 beta, Il1a - interleukin 1 alpha, Mapkapk2 - map kinase-activated protein kinase 2, Cxcl2 - chemokine (c-x-c motif) ligand 2, Cd86 - cd86 antigen, Ptafr - platelet-activating factor receptor, Cxcl16 - chemokine (c-x-c motif) ligand 16, Cebpb - ccaat/enhancer binding protein (c/ebp), beta, Zc3h12a - zinc finger ccch type containing 12a, Ccl2 - c…
GO:0048584	positive regulation of response to stimulus	3.17e-11	1.37e-08	1.96	2632	461	239	82	[Bcl2a1d - b cell leukemia/lymphoma 2 related protein a1d, Nfe2l2 - nuclear factor, erythroid derived 2, like 2, Cd44 - cd44 antigen, Trf - transferrin, Gpr65 - g-protein coupled receptor 65, Hspa8 - heat shock protein 8, Il1b - interleukin 1 beta, H2-Q7 - histocompatibility 2, q region locus 7, Il1a - interleukin 1 alpha, Abl2 - v-abl abelson murine leukemia viral oncogene 2 (arg, abelson-relate…
GO:0006952	defense response	1.12e-10	4.65e-08	2.47	2632	227	239	51	[Cd44 - cd44 antigen, Nfe2l2 - nuclear factor, erythroid derived 2, like 2, Trf - transferrin, Il1b - interleukin 1 beta, Il1a - interleukin 1 alpha, Mapkapk2 - map kinase-activated protein kinase 2, Cd74 - cd74 antigen (invariant polypeptide of major histocompatibility complex, class ii antigen-associated), Cd86 - cd86 antigen, Ptafr - platelet-activating factor receptor, Ccl2 - chemokine (c-c m…
GO:0048522	positive regulation of cellular process	1.12e-10	4.48e-08	1.48	2632	1080	239	145	[Hspa8 - heat shock protein 8, Abl2 - v-abl abelson murine leukemia viral oncogene 2 (arg, abelson-related gene), Spag9 - sperm associated antigen 9, Nfat5 - nuclear factor of activated t cells 5, Apoe - apolipoprotein e, Hspd1 - heat shock protein 1 (chaperonin), Pfn1 - profilin 1, Hspa1b - heat shock protein 1b, Ptafr - platelet-activating factor receptor, Hsp90aa1 - heat shock protein 90, alph…
GO:0051239	regulation of multicellular organismal process	1.8e-10	6.89e-08	1.74	2632	627	239	99	[Abl2 - v-abl abelson murine leukemia viral oncogene 2 (arg, abelson-related gene), Spag9 - sperm associated antigen 9, Mapkapk2 - map kinase-activated protein kinase 2, Hspd1 - heat shock protein 1 (chaperonin), Apoe - apolipoprotein e, Pfn1 - profilin 1, Ptafr - platelet-activating factor receptor, Hsp90aa1 - heat shock protein 90, alpha (cytosolic), class a member 1, Mafg - v-maf musculoaponeu…
GO:0001817	regulation of cytokine production	1.93e-10	7.13e-08	2.6	2632	195	239	46	[Litaf - lps-induced tn factor, Il1b - interleukin 1 beta, Abl2 - v-abl abelson murine leukemia viral oncogene 2 (arg, abelson-related gene), Il1a - interleukin 1 alpha, Rabgef1 - rab guanine nucleotide exchange factor (gef) 1, Osm - oncostatin m, Nr4a3 - nuclear receptor subfamily 4, group a, member 3, Mapkapk2 - map kinase-activated protein kinase 2, Hspd1 - heat shock protein 1 (chaperonin), C…
GO:0071216	cellular response to biotic stimulus	2.06e-10	7.34e-08	4.2	2632	63	239	24	[Ccl2 - chemokine (c-c motif) ligand 2, Sbno2 - strawberry notch homolog 2 (drosophila), Hspa5 - heat shock protein 5, Vim - vimentin, Litaf - lps-induced tn factor, Il1b - interleukin 1 beta, Il1a - interleukin 1 alpha, Stap1 - signal transducing adaptor family member 1, Cxcl2 - chemokine (c-x-c motif) ligand 2, Cd86 - cd86 antigen, Nfkb1 - nuclear factor of kappa light polypeptide gene enhancer…
GO:0032101	regulation of response to external stimulus	2.81e-10	9.64e-08	2.57	2632	197	239	46	[Pik3ap1 - phosphoinositide-3-kinase adaptor protein 1, Zswim6 - zinc finger swim-type containing 6, Nfe2l2 - nuclear factor, erythroid derived 2, like 2, Cd44 - cd44 antigen, Cebpa - ccaat/enhancer binding protein (c/ebp), alpha, Ccl24 - chemokine (c-c motif) ligand 24, Ctsc - cathepsin c, Il1b - interleukin 1 beta, Rabgef1 - rab guanine nucleotide exchange factor (gef) 1, Osm - oncostatin m, Ap…
GO:0009607	response to biotic stimulus	2.83e-10	9.41e-08	2.54	2632	204	239	47	[Trf - transferrin, Litaf - lps-induced tn factor, Il1b - interleukin 1 beta, Il1a - interleukin 1 alpha, Mapkapk2 - map kinase-activated protein kinase 2, Cxcl2 - chemokine (c-x-c motif) ligand 2, Cd86 - cd86 antigen, Ifi204 - interferon activated gene 204, Ptafr - platelet-activating factor receptor, Hsp90aa1 - heat shock protein 90, alpha (cytosolic), class a member 1, Ier3 - immediate early r…
GO:0034341	response to interferon-gamma	3.5e-10	1.13e-07	5.36	2632	37	239	18	[Ccl2 - chemokine (c-c motif) ligand 2, Vim - vimentin, Rab43 - rab43, member ras oncogene family, Ccl24 - chemokine (c-c motif) ligand 24, Ccl12 - chemokine (c-c motif) ligand 12, H2-Q7 - histocompatibility 2, q region locus 7, Rpl13a - ribosomal protein l13a, Actg1 - actin, gamma, cytoplasmic 1, Slc11a1 - solute carrier family 11 (proton-coupled divalent metal ion transporters), member 1, Ifitm…
GO:0050727	regulation of inflammatory response	4.08e-10	1.27e-07	3.41	2632	97	239	30	[Pik3ap1 - phosphoinositide-3-kinase adaptor protein 1, Cd44 - cd44 antigen, Cebpa - ccaat/enhancer binding protein (c/ebp), alpha, Ccl24 - chemokine (c-c motif) ligand 24, Ctsc - cathepsin c, Il1b - interleukin 1 beta, Osm - oncostatin m, Rabgef1 - rab guanine nucleotide exchange factor (gef) 1, Apoe - apolipoprotein e, Hspd1 - heat shock protein 1 (chaperonin), Socs3 - suppressor of cytokine si…
GO:0071222	cellular response to lipopolysaccharide	4.42e-10	1.34e-07	4.79	2632	46	239	20	[Ccl2 - chemokine (c-c motif) ligand 2, Sbno2 - strawberry notch homolog 2 (drosophila), Vim - vimentin, Litaf - lps-induced tn factor, Il1b - interleukin 1 beta, Il1a - interleukin 1 alpha, Stap1 - signal transducing adaptor family member 1, Cxcl2 - chemokine (c-x-c motif) ligand 2, Cd86 - cd86 antigen, Nfkb1 - nuclear factor of kappa light polypeptide gene enhancer in b cells 1, p105, Nlrp3 - n…
GO:0043207	response to external biotic stimulus	4.81e-10	1.41e-07	2.57	2632	193	239	45	[Trf - transferrin, Litaf - lps-induced tn factor, Il1b - interleukin 1 beta, Il1a - interleukin 1 alpha, Mapkapk2 - map kinase-activated protein kinase 2, Cxcl2 - chemokine (c-x-c motif) ligand 2, Cd86 - cd86 antigen, Ifi204 - interferon activated gene 204, Ptafr - platelet-activating factor receptor, Hsp90aa1 - heat shock protein 90, alpha (cytosolic), class a member 1, Ier3 - immediate early r…
GO:0071219	cellular response to molecule of bacterial origin	5.44e-10	1.55e-07	4.53	2632	51	239	21	[Ccl2 - chemokine (c-c motif) ligand 2, Sbno2 - strawberry notch homolog 2 (drosophila), Vim - vimentin, Litaf - lps-induced tn factor, Il1b - interleukin 1 beta, Il1a - interleukin 1 alpha, Stap1 - signal transducing adaptor family member 1, Cxcl2 - chemokine (c-x-c motif) ligand 2, Cd86 - cd86 antigen, Nfkb1 - nuclear factor of kappa light polypeptide gene enhancer in b cells 1, p105, Nlrp3 - n…
GO:0009605	response to external stimulus	7.21e-10	2e-07	2.22	2632	283	239	57	[Nfe2l2 - nuclear factor, erythroid derived 2, like 2, Trf - transferrin, Il1b - interleukin 1 beta, Il1a - interleukin 1 alpha, Aes - amino-terminal enhancer of split, Mapkapk2 - map kinase-activated protein kinase 2, Apoe - apolipoprotein e, Cd86 - cd86 antigen, Ptafr - platelet-activating factor receptor, Hsp90aa1 - heat shock protein 90, alpha (cytosolic), class a member 1, Cxcl16 - chemokine…
GO:0002694	regulation of leukocyte activation	1.12e-09	3.03e-07	2.94	2632	131	239	35	[Id2 - inhibitor of dna binding 2, Cd44 - cd44 antigen, Cebpa - ccaat/enhancer binding protein (c/ebp), alpha, Ctsc - cathepsin c, Il1b - interleukin 1 beta, Il1a - interleukin 1 alpha, Rabgef1 - rab guanine nucleotide exchange factor (gef) 1, Nr4a3 - nuclear receptor subfamily 4, group a, member 3, Hspd1 - heat shock protein 1 (chaperonin), Cd74 - cd74 antigen (invariant polypeptide of major his…
GO:0009966	regulation of signal transduction	1.23e-09	3.21e-07	1.76	2632	564	239	90	[Dennd4a - denn/madd domain containing 4a, Nfe2l2 - nuclear factor, erythroid derived 2, like 2, Cd44 - cd44 antigen, Insig1 - insulin induced gene 1, Lmna - lamin a, Trf - transferrin, Gpr65 - g-protein coupled receptor 65, Il1b - interleukin 1 beta, Il1a - interleukin 1 alpha, Abl2 - v-abl abelson murine leukemia viral oncogene 2 (arg, abelson-related gene), Sqstm1 - sequestosome 1, Spag9 - spe…
GO:0022407	regulation of cell-cell adhesion	1.62e-09	4.15e-07	3.09	2632	114	239	32	[Cd44 - cd44 antigen, Icam1 - intercellular adhesion molecule 1, Il1b - interleukin 1 beta, Abl2 - v-abl abelson murine leukemia viral oncogene 2 (arg, abelson-related gene), Il1a - interleukin 1 alpha, Nfat5 - nuclear factor of activated t cells 5, Nr4a3 - nuclear receptor subfamily 4, group a, member 3, Hspd1 - heat shock protein 1 (chaperonin), Cd74 - cd74 antigen (invariant polypeptide of maj…
GO:1903037	regulation of leukocyte cell-cell adhesion	1.71e-09	4.25e-07	3.5	2632	85	239	27	[Cd44 - cd44 antigen, Icam1 - intercellular adhesion molecule 1, Il1b - interleukin 1 beta, Il1a - interleukin 1 alpha, Nfat5 - nuclear factor of activated t cells 5, Nr4a3 - nuclear receptor subfamily 4, group a, member 3, Hspd1 - heat shock protein 1 (chaperonin), Cd74 - cd74 antigen (invariant polypeptide of major histocompatibility complex, class ii antigen-associated), Vcam1 - vascular cell …
GO:0050865	regulation of cell activation	1.81e-09	4.41e-07	2.79	2632	146	239	37	[Id2 - inhibitor of dna binding 2, Cd44 - cd44 antigen, Cebpa - ccaat/enhancer binding protein (c/ebp), alpha, Ctsc - cathepsin c, Il1b - interleukin 1 beta, Il1a - interleukin 1 alpha, Rabgef1 - rab guanine nucleotide exchange factor (gef) 1, Nr4a3 - nuclear receptor subfamily 4, group a, member 3, Hspd1 - heat shock protein 1 (chaperonin), Apoe - apolipoprotein e, Cd74 - cd74 antigen (invariant…
GO:0031347	regulation of defense response	2.25e-09	5.34e-07	2.64	2632	167	239	40	[Pik3ap1 - phosphoinositide-3-kinase adaptor protein 1, Cd44 - cd44 antigen, Cebpa - ccaat/enhancer binding protein (c/ebp), alpha, Ccl24 - chemokine (c-c motif) ligand 24, Ctsc - cathepsin c, Il1b - interleukin 1 beta, Rabgef1 - rab guanine nucleotide exchange factor (gef) 1, Osm - oncostatin m, Mapkapk2 - map kinase-activated protein kinase 2, Hspd1 - heat shock protein 1 (chaperonin), Apoe - a…
GO:0043067	regulation of programmed cell death	2.33e-09	5.4e-07	2	2632	363	239	66	[Bcl2a1d - b cell leukemia/lymphoma 2 related protein a1d, Nfe2l2 - nuclear factor, erythroid derived 2, like 2, Cd44 - cd44 antigen, Lmna - lamin a, Hspa8 - heat shock protein 8, Il1b - interleukin 1 beta, Abl2 - v-abl abelson murine leukemia viral oncogene 2 (arg, abelson-related gene), Osm - oncostatin m, Aes - amino-terminal enhancer of split, Cd74 - cd74 antigen (invariant polypeptide of maj…
GO:0022409	positive regulation of cell-cell adhesion	2.58e-09	5.84e-07	3.78	2632	70	239	24	[Ccl2 - chemokine (c-c motif) ligand 2, Cd44 - cd44 antigen, Icam1 - intercellular adhesion molecule 1, Cited2 - cbp/p300-interacting transactivator, with glu/asp-rich carboxy-terminal domain, 2, Il1b - interleukin 1 beta, Il1a - interleukin 1 alpha, Nfat5 - nuclear factor of activated t cells 5, Nr4a3 - nuclear receptor subfamily 4, group a, member 3, Cd74 - cd74 antigen (invariant polypeptide o…
GO:0006955	immune response	2.87e-09	6.35e-07	2.47	2632	196	239	44	[Trf - transferrin, Icam1 - intercellular adhesion molecule 1, Ccl24 - chemokine (c-c motif) ligand 24, Ctsc - cathepsin c, Il1b - interleukin 1 beta, H2-Q7 - histocompatibility 2, q region locus 7, Il1a - interleukin 1 alpha, Osm - oncostatin m, Cd74 - cd74 antigen (invariant polypeptide of major histocompatibility complex, class ii antigen-associated), Cxcl2 - chemokine (c-x-c motif) ligand 2, …
GO:0051247	positive regulation of protein metabolic process	3.17e-09	6.87e-07	1.96	2632	382	239	68	[Cd44 - cd44 antigen, Trf - transferrin, Lmna - lamin a, Hspa8 - heat shock protein 8, Il1b - interleukin 1 beta, Abl2 - v-abl abelson murine leukemia viral oncogene 2 (arg, abelson-related gene), Il1a - interleukin 1 alpha, Sqstm1 - sequestosome 1, Spag9 - sperm associated antigen 9, Osm - oncostatin m, Cd74 - cd74 antigen (invariant polypeptide of major histocompatibility complex, class ii anti…
GO:0032270	positive regulation of cellular protein metabolic process	3.89e-09	8.25e-07	1.99	2632	359	239	65	[Cd44 - cd44 antigen, Trf - transferrin, Lmna - lamin a, Hspa8 - heat shock protein 8, Il1b - interleukin 1 beta, Abl2 - v-abl abelson murine leukemia viral oncogene 2 (arg, abelson-related gene), Il1a - interleukin 1 alpha, Sqstm1 - sequestosome 1, Spag9 - sperm associated antigen 9, Osm - oncostatin m, Cd74 - cd74 antigen (invariant polypeptide of major histocompatibility complex, class ii anti…
GO:1903039	positive regulation of leukocyte cell-cell adhesion	4.17e-09	8.66e-07	3.97	2632	61	239	22	[Ccl2 - chemokine (c-c motif) ligand 2, Cd44 - cd44 antigen, Icam1 - intercellular adhesion molecule 1, Il1b - interleukin 1 beta, Il1a - interleukin 1 alpha, Nfat5 - nuclear factor of activated t cells 5, Nr4a3 - nuclear receptor subfamily 4, group a, member 3, Hspd1 - heat shock protein 1 (chaperonin), Cd74 - cd74 antigen (invariant polypeptide of major histocompatibility complex, class ii anti…
GO:0007166	cell surface receptor signaling pathway	5.12e-09	1.04e-06	2.11	2632	297	239	57	[Cd44 - cd44 antigen, Bcl2a1d - b cell leukemia/lymphoma 2 related protein a1d, Bcl2a1b - b cell leukemia/lymphoma 2 related protein a1b, Il1b - interleukin 1 beta, Il1a - interleukin 1 alpha, Abl2 - v-abl abelson murine leukemia viral oncogene 2 (arg, abelson-related gene), Osm - oncostatin m, Aes - amino-terminal enhancer of split, Mapkapk2 - map kinase-activated protein kinase 2, Cd74 - cd74 a…
GO:1902680	positive regulation of RNA biosynthetic process	5.98e-09	1.19e-06	2.04	2632	330	239	61	[Nfe2l2 - nuclear factor, erythroid derived 2, like 2, Insig1 - insulin induced gene 1, Trf - transferrin, Fosl2 - fos-like antigen 2, Il1b - interleukin 1 beta, Il1a - interleukin 1 alpha, Nfat5 - nuclear factor of activated t cells 5, Osm - oncostatin m, Cd74 - cd74 antigen (invariant polypeptide of major histocompatibility complex, class ii antigen-associated), Apoe - apolipoprotein e, Pfn1 - …
GO:0045893	positive regulation of transcription, DNA-templated	5.98e-09	1.17e-06	2.04	2632	330	239	61	[Nfe2l2 - nuclear factor, erythroid derived 2, like 2, Insig1 - insulin induced gene 1, Trf - transferrin, Fosl2 - fos-like antigen 2, Il1b - interleukin 1 beta, Il1a - interleukin 1 alpha, Nfat5 - nuclear factor of activated t cells 5, Osm - oncostatin m, Cd74 - cd74 antigen (invariant polypeptide of major histocompatibility complex, class ii antigen-associated), Apoe - apolipoprotein e, Pfn1 - …
GO:1903508	positive regulation of nucleic acid-templated transcription	5.98e-09	1.15e-06	2.04	2632	330	239	61	[Nfe2l2 - nuclear factor, erythroid derived 2, like 2, Insig1 - insulin induced gene 1, Trf - transferrin, Il1b - interleukin 1 beta, Fosl2 - fos-like antigen 2, Il1a - interleukin 1 alpha, Nfat5 - nuclear factor of activated t cells 5, Osm - oncostatin m, Cd74 - cd74 antigen (invariant polypeptide of major histocompatibility complex, class ii antigen-associated), Apoe - apolipoprotein e, Pfn1 - …
GO:0010941	regulation of cell death	6.87e-09	1.29e-06	1.91	2632	397	239	69	[Bcl2a1d - b cell leukemia/lymphoma 2 related protein a1d, Cd44 - cd44 antigen, Nfe2l2 - nuclear factor, erythroid derived 2, like 2, Lmna - lamin a, Hspa8 - heat shock protein 8, Il1b - interleukin 1 beta, Abl2 - v-abl abelson murine leukemia viral oncogene 2 (arg, abelson-related gene), Osm - oncostatin m, Aes - amino-terminal enhancer of split, Cd74 - cd74 antigen (invariant polypeptide of maj…
GO:0042981	regulation of apoptotic process	7.3e-09	1.35e-06	1.98	2632	356	239	64	[Bcl2a1d - b cell leukemia/lymphoma 2 related protein a1d, Nfe2l2 - nuclear factor, erythroid derived 2, like 2, Cd44 - cd44 antigen, Lmna - lamin a, Hspa8 - heat shock protein 8, Il1b - interleukin 1 beta, Abl2 - v-abl abelson murine leukemia viral oncogene 2 (arg, abelson-related gene), Osm - oncostatin m, Aes - amino-terminal enhancer of split, Cd74 - cd74 antigen (invariant polypeptide of maj…
GO:0080134	regulation of response to stress	7.46e-09	1.35e-06	1.99	2632	348	239	63	[Nfe2l2 - nuclear factor, erythroid derived 2, like 2, Cd44 - cd44 antigen, Trf - transferrin, Lmna - lamin a, Insig1 - insulin induced gene 1, Il1b - interleukin 1 beta, Il1a - interleukin 1 alpha, Spag9 - sperm associated antigen 9, Osm - oncostatin m, Mapkapk2 - map kinase-activated protein kinase 2, Cd74 - cd74 antigen (invariant polypeptide of major histocompatibility complex, class ii antig…
GO:0051171	regulation of nitrogen compound metabolic process	7.96e-09	1.42e-06	1.43	2632	1070	239	139	[Hspa8 - heat shock protein 8, Abl2 - v-abl abelson murine leukemia viral oncogene 2 (arg, abelson-related gene), Spag9 - sperm associated antigen 9, Nfat5 - nuclear factor of activated t cells 5, Mapkapk2 - map kinase-activated protein kinase 2, Hspd1 - heat shock protein 1 (chaperonin), Apoe - apolipoprotein e, Pfn1 - profilin 1, Hspa1b - heat shock protein 1b, Ptafr - platelet-activating facto…
GO:0070374	positive regulation of ERK1 and ERK2 cascade	8.89e-09	1.56e-06	4.16	2632	53	239	20	[Ccl2 - chemokine (c-c motif) ligand 2, Cd44 - cd44 antigen, C5ar1 - complement component 5a receptor 1, Icam1 - intercellular adhesion molecule 1, Ccl24 - chemokine (c-c motif) ligand 24, Ccl12 - chemokine (c-c motif) ligand 12, Il1b - interleukin 1 beta, Il1a - interleukin 1 alpha, Abl2 - v-abl abelson murine leukemia viral oncogene 2 (arg, abelson-related gene), Cd74 - cd74 antigen (invariant …
GO:0080090	regulation of primary metabolic process	8.94e-09	1.54e-06	1.42	2632	1093	239	141	[Hspa8 - heat shock protein 8, Abl2 - v-abl abelson murine leukemia viral oncogene 2 (arg, abelson-related gene), Spag9 - sperm associated antigen 9, Nfat5 - nuclear factor of activated t cells 5, Mapkapk2 - map kinase-activated protein kinase 2, Hspd1 - heat shock protein 1 (chaperonin), Apoe - apolipoprotein e, Pfn1 - profilin 1, Hspa1b - heat shock protein 1b, Ptafr - platelet-activating facto…
GO:0001819	positive regulation of cytokine production	1.19e-08	2.01e-06	2.82	2632	129	239	33	[Il1b - interleukin 1 beta, Abl2 - v-abl abelson murine leukemia viral oncogene 2 (arg, abelson-related gene), Il1a - interleukin 1 alpha, Osm - oncostatin m, Nr4a3 - nuclear receptor subfamily 4, group a, member 3, Mapkapk2 - map kinase-activated protein kinase 2, Hspd1 - heat shock protein 1 (chaperonin), Cd74 - cd74 antigen (invariant polypeptide of major histocompatibility complex, class ii a…
GO:0010646	regulation of cell communication	1.51e-08	2.51e-06	1.66	2632	618	239	93	[Dennd4a - denn/madd domain containing 4a, Nfe2l2 - nuclear factor, erythroid derived 2, like 2, Cd44 - cd44 antigen, Insig1 - insulin induced gene 1, Lmna - lamin a, Trf - transferrin, Gpr65 - g-protein coupled receptor 65, Il1b - interleukin 1 beta, Il1a - interleukin 1 alpha, Abl2 - v-abl abelson murine leukemia viral oncogene 2 (arg, abelson-related gene), Sqstm1 - sequestosome 1, Spag9 - spe…
GO:0010557	positive regulation of macromolecule biosynthetic process	1.76e-08	2.88e-06	1.89	2632	397	239	68	[Nfe2l2 - nuclear factor, erythroid derived 2, like 2, Trf - transferrin, Insig1 - insulin induced gene 1, Il1b - interleukin 1 beta, Fosl2 - fos-like antigen 2, Il1a - interleukin 1 alpha, Nfat5 - nuclear factor of activated t cells 5, Osm - oncostatin m, Apoe - apolipoprotein e, Cd74 - cd74 antigen (invariant polypeptide of major histocompatibility complex, class ii antigen-associated), Pfn1 - …
GO:0050794	regulation of cellular process	1.84e-08	2.96e-06	1.25	2632	1673	239	190	[Hspa8 - heat shock protein 8, Abl2 - v-abl abelson murine leukemia viral oncogene 2 (arg, abelson-related gene), Spag9 - sperm associated antigen 9, Nfat5 - nuclear factor of activated t cells 5, Mapkapk2 - map kinase-activated protein kinase 2, Hspd1 - heat shock protein 1 (chaperonin), Apoe - apolipoprotein e, Pfn1 - profilin 1, Hspa1b - heat shock protein 1b, Ptafr - platelet-activating facto…
GO:0002696	positive regulation of leukocyte activation	1.85e-08	2.93e-06	3.36	2632	82	239	25	[Cebpa - ccaat/enhancer binding protein (c/ebp), alpha, Ctsc - cathepsin c, Il1b - interleukin 1 beta, Il1a - interleukin 1 alpha, Nr4a3 - nuclear receptor subfamily 4, group a, member 3, Cd74 - cd74 antigen (invariant polypeptide of major histocompatibility complex, class ii antigen-associated), Hspd1 - heat shock protein 1 (chaperonin), Vcam1 - vascular cell adhesion molecule 1, Cd86 - cd86 ant…
GO:0050867	positive regulation of cell activation	1.96e-08	3.06e-06	3.25	2632	88	239	26	[Cebpa - ccaat/enhancer binding protein (c/ebp), alpha, Ctsc - cathepsin c, Il1b - interleukin 1 beta, Il1a - interleukin 1 alpha, Nr4a3 - nuclear receptor subfamily 4, group a, member 3, Hspd1 - heat shock protein 1 (chaperonin), Cd74 - cd74 antigen (invariant polypeptide of major histocompatibility complex, class ii antigen-associated), Vcam1 - vascular cell adhesion molecule 1, Cd86 - cd86 ant…
GO:0023051	regulation of signaling	1.97e-08	3.03e-06	1.65	2632	621	239	93	[Dennd4a - denn/madd domain containing 4a, Cd44 - cd44 antigen, Nfe2l2 - nuclear factor, erythroid derived 2, like 2, Insig1 - insulin induced gene 1, Lmna - lamin a, Trf - transferrin, Gpr65 - g-protein coupled receptor 65, Il1b - interleukin 1 beta, Il1a - interleukin 1 alpha, Abl2 - v-abl abelson murine leukemia viral oncogene 2 (arg, abelson-related gene), Sqstm1 - sequestosome 1, Spag9 - spe…
GO:0060255	regulation of macromolecule metabolic process	2.46e-08	3.72e-06	1.4	2632	1107	239	141	[Hspa8 - heat shock protein 8, Abl2 - v-abl abelson murine leukemia viral oncogene 2 (arg, abelson-related gene), Spag9 - sperm associated antigen 9, Nfat5 - nuclear factor of activated t cells 5, Mapkapk2 - map kinase-activated protein kinase 2, Eif1 - eukaryotic translation initiation factor 1, Hspd1 - heat shock protein 1 (chaperonin), Apoe - apolipoprotein e, Pfn1 - profilin 1, Hspa1b - heat …
GO:2000026	regulation of multicellular organismal development	3.48e-08	5.18e-06	1.82	2632	429	239	71	[Zswim6 - zinc finger swim-type containing 6, Cd44 - cd44 antigen, Nfe2l2 - nuclear factor, erythroid derived 2, like 2, Lmna - lamin a, Trf - transferrin, Il1b - interleukin 1 beta, Abl2 - v-abl abelson murine leukemia viral oncogene 2 (arg, abelson-related gene), Il1a - interleukin 1 alpha, Spag9 - sperm associated antigen 9, Cd74 - cd74 antigen (invariant polypeptide of major histocompatibilit…
GO:0051094	positive regulation of developmental process	3.9e-08	5.71e-06	1.99	2632	321	239	58	[Nfe2l2 - nuclear factor, erythroid derived 2, like 2, Lmna - lamin a, Trf - transferrin, Il1b - interleukin 1 beta, Abl2 - v-abl abelson murine leukemia viral oncogene 2 (arg, abelson-related gene), Il1a - interleukin 1 alpha, Spag9 - sperm associated antigen 9, Cd74 - cd74 antigen (invariant polypeptide of major histocompatibility complex, class ii antigen-associated), Apoe - apolipoprotein e, …
GO:0071345	cellular response to cytokine stimulus	5.2e-08	7.52e-06	2.62	2632	143	239	34	[Nfe2l2 - nuclear factor, erythroid derived 2, like 2, Cebpa - ccaat/enhancer binding protein (c/ebp), alpha, Ccl24 - chemokine (c-c motif) ligand 24, Icam1 - intercellular adhesion molecule 1, H2-Q7 - histocompatibility 2, q region locus 7, Nfat5 - nuclear factor of activated t cells 5, Hspd1 - heat shock protein 1 (chaperonin), Csf2ra - colony stimulating factor 2 receptor, alpha, low-affinity …
GO:0051254	positive regulation of RNA metabolic process	5.36e-08	7.64e-06	1.9	2632	365	239	63	[Nfe2l2 - nuclear factor, erythroid derived 2, like 2, Insig1 - insulin induced gene 1, Trf - transferrin, Hspa8 - heat shock protein 8, Fosl2 - fos-like antigen 2, Il1b - interleukin 1 beta, Il1a - interleukin 1 alpha, Nfat5 - nuclear factor of activated t cells 5, Osm - oncostatin m, Cd74 - cd74 antigen (invariant polypeptide of major histocompatibility complex, class ii antigen-associated), Ap…
GO:0045944	positive regulation of transcription by RNA polymerase II	5.65e-08	7.94e-06	2.07	2632	276	239	52	[Nfe2l2 - nuclear factor, erythroid derived 2, like 2, Insig1 - insulin induced gene 1, Fosl2 - fos-like antigen 2, Il1b - interleukin 1 beta, Il1a - interleukin 1 alpha, Nfat5 - nuclear factor of activated t cells 5, Osm - oncostatin m, Pfn1 - profilin 1, Mafg - v-maf musculoaponeurotic fibrosarcoma oncogene family, protein g (avian), Jund - jun proto-oncogene related gene d, Junb - jun-b oncoge…
GO:0033993	response to lipid	6.78e-08	9.39e-06	2.69	2632	131	239	32	[Insig1 - insulin induced gene 1, Litaf - lps-induced tn factor, Fosl2 - fos-like antigen 2, Il1b - interleukin 1 beta, Abl2 - v-abl abelson murine leukemia viral oncogene 2 (arg, abelson-related gene), Il1a - interleukin 1 alpha, Mapkapk2 - map kinase-activated protein kinase 2, Cxcl2 - chemokine (c-x-c motif) ligand 2, Cd86 - cd86 antigen, Ptafr - platelet-activating factor receptor, Cebpb - cc…
GO:0019222	regulation of metabolic process	7.3e-08	9.96e-06	1.36	2632	1188	239	147	[Hspa8 - heat shock protein 8, Abl2 - v-abl abelson murine leukemia viral oncogene 2 (arg, abelson-related gene), Spag9 - sperm associated antigen 9, Nfat5 - nuclear factor of activated t cells 5, Mapkapk2 - map kinase-activated protein kinase 2, Eif1 - eukaryotic translation initiation factor 1, Hspd1 - heat shock protein 1 (chaperonin), Apoe - apolipoprotein e, Pfn1 - profilin 1, Hspa1b - heat …
GO:0031323	regulation of cellular metabolic process	7.53e-08	1.01e-05	1.38	2632	1123	239	141	[Hspa8 - heat shock protein 8, Abl2 - v-abl abelson murine leukemia viral oncogene 2 (arg, abelson-related gene), Spag9 - sperm associated antigen 9, Nfat5 - nuclear factor of activated t cells 5, Mapkapk2 - map kinase-activated protein kinase 2, Hspd1 - heat shock protein 1 (chaperonin), Apoe - apolipoprotein e, Pfn1 - profilin 1, Hspa1b - heat shock protein 1b, Ptafr - platelet-activating facto…
GO:0042127	regulation of cell proliferation	8.37e-08	1.11e-05	1.92	2632	344	239	60	[Cd44 - cd44 antigen, Lmna - lamin a, Trf - transferrin, Fosl2 - fos-like antigen 2, Il1b - interleukin 1 beta, Il1a - interleukin 1 alpha, Osm - oncostatin m, Sat1 - spermidine/spermine n1-acetyl transferase 1, Cd74 - cd74 antigen (invariant polypeptide of major histocompatibility complex, class ii antigen-associated), Apoe - apolipoprotein e, Cd86 - cd86 antigen, Ptafr - platelet-activating fac…
GO:0045597	positive regulation of cell differentiation	8.9e-08	1.17e-05	2.11	2632	256	239	49	[Nfe2l2 - nuclear factor, erythroid derived 2, like 2, Lmna - lamin a, Trf - transferrin, Il1b - interleukin 1 beta, Abl2 - v-abl abelson murine leukemia viral oncogene 2 (arg, abelson-related gene), Il1a - interleukin 1 alpha, Spag9 - sperm associated antigen 9, Apoe - apolipoprotein e, Cd74 - cd74 antigen (invariant polypeptide of major histocompatibility complex, class ii antigen-associated), …
GO:2000145	regulation of cell motility	9.47e-08	1.23e-05	2.15	2632	241	239	47	[Zswim6 - zinc finger swim-type containing 6, Nfe2l2 - nuclear factor, erythroid derived 2, like 2, Trf - transferrin, Icam1 - intercellular adhesion molecule 1, Lmna - lamin a, Ccl24 - chemokine (c-c motif) ligand 24, Il1b - interleukin 1 beta, Il1a - interleukin 1 alpha, Spag9 - sperm associated antigen 9, Rabgef1 - rab guanine nucleotide exchange factor (gef) 1, Nr4a3 - nuclear receptor subfam…
GO:0031328	positive regulation of cellular biosynthetic process	9.62e-08	1.23e-05	1.81	2632	413	239	68	[Nfe2l2 - nuclear factor, erythroid derived 2, like 2, Trf - transferrin, Insig1 - insulin induced gene 1, Il1b - interleukin 1 beta, Fosl2 - fos-like antigen 2, Il1a - interleukin 1 alpha, Nfat5 - nuclear factor of activated t cells 5, Osm - oncostatin m, Apoe - apolipoprotein e, Cd74 - cd74 antigen (invariant polypeptide of major histocompatibility complex, class ii antigen-associated), Pfn1 - …
GO:0009891	positive regulation of biosynthetic process	9.96e-08	1.26e-05	1.8	2632	422	239	69	[Nfe2l2 - nuclear factor, erythroid derived 2, like 2, Trf - transferrin, Insig1 - insulin induced gene 1, Il1b - interleukin 1 beta, Fosl2 - fos-like antigen 2, Il1a - interleukin 1 alpha, Nfat5 - nuclear factor of activated t cells 5, Osm - oncostatin m, Apoe - apolipoprotein e, Cd74 - cd74 antigen (invariant polypeptide of major histocompatibility complex, class ii antigen-associated), Pfn1 - …
GO:0050789	regulation of biological process	1.01e-07	1.26e-05	1.22	2632	1762	239	195	[H2-Q7 - histocompatibility 2, q region locus 7, Abl2 - v-abl abelson murine leukemia viral oncogene 2 (arg, abelson-related gene), Nfat5 - nuclear factor of activated t cells 5, Mapkapk2 - map kinase-activated protein kinase 2, Eif1 - eukaryotic translation initiation factor 1, Ptafr - platelet-activating factor receptor, Mafg - v-maf musculoaponeurotic fibrosarcoma oncogene family, protein g (a…
GO:0030334	regulation of cell migration	1.04e-07	1.28e-05	2.16	2632	234	239	46	[Zswim6 - zinc finger swim-type containing 6, Nfe2l2 - nuclear factor, erythroid derived 2, like 2, Icam1 - intercellular adhesion molecule 1, Lmna - lamin a, Ccl24 - chemokine (c-c motif) ligand 24, Il1b - interleukin 1 beta, Il1a - interleukin 1 alpha, Spag9 - sperm associated antigen 9, Rabgef1 - rab guanine nucleotide exchange factor (gef) 1, Nr4a3 - nuclear receptor subfamily 4, group a, mem…
GO:0010628	positive regulation of gene expression	1.08e-07	1.31e-05	1.77	2632	449	239	72	[Cd44 - cd44 antigen, Nfe2l2 - nuclear factor, erythroid derived 2, like 2, Trf - transferrin, Lmna - lamin a, Insig1 - insulin induced gene 1, Hspa8 - heat shock protein 8, Fosl2 - fos-like antigen 2, Il1b - interleukin 1 beta, Il1a - interleukin 1 alpha, Nfat5 - nuclear factor of activated t cells 5, Osm - oncostatin m, Mapkapk2 - map kinase-activated protein kinase 2, Apoe - apolipoprotein e, …
GO:0065007	biological regulation	1.11e-07	1.33e-05	1.2	2632	1842	239	201	[H2-Q7 - histocompatibility 2, q region locus 7, Abl2 - v-abl abelson murine leukemia viral oncogene 2 (arg, abelson-related gene), Nfat5 - nuclear factor of activated t cells 5, Mapkapk2 - map kinase-activated protein kinase 2, Eif1 - eukaryotic translation initiation factor 1, Ptafr - platelet-activating factor receptor, Mafg - v-maf musculoaponeurotic fibrosarcoma oncogene family, protein g (a…
GO:0001934	positive regulation of protein phosphorylation	1.3e-07	1.54e-05	2.28	2632	198	239	41	[Cd44 - cd44 antigen, Trf - transferrin, Icam1 - intercellular adhesion molecule 1, Ccl24 - chemokine (c-c motif) ligand 24, Il1b - interleukin 1 beta, Il1a - interleukin 1 alpha, Abl2 - v-abl abelson murine leukemia viral oncogene 2 (arg, abelson-related gene), Sqstm1 - sequestosome 1, Spag9 - sperm associated antigen 9, Osm - oncostatin m, Sdcbp - syndecan binding protein, Cd74 - cd74 antigen (…
GO:0050793	regulation of developmental process	1.34e-07	1.57e-05	1.67	2632	541	239	82	[Zswim6 - zinc finger swim-type containing 6, Cd44 - cd44 antigen, Nfe2l2 - nuclear factor, erythroid derived 2, like 2, Insig1 - insulin induced gene 1, Lmna - lamin a, Trf - transferrin, Il1b - interleukin 1 beta, Il1a - interleukin 1 alpha, Abl2 - v-abl abelson murine leukemia viral oncogene 2 (arg, abelson-related gene), Spag9 - sperm associated antigen 9, Cd74 - cd74 antigen (invariant polyp…
GO:1901700	response to oxygen-containing compound	1.34e-07	1.55e-05	2.06	2632	267	239	50	[Nfe2l2 - nuclear factor, erythroid derived 2, like 2, Insig1 - insulin induced gene 1, Il1b - interleukin 1 beta, Fosl2 - fos-like antigen 2, Il1a - interleukin 1 alpha, Abl2 - v-abl abelson murine leukemia viral oncogene 2 (arg, abelson-related gene), Mapkapk2 - map kinase-activated protein kinase 2, Cd86 - cd86 antigen, Ptafr - platelet-activating factor receptor, Mt1 - metallothionein 1, Cxcl…
GO:0043069	negative regulation of programmed cell death	1.56e-07	1.79e-05	2.14	2632	237	239	46	[Bcl2a1d - b cell leukemia/lymphoma 2 related protein a1d, Nfe2l2 - nuclear factor, erythroid derived 2, like 2, Cd44 - cd44 antigen, Icam1 - intercellular adhesion molecule 1, Lmna - lamin a, Hspa8 - heat shock protein 8, Il1b - interleukin 1 beta, Abl2 - v-abl abelson murine leukemia viral oncogene 2 (arg, abelson-related gene), Nr4a3 - nuclear receptor subfamily 4, group a, member 3, Cd74 - cd…
GO:0070098	chemokine-mediated signaling pathway	1.56e-07	1.77e-05	6.88	2632	16	239	10	[Cxcl2 - chemokine (c-x-c motif) ligand 2, Ccl2 - chemokine (c-c motif) ligand 2, Ccl24 - chemokine (c-c motif) ligand 24, Ccl12 - chemokine (c-c motif) ligand 12, Ccl3 - chemokine (c-c motif) ligand 3, Ccl4 - chemokine (c-c motif) ligand 4, Cxcr4 - chemokine (c-x-c motif) receptor 4, Ccl7 - chemokine (c-c motif) ligand 7, Ccr1 - chemokine (c-c motif) receptor 1, Pf4 - platelet factor 4]
GO:0048519	negative regulation of biological process	1.59e-07	1.78e-05	1.4	2632	1027	239	131	[Hspa8 - heat shock protein 8, Abl2 - v-abl abelson murine leukemia viral oncogene 2 (arg, abelson-related gene), Spag9 - sperm associated antigen 9, Mapkapk2 - map kinase-activated protein kinase 2, Apoe - apolipoprotein e, Hspd1 - heat shock protein 1 (chaperonin), Pfn1 - profilin 1, Hspa1b - heat shock protein 1b, Socs3 - suppressor of cytokine signaling 3, Mt1 - metallothionein 1, Dnajb1 - dn…
GO:0071346	cellular response to interferon-gamma	1.91e-07	2.11e-05	4.82	2632	32	239	14	[Ccl2 - chemokine (c-c motif) ligand 2, Vim - vimentin, Rab43 - rab43, member ras oncogene family, Ccl24 - chemokine (c-c motif) ligand 24, Ccl12 - chemokine (c-c motif) ligand 12, H2-Q7 - histocompatibility 2, q region locus 7, Rpl13a - ribosomal protein l13a, Actg1 - actin, gamma, cytoplasmic 1, 5430435G22Rik - riken cdna 5430435g22 gene, Ccl3 - chemokine (c-c motif) ligand 3, Ccl4 - chemokine …
GO:0043066	negative regulation of apoptotic process	1.96e-07	2.14e-05	2.15	2632	231	239	45	[Bcl2a1d - b cell leukemia/lymphoma 2 related protein a1d, Cd44 - cd44 antigen, Nfe2l2 - nuclear factor, erythroid derived 2, like 2, Icam1 - intercellular adhesion molecule 1, Lmna - lamin a, Hspa8 - heat shock protein 8, Il1b - interleukin 1 beta, Abl2 - v-abl abelson murine leukemia viral oncogene 2 (arg, abelson-related gene), Nr4a3 - nuclear receptor subfamily 4, group a, member 3, Cd74 - cd…
GO:0050790	regulation of catalytic activity	2.07e-07	2.24e-05	1.79	2632	412	239	67	[Bcl2a1d - b cell leukemia/lymphoma 2 related protein a1d, Cd44 - cd44 antigen, Trf - transferrin, Gpr65 - g-protein coupled receptor 65, Hspa8 - heat shock protein 8, Il1b - interleukin 1 beta, Abl2 - v-abl abelson murine leukemia viral oncogene 2 (arg, abelson-related gene), Il1a - interleukin 1 alpha, Eif5 - eukaryotic translation initiation factor 5, Spag9 - sperm associated antigen 9, Rap2b …
GO:0065009	regulation of molecular function	2.26e-07	2.42e-05	1.65	2632	547	239	82	[Bcl2a1d - b cell leukemia/lymphoma 2 related protein a1d, Cd44 - cd44 antigen, Trf - transferrin, Gpr65 - g-protein coupled receptor 65, Hspa8 - heat shock protein 8, Il1b - interleukin 1 beta, Eif5 - eukaryotic translation initiation factor 5, Il1a - interleukin 1 alpha, Abl2 - v-abl abelson murine leukemia viral oncogene 2 (arg, abelson-related gene), Spag9 - sperm associated antigen 9, Aes - …
GO:0030155	regulation of cell adhesion	2.37e-07	2.52e-05	2.32	2632	180	239	38	[Cd44 - cd44 antigen, Icam1 - intercellular adhesion molecule 1, Il1b - interleukin 1 beta, Abl2 - v-abl abelson murine leukemia viral oncogene 2 (arg, abelson-related gene), Il1a - interleukin 1 alpha, Nfat5 - nuclear factor of activated t cells 5, Nr4a3 - nuclear receptor subfamily 4, group a, member 3, Hspd1 - heat shock protein 1 (chaperonin), Cd74 - cd74 antigen (invariant polypeptide of maj…
GO:2000147	positive regulation of cell motility	2.58e-07	2.71e-05	2.42	2632	159	239	35	[Nfe2l2 - nuclear factor, erythroid derived 2, like 2, Ccl24 - chemokine (c-c motif) ligand 24, Icam1 - intercellular adhesion molecule 1, Trf - transferrin, Il1b - interleukin 1 beta, Il1a - interleukin 1 alpha, Spag9 - sperm associated antigen 9, Nr4a3 - nuclear receptor subfamily 4, group a, member 3, Sdcbp - syndecan binding protein, Cd74 - cd74 antigen (invariant polypeptide of major histoco…
GO:0051272	positive regulation of cellular component movement	2.58e-07	2.68e-05	2.42	2632	159	239	35	[Nfe2l2 - nuclear factor, erythroid derived 2, like 2, Ccl24 - chemokine (c-c motif) ligand 24, Icam1 - intercellular adhesion molecule 1, Trf - transferrin, Il1b - interleukin 1 beta, Il1a - interleukin 1 alpha, Spag9 - sperm associated antigen 9, Nr4a3 - nuclear receptor subfamily 4, group a, member 3, Sdcbp - syndecan binding protein, Cd74 - cd74 antigen (invariant polypeptide of major histoco…
GO:0060326	cell chemotaxis	2.98e-07	3.06e-05	3.61	2632	58	239	19	[Ccl2 - chemokine (c-c motif) ligand 2, Lgals3 - lectin, galactose binding, soluble 3, C5ar1 - complement component 5a receptor 1, Ccl24 - chemokine (c-c motif) ligand 24, Ccl12 - chemokine (c-c motif) ligand 12, Il1b - interleukin 1 beta, Rpl13a - ribosomal protein l13a, Nr4a1 - nuclear receptor subfamily 4, group a, member 1, Cxcl2 - chemokine (c-x-c motif) ligand 2, Vcam1 - vascular cell adhes…
GO:0031401	positive regulation of protein modification process	3.14e-07	3.19e-05	2.05	2632	258	239	48	[Cd44 - cd44 antigen, Trf - transferrin, Icam1 - intercellular adhesion molecule 1, Lmna - lamin a, Ccl24 - chemokine (c-c motif) ligand 24, Il1b - interleukin 1 beta, Il1a - interleukin 1 alpha, Abl2 - v-abl abelson murine leukemia viral oncogene 2 (arg, abelson-related gene), Sqstm1 - sequestosome 1, Spag9 - sperm associated antigen 9, Osm - oncostatin m, Sdcbp - syndecan binding protein, Apoe …
GO:0010562	positive regulation of phosphorus metabolic process	3.2e-07	3.23e-05	2.13	2632	227	239	44	[Cd44 - cd44 antigen, Trf - transferrin, Icam1 - intercellular adhesion molecule 1, Ccl24 - chemokine (c-c motif) ligand 24, Il1b - interleukin 1 beta, Il1a - interleukin 1 alpha, Abl2 - v-abl abelson murine leukemia viral oncogene 2 (arg, abelson-related gene), Sqstm1 - sequestosome 1, Spag9 - sperm associated antigen 9, Osm - oncostatin m, Sdcbp - syndecan binding protein, Apoe - apolipoprotein…
GO:0045937	positive regulation of phosphate metabolic process	3.2e-07	3.19e-05	2.13	2632	227	239	44	[Cd44 - cd44 antigen, Trf - transferrin, Icam1 - intercellular adhesion molecule 1, Ccl24 - chemokine (c-c motif) ligand 24, Il1b - interleukin 1 beta, Il1a - interleukin 1 alpha, Abl2 - v-abl abelson murine leukemia viral oncogene 2 (arg, abelson-related gene), Sqstm1 - sequestosome 1, Spag9 - sperm associated antigen 9, Osm - oncostatin m, Sdcbp - syndecan binding protein, Apoe - apolipoprotein…
GO:0009968	negative regulation of signal transduction	3.5e-07	3.45e-05	2.06	2632	251	239	47	[Pik3ap1 - phosphoinositide-3-kinase adaptor protein 1, Nfe2l2 - nuclear factor, erythroid derived 2, like 2, Cd44 - cd44 antigen, Icam1 - intercellular adhesion molecule 1, Lmna - lamin a, Insig1 - insulin induced gene 1, Litaf - lps-induced tn factor, Il1b - interleukin 1 beta, Abl2 - v-abl abelson murine leukemia viral oncogene 2 (arg, abelson-related gene), Rabgef1 - rab guanine nucleotide ex…
GO:0051270	regulation of cellular component movement	3.5e-07	3.42e-05	2.06	2632	251	239	47	[Zswim6 - zinc finger swim-type containing 6, Nfe2l2 - nuclear factor, erythroid derived 2, like 2, Trf - transferrin, Icam1 - intercellular adhesion molecule 1, Lmna - lamin a, Ccl24 - chemokine (c-c motif) ligand 24, Il1b - interleukin 1 beta, Il1a - interleukin 1 alpha, Spag9 - sperm associated antigen 9, Rabgef1 - rab guanine nucleotide exchange factor (gef) 1, Nr4a3 - nuclear receptor subfam…
GO:0045785	positive regulation of cell adhesion	3.54e-07	3.43e-05	2.73	2632	113	239	28	[Cd44 - cd44 antigen, Icam1 - intercellular adhesion molecule 1, Il1b - interleukin 1 beta, Il1a - interleukin 1 alpha, Nfat5 - nuclear factor of activated t cells 5, Nr4a3 - nuclear receptor subfamily 4, group a, member 3, Hspd1 - heat shock protein 1 (chaperonin), Cd74 - cd74 antigen (invariant polypeptide of major histocompatibility complex, class ii antigen-associated), Vcam1 - vascular cell …
GO:0050776	regulation of immune response	3.59e-07	3.44e-05	2.2	2632	205	239	41	[Pik3ap1 - phosphoinositide-3-kinase adaptor protein 1, Bcl2a1d - b cell leukemia/lymphoma 2 related protein a1d, Cd44 - cd44 antigen, Hspa8 - heat shock protein 8, Il1b - interleukin 1 beta, H2-Q7 - histocompatibility 2, q region locus 7, Rabgef1 - rab guanine nucleotide exchange factor (gef) 1, Nr4a3 - nuclear receptor subfamily 4, group a, member 3, Mapkapk2 - map kinase-activated protein kina…
GO:0070372	regulation of ERK1 and ERK2 cascade	3.75e-07	3.56e-05	3.3	2632	70	239	21	[Ccl2 - chemokine (c-c motif) ligand 2, Cd44 - cd44 antigen, C5ar1 - complement component 5a receptor 1, Icam1 - intercellular adhesion molecule 1, Ccl24 - chemokine (c-c motif) ligand 24, Ccl12 - chemokine (c-c motif) ligand 12, Il1b - interleukin 1 beta, Abl2 - v-abl abelson murine leukemia viral oncogene 2 (arg, abelson-related gene), Il1a - interleukin 1 alpha, Cd74 - cd74 antigen (invariant …
GO:0070555	response to interleukin-1	4.29e-07	4.03e-05	5.29	2632	25	239	12	[Ccl2 - chemokine (c-c motif) ligand 2, Tank - traf family member-associated nf-kappa b activator, Nfkb1 - nuclear factor of kappa light polypeptide gene enhancer in b cells 1, p105, Ccl24 - chemokine (c-c motif) ligand 24, Ccl12 - chemokine (c-c motif) ligand 12, Ccl3 - chemokine (c-c motif) ligand 3, Ccl4 - chemokine (c-c motif) ligand 4, Il1b - interleukin 1 beta, Cebpb - ccaat/enhancer bindin…
GO:0019221	cytokine-mediated signaling pathway	4.89e-07	4.56e-05	3.26	2632	71	239	21	[Ccl2 - chemokine (c-c motif) ligand 2, Cebpa - ccaat/enhancer binding protein (c/ebp), alpha, Ccl24 - chemokine (c-c motif) ligand 24, Ccl12 - chemokine (c-c motif) ligand 12, Il1b - interleukin 1 beta, Il1a - interleukin 1 alpha, Osm - oncostatin m, Klf6 - kruppel-like factor 6, Ifitm2 - interferon induced transmembrane protein 2, Cd74 - cd74 antigen (invariant polypeptide of major histocompati…
GO:0051093	negative regulation of developmental process	5e-07	4.62e-05	2.15	2632	215	239	42	[Id2 - inhibitor of dna binding 2, Cd44 - cd44 antigen, Nfe2l2 - nuclear factor, erythroid derived 2, like 2, Lmna - lamin a, Insig1 - insulin induced gene 1, Ctsc - cathepsin c, Il1b - interleukin 1 beta, Il1a - interleukin 1 alpha, Spag9 - sperm associated antigen 9, Cd74 - cd74 antigen (invariant polypeptide of major histocompatibility complex, class ii antigen-associated), Apoe - apolipoprote…
GO:0045595	regulation of cell differentiation	5.01e-07	4.58e-05	1.78	2632	395	239	64	[Zswim6 - zinc finger swim-type containing 6, Nfe2l2 - nuclear factor, erythroid derived 2, like 2, Cd44 - cd44 antigen, Lmna - lamin a, Trf - transferrin, Insig1 - insulin induced gene 1, Il1b - interleukin 1 beta, Abl2 - v-abl abelson murine leukemia viral oncogene 2 (arg, abelson-related gene), Il1a - interleukin 1 alpha, Spag9 - sperm associated antigen 9, Apoe - apolipoprotein e, Cd74 - cd74…
GO:0042330	taxis	5.01e-07	4.54e-05	3.05	2632	83	239	23	[Ccl2 - chemokine (c-c motif) ligand 2, C3ar1 - complement component 3a receptor 1, Lgals3 - lectin, galactose binding, soluble 3, Id2 - inhibitor of dna binding 2, Itgav - integrin alpha v, C5ar1 - complement component 5a receptor 1, Ccl24 - chemokine (c-c motif) ligand 24, Ccl12 - chemokine (c-c motif) ligand 12, Il1b - interleukin 1 beta, Rpl13a - ribosomal protein l13a, Nr4a1 - nuclear recept…
GO:0030335	positive regulation of cell migration	5.05e-07	4.53e-05	2.4	2632	156	239	34	[Nfe2l2 - nuclear factor, erythroid derived 2, like 2, Ccl24 - chemokine (c-c motif) ligand 24, Icam1 - intercellular adhesion molecule 1, Il1b - interleukin 1 beta, Il1a - interleukin 1 alpha, Spag9 - sperm associated antigen 9, Nr4a3 - nuclear receptor subfamily 4, group a, member 3, Sdcbp - syndecan binding protein, Cd74 - cd74 antigen (invariant polypeptide of major histocompatibility complex…
GO:0072677	eosinophil migration	5.29e-07	4.71e-05	11.01	2632	6	239	6	[Ccl2 - chemokine (c-c motif) ligand 2, Lgals3 - lectin, galactose binding, soluble 3, Ccl24 - chemokine (c-c motif) ligand 24, Ccl12 - chemokine (c-c motif) ligand 12, Ccl4 - chemokine (c-c motif) ligand 4, Ccl7 - chemokine (c-c motif) ligand 7]
GO:0048245	eosinophil chemotaxis	5.29e-07	4.67e-05	11.01	2632	6	239	6	[Ccl2 - chemokine (c-c motif) ligand 2, Lgals3 - lectin, galactose binding, soluble 3, Ccl24 - chemokine (c-c motif) ligand 24, Ccl12 - chemokine (c-c motif) ligand 12, Ccl4 - chemokine (c-c motif) ligand 4, Ccl7 - chemokine (c-c motif) ligand 7]
GO:0001932	regulation of protein phosphorylation	5.58e-07	4.88e-05	1.94	2632	295	239	52	[Cd44 - cd44 antigen, Trf - transferrin, Il1b - interleukin 1 beta, Abl2 - v-abl abelson murine leukemia viral oncogene 2 (arg, abelson-related gene), Il1a - interleukin 1 alpha, Spag9 - sperm associated antigen 9, Sqstm1 - sequestosome 1, Osm - oncostatin m, Rap2b - rap2b, member of ras oncogene family, Cd74 - cd74 antigen (invariant polypeptide of major histocompatibility complex, class ii anti…
GO:0040012	regulation of locomotion	5.75e-07	4.98e-05	2.03	2632	255	239	47	[Zswim6 - zinc finger swim-type containing 6, Nfe2l2 - nuclear factor, erythroid derived 2, like 2, Trf - transferrin, Icam1 - intercellular adhesion molecule 1, Lmna - lamin a, Ccl24 - chemokine (c-c motif) ligand 24, Il1b - interleukin 1 beta, Il1a - interleukin 1 alpha, Spag9 - sperm associated antigen 9, Rabgef1 - rab guanine nucleotide exchange factor (gef) 1, Nr4a3 - nuclear receptor subfam…
GO:0030003	cellular cation homeostasis	5.84e-07	5.02e-05	2.56	2632	129	239	30	[Gm6377 - predicted gene 6377, Trf - transferrin, Gpr65 - g-protein coupled receptor 65, Il1b - interleukin 1 beta, Abl2 - v-abl abelson murine leukemia viral oncogene 2 (arg, abelson-related gene), Il1a - interleukin 1 alpha, Cxcl2 - chemokine (c-x-c motif) ligand 2, Apoe - apolipoprotein e, Mafg - v-maf musculoaponeurotic fibrosarcoma oncogene family, protein g (avian), Ccl3 - chemokine (c-c mo…
GO:0042325	regulation of phosphorylation	7.64e-07	6.51e-05	1.86	2632	331	239	56	[Cd44 - cd44 antigen, Trf - transferrin, Il1b - interleukin 1 beta, Abl2 - v-abl abelson murine leukemia viral oncogene 2 (arg, abelson-related gene), Il1a - interleukin 1 alpha, Spag9 - sperm associated antigen 9, Sqstm1 - sequestosome 1, Osm - oncostatin m, Cd74 - cd74 antigen (invariant polypeptide of major histocompatibility complex, class ii antigen-associated), Rap2b - rap2b, member of ras …
GO:0019220	regulation of phosphate metabolic process	7.74e-07	6.54e-05	1.81	2632	365	239	60	[Cd44 - cd44 antigen, Trf - transferrin, Il1b - interleukin 1 beta, Abl2 - v-abl abelson murine leukemia viral oncogene 2 (arg, abelson-related gene), Il1a - interleukin 1 alpha, Sqstm1 - sequestosome 1, Spag9 - sperm associated antigen 9, Osm - oncostatin m, Rap2b - rap2b, member of ras oncogene family, Cd74 - cd74 antigen (invariant polypeptide of major histocompatibility complex, class ii anti…
GO:0051174	regulation of phosphorus metabolic process	7.74e-07	6.49e-05	1.81	2632	365	239	60	[Cd44 - cd44 antigen, Trf - transferrin, Il1b - interleukin 1 beta, Abl2 - v-abl abelson murine leukemia viral oncogene 2 (arg, abelson-related gene), Il1a - interleukin 1 alpha, Sqstm1 - sequestosome 1, Spag9 - sperm associated antigen 9, Osm - oncostatin m, Rap2b - rap2b, member of ras oncogene family, Cd74 - cd74 antigen (invariant polypeptide of major histocompatibility complex, class ii anti…
GO:0034612	response to tumor necrosis factor	7.78e-07	6.46e-05	4.13	2632	40	239	15	[Ccl2 - chemokine (c-c motif) ligand 2, Nfe2l2 - nuclear factor, erythroid derived 2, like 2, Cebpa - ccaat/enhancer binding protein (c/ebp), alpha, Ccl24 - chemokine (c-c motif) ligand 24, Ccl12 - chemokine (c-c motif) ligand 12, Tank - traf family member-associated nf-kappa b activator, Nfkb1 - nuclear factor of kappa light polypeptide gene enhancer in b cells 1, p105, Ccl3 - chemokine (c-c mot…
GO:0050863	regulation of T cell activation	8.22e-07	6.77e-05	3.07	2632	79	239	22	[Ccl2 - chemokine (c-c motif) ligand 2, Lgals3 - lectin, galactose binding, soluble 3, Cd44 - cd44 antigen, Il1b - interleukin 1 beta, Il1a - interleukin 1 alpha, Ndfip1 - nedd4 family interacting protein 1, Hspd1 - heat shock protein 1 (chaperonin), Cd74 - cd74 antigen (invariant polypeptide of major histocompatibility complex, class ii antigen-associated), Vcam1 - vascular cell adhesion molecul…
GO:0010648	negative regulation of cell communication	8.25e-07	6.74e-05	1.99	2632	266	239	48	[Pik3ap1 - phosphoinositide-3-kinase adaptor protein 1, Cd44 - cd44 antigen, Nfe2l2 - nuclear factor, erythroid derived 2, like 2, Icam1 - intercellular adhesion molecule 1, Insig1 - insulin induced gene 1, Lmna - lamin a, Litaf - lps-induced tn factor, Il1b - interleukin 1 beta, Abl2 - v-abl abelson murine leukemia viral oncogene 2 (arg, abelson-related gene), Rabgef1 - rab guanine nucleotide ex…
GO:0023057	negative regulation of signaling	8.25e-07	6.69e-05	1.99	2632	266	239	48	[Pik3ap1 - phosphoinositide-3-kinase adaptor protein 1, Cd44 - cd44 antigen, Nfe2l2 - nuclear factor, erythroid derived 2, like 2, Icam1 - intercellular adhesion molecule 1, Insig1 - insulin induced gene 1, Lmna - lamin a, Litaf - lps-induced tn factor, Il1b - interleukin 1 beta, Abl2 - v-abl abelson murine leukemia viral oncogene 2 (arg, abelson-related gene), Rabgef1 - rab guanine nucleotide ex…
GO:0060548	negative regulation of cell death	8.25e-07	6.63e-05	1.99	2632	266	239	48	[Bcl2a1d - b cell leukemia/lymphoma 2 related protein a1d, Nfe2l2 - nuclear factor, erythroid derived 2, like 2, Cd44 - cd44 antigen, Icam1 - intercellular adhesion molecule 1, Lmna - lamin a, Hspa8 - heat shock protein 8, Il1b - interleukin 1 beta, Abl2 - v-abl abelson murine leukemia viral oncogene 2 (arg, abelson-related gene), Nr4a3 - nuclear receptor subfamily 4, group a, member 3, Cd74 - cd…
GO:0048585	negative regulation of response to stimulus	8.49e-07	6.77e-05	1.86	2632	332	239	56	[Nfe2l2 - nuclear factor, erythroid derived 2, like 2, Cd44 - cd44 antigen, Lmna - lamin a, Insig1 - insulin induced gene 1, Il1b - interleukin 1 beta, Abl2 - v-abl abelson murine leukemia viral oncogene 2 (arg, abelson-related gene), Aes - amino-terminal enhancer of split, Cd74 - cd74 antigen (invariant polypeptide of major histocompatibility complex, class ii antigen-associated), Apoe - apolipo…
GO:1902531	regulation of intracellular signal transduction	8.91e-07	7.05e-05	1.79	2632	375	239	61	[Dennd4a - denn/madd domain containing 4a, Cd44 - cd44 antigen, Nfe2l2 - nuclear factor, erythroid derived 2, like 2, Trf - transferrin, Gpr65 - g-protein coupled receptor 65, Il1b - interleukin 1 beta, Abl2 - v-abl abelson murine leukemia viral oncogene 2 (arg, abelson-related gene), Il1a - interleukin 1 alpha, Sqstm1 - sequestosome 1, Nfat5 - nuclear factor of activated t cells 5, Spag9 - sperm…
GO:0043410	positive regulation of MAPK cascade	9.3e-07	7.3e-05	2.61	2632	118	239	28	[Cd44 - cd44 antigen, Trf - transferrin, Icam1 - intercellular adhesion molecule 1, Ccl24 - chemokine (c-c motif) ligand 24, Il1b - interleukin 1 beta, Abl2 - v-abl abelson murine leukemia viral oncogene 2 (arg, abelson-related gene), Il1a - interleukin 1 alpha, Spag9 - sperm associated antigen 9, Osm - oncostatin m, Apoe - apolipoprotein e, Cd74 - cd74 antigen (invariant polypeptide of major his…
GO:0006873	cellular ion homeostasis	9.94e-07	7.74e-05	2.5	2632	132	239	30	[Gm6377 - predicted gene 6377, Trf - transferrin, Gpr65 - g-protein coupled receptor 65, Il1b - interleukin 1 beta, Abl2 - v-abl abelson murine leukemia viral oncogene 2 (arg, abelson-related gene), Il1a - interleukin 1 alpha, Cxcl2 - chemokine (c-x-c motif) ligand 2, Apoe - apolipoprotein e, Mafg - v-maf musculoaponeurotic fibrosarcoma oncogene family, protein g (avian), Ccl3 - chemokine (c-c mo…
GO:0055080	cation homeostasis	1e-06	7.75e-05	2.46	2632	139	239	31	[Gm6377 - predicted gene 6377, Trf - transferrin, Gpr65 - g-protein coupled receptor 65, Il1b - interleukin 1 beta, Abl2 - v-abl abelson murine leukemia viral oncogene 2 (arg, abelson-related gene), Il1a - interleukin 1 alpha, Cxcl2 - chemokine (c-x-c motif) ligand 2, Apoe - apolipoprotein e, Mafg - v-maf musculoaponeurotic fibrosarcoma oncogene family, protein g (avian), Ccl3 - chemokine (c-c mo…
GO:0051246	regulation of protein metabolic process	1e-06	7.7e-05	1.57	2632	612	239	87	[Bcl2a1d - b cell leukemia/lymphoma 2 related protein a1d, Cd44 - cd44 antigen, Lmna - lamin a, Trf - transferrin, Hspa8 - heat shock protein 8, Il1b - interleukin 1 beta, Il1a - interleukin 1 alpha, Abl2 - v-abl abelson murine leukemia viral oncogene 2 (arg, abelson-related gene), Eif5 - eukaryotic translation initiation factor 5, Sqstm1 - sequestosome 1, Spag9 - sperm associated antigen 9, Osm …
GO:0042327	positive regulation of phosphorylation	1.06e-06	8.09e-05	2.12	2632	213	239	41	[Cd44 - cd44 antigen, Trf - transferrin, Icam1 - intercellular adhesion molecule 1, Ccl24 - chemokine (c-c motif) ligand 24, Il1b - interleukin 1 beta, Il1a - interleukin 1 alpha, Abl2 - v-abl abelson murine leukemia viral oncogene 2 (arg, abelson-related gene), Sqstm1 - sequestosome 1, Spag9 - sperm associated antigen 9, Osm - oncostatin m, Sdcbp - syndecan binding protein, Rap2b - rap2b, member…
GO:0040017	positive regulation of locomotion	1.07e-06	8.05e-05	2.29	2632	168	239	35	[Nfe2l2 - nuclear factor, erythroid derived 2, like 2, Ccl24 - chemokine (c-c motif) ligand 24, Icam1 - intercellular adhesion molecule 1, Trf - transferrin, Il1b - interleukin 1 beta, Il1a - interleukin 1 alpha, Spag9 - sperm associated antigen 9, Nr4a3 - nuclear receptor subfamily 4, group a, member 3, Sdcbp - syndecan binding protein, Cd74 - cd74 antigen (invariant polypeptide of major histoco…
GO:0051249	regulation of lymphocyte activation	1.19e-06	8.92e-05	2.7	2632	106	239	26	[Id2 - inhibitor of dna binding 2, Cd44 - cd44 antigen, Il1b - interleukin 1 beta, Il1a - interleukin 1 alpha, Hspd1 - heat shock protein 1 (chaperonin), Cd74 - cd74 antigen (invariant polypeptide of major histocompatibility complex, class ii antigen-associated), Vcam1 - vascular cell adhesion molecule 1, Cd86 - cd86 antigen, Hsp90aa1 - heat shock protein 90, alpha (cytosolic), class a member 1, …
GO:0042592	homeostatic process	1.24e-06	9.24e-05	1.91	2632	294	239	51	[Nfe2l2 - nuclear factor, erythroid derived 2, like 2, Insig1 - insulin induced gene 1, Trf - transferrin, Gpr65 - g-protein coupled receptor 65, Il1b - interleukin 1 beta, Il1a - interleukin 1 alpha, Abl2 - v-abl abelson murine leukemia viral oncogene 2 (arg, abelson-related gene), Apoe - apolipoprotein e, Hsp90aa1 - heat shock protein 90, alpha (cytosolic), class a member 1, Mafg - v-maf muscul…
GO:2001233	regulation of apoptotic signaling pathway	1.28e-06	9.44e-05	2.63	2632	113	239	27	[Nfe2l2 - nuclear factor, erythroid derived 2, like 2, Cd44 - cd44 antigen, Icam1 - intercellular adhesion molecule 1, Lmna - lamin a, Ctsc - cathepsin c, Il1b - interleukin 1 beta, Osm - oncostatin m, Cd74 - cd74 antigen (invariant polypeptide of major histocompatibility complex, class ii antigen-associated), Atf3 - activating transcription factor 3, Pmaip1 - phorbol-12-myristate-13-acetate-indu…
GO:0006935	chemotaxis	1.32e-06	9.65e-05	2.99	2632	81	239	22	[Ccl2 - chemokine (c-c motif) ligand 2, Lgals3 - lectin, galactose binding, soluble 3, C3ar1 - complement component 3a receptor 1, Itgav - integrin alpha v, C5ar1 - complement component 5a receptor 1, Ccl24 - chemokine (c-c motif) ligand 24, Ccl12 - chemokine (c-c motif) ligand 12, Il1b - interleukin 1 beta, Rpl13a - ribosomal protein l13a, Nr4a1 - nuclear receptor subfamily 4, group a, member 1,…
GO:0045935	positive regulation of nucleobase-containing compound metabolic process	1.32e-06	9.63e-05	1.73	2632	414	239	65	[Nfe2l2 - nuclear factor, erythroid derived 2, like 2, Trf - transferrin, Insig1 - insulin induced gene 1, Hspa8 - heat shock protein 8, Fosl2 - fos-like antigen 2, Il1b - interleukin 1 beta, Il1a - interleukin 1 alpha, Nfat5 - nuclear factor of activated t cells 5, Osm - oncostatin m, Apoe - apolipoprotein e, Cd74 - cd74 antigen (invariant polypeptide of major histocompatibility complex, class i…
GO:0048523	negative regulation of cellular process	1.41e-06	0.000102	1.41	2632	924	239	118	[Hspa8 - heat shock protein 8, Abl2 - v-abl abelson murine leukemia viral oncogene 2 (arg, abelson-related gene), Spag9 - sperm associated antigen 9, Mapkapk2 - map kinase-activated protein kinase 2, Hspd1 - heat shock protein 1 (chaperonin), Apoe - apolipoprotein e, Pfn1 - profilin 1, Hspa1b - heat shock protein 1b, Socs3 - suppressor of cytokine signaling 3, Mt1 - metallothionein 1, Dnajb1 - dn…
GO:0032268	regulation of cellular protein metabolic process	1.61e-06	0.000116	1.58	2632	571	239	82	[Bcl2a1d - b cell leukemia/lymphoma 2 related protein a1d, Cd44 - cd44 antigen, Lmna - lamin a, Trf - transferrin, Hspa8 - heat shock protein 8, Il1b - interleukin 1 beta, Abl2 - v-abl abelson murine leukemia viral oncogene 2 (arg, abelson-related gene), Il1a - interleukin 1 alpha, Eif5 - eukaryotic translation initiation factor 5, Sqstm1 - sequestosome 1, Spag9 - sperm associated antigen 9, Osm …
GO:0050778	positive regulation of immune response	1.61e-06	0.000115	2.37	2632	149	239	32	[Pik3ap1 - phosphoinositide-3-kinase adaptor protein 1, Bcl2a1d - b cell leukemia/lymphoma 2 related protein a1d, Cd44 - cd44 antigen, Hspa8 - heat shock protein 8, H2-Q7 - histocompatibility 2, q region locus 7, Il1b - interleukin 1 beta, Nr4a3 - nuclear receptor subfamily 4, group a, member 3, Mapkapk2 - map kinase-activated protein kinase 2, Hspd1 - heat shock protein 1 (chaperonin), Cd74 - cd…
GO:0002821	positive regulation of adaptive immune response	1.63e-06	0.000115	4.17	2632	37	239	14	[H2-D1 - histocompatibility 2, d region locus 1, Cd44 - cd44 antigen, Hspa8 - heat shock protein 8, Il1b - interleukin 1 beta, H2-Q7 - histocompatibility 2, q region locus 7, Slc11a1 - solute carrier family 11 (proton-coupled divalent metal ion transporters), member 1, H2-K1 - histocompatibility 2, k1, k region, Cd74 - cd74 antigen (invariant polypeptide of major histocompatibility complex, class…
GO:0051241	negative regulation of multicellular organismal process	1.65e-06	0.000115	1.94	2632	272	239	48	[Id2 - inhibitor of dna binding 2, Cd44 - cd44 antigen, Nfe2l2 - nuclear factor, erythroid derived 2, like 2, Lmna - lamin a, Ctsc - cathepsin c, Il1b - interleukin 1 beta, Il1a - interleukin 1 alpha, Spag9 - sperm associated antigen 9, Rabgef1 - rab guanine nucleotide exchange factor (gef) 1, Apoe - apolipoprotein e, Cd74 - cd74 antigen (invariant polypeptide of major histocompatibility complex,…
GO:0098771	inorganic ion homeostasis	1.65e-06	0.000115	2.4	2632	142	239	31	[Gm6377 - predicted gene 6377, Trf - transferrin, Gpr65 - g-protein coupled receptor 65, Il1b - interleukin 1 beta, Abl2 - v-abl abelson murine leukemia viral oncogene 2 (arg, abelson-related gene), Il1a - interleukin 1 alpha, Cxcl2 - chemokine (c-x-c motif) ligand 2, Apoe - apolipoprotein e, Mafg - v-maf musculoaponeurotic fibrosarcoma oncogene family, protein g (avian), Ccl3 - chemokine (c-c mo…
GO:1903706	regulation of hemopoiesis	1.85e-06	0.000128	2.59	2632	115	239	27	[Id2 - inhibitor of dna binding 2, Nfe2l2 - nuclear factor, erythroid derived 2, like 2, Cd44 - cd44 antigen, Il1b - interleukin 1 beta, Il1a - interleukin 1 alpha, Cd74 - cd74 antigen (invariant polypeptide of major histocompatibility complex, class ii antigen-associated), 5430435G22Rik - riken cdna 5430435g22 gene, Hsp90aa1 - heat shock protein 90, alpha (cytosolic), class a member 1, Cd83 - cd…
GO:1903708	positive regulation of hemopoiesis	2.16e-06	0.000148	3.22	2632	65	239	19	[Id2 - inhibitor of dna binding 2, Il1b - interleukin 1 beta, Il1a - interleukin 1 alpha, Cd74 - cd74 antigen (invariant polypeptide of major histocompatibility complex, class ii antigen-associated), 5430435G22Rik - riken cdna 5430435g22 gene, Hsp90aa1 - heat shock protein 90, alpha (cytosolic), class a member 1, Cd83 - cd83 antigen, Nfkbid - nuclear factor of kappa light polypeptide gene enhance…
GO:0031349	positive regulation of defense response	2.19e-06	0.00015	2.75	2632	96	239	24	[Pik3ap1 - phosphoinositide-3-kinase adaptor protein 1, Lacc1 - laccase (multicopper oxidoreductase) domain containing 1, Cebpa - ccaat/enhancer binding protein (c/ebp), alpha, Ccl24 - chemokine (c-c motif) ligand 24, Ctsc - cathepsin c, Il1b - interleukin 1 beta, Stap1 - signal transducing adaptor family member 1, 5430427O19Rik - riken cdna 5430427o19 gene, Osm - oncostatin m, Mapkapk2 - map kin…
GO:0043618	regulation of transcription from RNA polymerase II promoter in response to stress	2.38e-06	0.000161	5.05	2632	24	239	11	[Atf3 - activating transcription factor 3, Klf2 - kruppel-like factor 2 (lung), Nfe2l2 - nuclear factor, erythroid derived 2, like 2, Ppp1r15a - protein phosphatase 1, regulatory (inhibitor) subunit 15a, Ddit3 - dna-damage inducible transcript 3, Bag3 - bcl2-associated athanogene 3, Cited2 - cbp/p300-interacting transactivator, with glu/asp-rich carboxy-terminal domain, 2, Bach1 - btb and cnc hom…
GO:0006986	response to unfolded protein	2.38e-06	0.00016	5.05	2632	24	239	11	[Hspd1 - heat shock protein 1 (chaperonin), Hspa1b - heat shock protein 1b, Hspa5 - heat shock protein 5, Hsp90aa1 - heat shock protein 90, alpha (cytosolic), class a member 1, Ddit3 - dna-damage inducible transcript 3, Bag3 - bcl2-associated athanogene 3, Hspa8 - heat shock protein 8, Herpud1 - homocysteine-inducible, endoplasmic reticulum stress-inducible, ubiquitin-like domain member 1, Hspa1a…
GO:1902107	positive regulation of leukocyte differentiation	2.43e-06	0.000163	3.47	2632	54	239	17	[Id2 - inhibitor of dna binding 2, Il1b - interleukin 1 beta, Il1a - interleukin 1 alpha, Cd74 - cd74 antigen (invariant polypeptide of major histocompatibility complex, class ii antigen-associated), Hsp90aa1 - heat shock protein 90, alpha (cytosolic), class a member 1, Cd83 - cd83 antigen, Nfkbid - nuclear factor of kappa light polypeptide gene enhancer in b cells inhibitor, delta, Nlrp3 - nlr f…
GO:0055082	cellular chemical homeostasis	2.57e-06	0.000171	2.32	2632	152	239	32	[Gm6377 - predicted gene 6377, Icam1 - intercellular adhesion molecule 1, Trf - transferrin, Gpr65 - g-protein coupled receptor 65, Il1b - interleukin 1 beta, Abl2 - v-abl abelson murine leukemia viral oncogene 2 (arg, abelson-related gene), Il1a - interleukin 1 alpha, Cxcl2 - chemokine (c-x-c motif) ligand 2, Apoe - apolipoprotein e, Vcam1 - vascular cell adhesion molecule 1, Mafg - v-maf muscul…
GO:0071396	cellular response to lipid	2.58e-06	0.00017	2.88	2632	84	239	22	[Ccl2 - chemokine (c-c motif) ligand 2, Sbno2 - strawberry notch homolog 2 (drosophila), Vim - vimentin, Insig1 - insulin induced gene 1, Litaf - lps-induced tn factor, Il1b - interleukin 1 beta, Abl2 - v-abl abelson murine leukemia viral oncogene 2 (arg, abelson-related gene), Il1a - interleukin 1 alpha, Stap1 - signal transducing adaptor family member 1, Cxcl2 - chemokine (c-x-c motif) ligand 2…
GO:0071347	cellular response to interleukin-1	2.59e-06	0.00017	5.51	2632	20	239	10	[Ccl2 - chemokine (c-c motif) ligand 2, Tank - traf family member-associated nf-kappa b activator, Nfkb1 - nuclear factor of kappa light polypeptide gene enhancer in b cells 1, p105, Ccl24 - chemokine (c-c motif) ligand 24, Ccl12 - chemokine (c-c motif) ligand 12, Ccl3 - chemokine (c-c motif) ligand 3, Ccl4 - chemokine (c-c motif) ligand 4, Cebpb - ccaat/enhancer binding protein (c/ebp), beta, Zc…
GO:0007186	G protein-coupled receptor signaling pathway	2.72e-06	0.000177	2.96	2632	78	239	21	[Ccl2 - chemokine (c-c motif) ligand 2, C3ar1 - complement component 3a receptor 1, Gng10 - guanine nucleotide binding protein (g protein), gamma 10, C5ar1 - complement component 5a receptor 1, Ccl24 - chemokine (c-c motif) ligand 24, Gpr65 - g-protein coupled receptor 65, Ccl12 - chemokine (c-c motif) ligand 12, Niacr1 - niacin receptor 1, Plek - pleckstrin, Rgs1 - regulator of g-protein signali…
GO:0006357	regulation of transcription by RNA polymerase II	2.73e-06	0.000177	1.69	2632	431	239	66	[Nfe2l2 - nuclear factor, erythroid derived 2, like 2, Insig1 - insulin induced gene 1, Il1b - interleukin 1 beta, Fosl2 - fos-like antigen 2, Il1a - interleukin 1 alpha, Sqstm1 - sequestosome 1, Nfat5 - nuclear factor of activated t cells 5, Osm - oncostatin m, Aes - amino-terminal enhancer of split, Pfn1 - profilin 1, Ptafr - platelet-activating factor receptor, Mafg - v-maf musculoaponeurotic …
GO:0010647	positive regulation of cell communication	2.79e-06	0.000179	1.77	2632	361	239	58	[Cd44 - cd44 antigen, Trf - transferrin, Gpr65 - g-protein coupled receptor 65, Il1b - interleukin 1 beta, Il1a - interleukin 1 alpha, Abl2 - v-abl abelson murine leukemia viral oncogene 2 (arg, abelson-related gene), Sqstm1 - sequestosome 1, Nfat5 - nuclear factor of activated t cells 5, Spag9 - sperm associated antigen 9, Osm - oncostatin m, Cd74 - cd74 antigen (invariant polypeptide of major h…
GO:2001141	regulation of RNA biosynthetic process	2.85e-06	0.000182	1.57	2632	569	239	81	[Nfe2l2 - nuclear factor, erythroid derived 2, like 2, Trf - transferrin, Insig1 - insulin induced gene 1, Hspa8 - heat shock protein 8, Il1b - interleukin 1 beta, Fosl2 - fos-like antigen 2, Il1a - interleukin 1 alpha, Sqstm1 - sequestosome 1, Nfat5 - nuclear factor of activated t cells 5, Osm - oncostatin m, Aes - amino-terminal enhancer of split, Cd74 - cd74 antigen (invariant polypeptide of m…
GO:0023056	positive regulation of signaling	3.06e-06	0.000195	1.76	2632	362	239	58	[Cd44 - cd44 antigen, Trf - transferrin, Gpr65 - g-protein coupled receptor 65, Il1b - interleukin 1 beta, Il1a - interleukin 1 alpha, Abl2 - v-abl abelson murine leukemia viral oncogene 2 (arg, abelson-related gene), Sqstm1 - sequestosome 1, Nfat5 - nuclear factor of activated t cells 5, Spag9 - sperm associated antigen 9, Osm - oncostatin m, Cd74 - cd74 antigen (invariant polypeptide of major h…
GO:1902105	regulation of leukocyte differentiation	3.2e-06	0.000202	2.85	2632	85	239	22	[Id2 - inhibitor of dna binding 2, Cd44 - cd44 antigen, Il1b - interleukin 1 beta, Il1a - interleukin 1 alpha, Ndfip1 - nedd4 family interacting protein 1, Cd74 - cd74 antigen (invariant polypeptide of major histocompatibility complex, class ii antigen-associated), Cd83 - cd83 antigen, Hsp90aa1 - heat shock protein 90, alpha (cytosolic), class a member 1, Nfkbid - nuclear factor of kappa light po…
GO:0006355	regulation of transcription, DNA-templated	3.42e-06	0.000214	1.57	2632	562	239	80	[Nfe2l2 - nuclear factor, erythroid derived 2, like 2, Trf - transferrin, Insig1 - insulin induced gene 1, Hspa8 - heat shock protein 8, Il1b - interleukin 1 beta, Fosl2 - fos-like antigen 2, Il1a - interleukin 1 alpha, Sqstm1 - sequestosome 1, Nfat5 - nuclear factor of activated t cells 5, Osm - oncostatin m, Aes - amino-terminal enhancer of split, Cd74 - cd74 antigen (invariant polypeptide of m…
GO:2001234	negative regulation of apoptotic signaling pathway	3.58e-06	0.000223	3.12	2632	67	239	19	[Lgals3 - lectin, galactose binding, soluble 3, Itgav - integrin alpha v, Cd44 - cd44 antigen, Nfe2l2 - nuclear factor, erythroid derived 2, like 2, Icam1 - intercellular adhesion molecule 1, Lmna - lamin a, Il1b - interleukin 1 beta, Herpud1 - homocysteine-inducible, endoplasmic reticulum stress-inducible, ubiquitin-like domain member 1, Mcl1 - myeloid cell leukemia sequence 1, Nr4a2 - nuclear r…
GO:0030154	cell differentiation	4.05e-06	0.000251	1.75	2632	365	239	58	[Zswim6 - zinc finger swim-type containing 6, Bcl2a1d - b cell leukemia/lymphoma 2 related protein a1d, Trf - transferrin, Abl2 - v-abl abelson murine leukemia viral oncogene 2 (arg, abelson-related gene), Spag9 - sperm associated antigen 9, Sqstm1 - sequestosome 1, Socs3 - suppressor of cytokine signaling 3, Junb - jun-b oncogene, Creb5 - camp responsive element binding protein 5, Vim - vimentin…
GO:0040011	locomotion	4.06e-06	0.00025	2.06	2632	208	239	39	[Id2 - inhibitor of dna binding 2, Cd44 - cd44 antigen, Ccl24 - chemokine (c-c motif) ligand 24, Icam1 - intercellular adhesion molecule 1, Il1b - interleukin 1 beta, Cxcl2 - chemokine (c-x-c motif) ligand 2, Vcam1 - vascular cell adhesion molecule 1, Ptafr - platelet-activating factor receptor, Hsp90aa1 - heat shock protein 90, alpha (cytosolic), class a member 1, Ccl3 - chemokine (c-c motif) li…
GO:0009967	positive regulation of signal transduction	4.21e-06	0.000258	1.8	2632	331	239	54	[Cd44 - cd44 antigen, Trf - transferrin, Gpr65 - g-protein coupled receptor 65, Il1b - interleukin 1 beta, Abl2 - v-abl abelson murine leukemia viral oncogene 2 (arg, abelson-related gene), Il1a - interleukin 1 alpha, Nfat5 - nuclear factor of activated t cells 5, Spag9 - sperm associated antigen 9, Osm - oncostatin m, Cd74 - cd74 antigen (invariant polypeptide of major histocompatibility complex…
GO:0002819	regulation of adaptive immune response	4.28e-06	0.00026	3.34	2632	56	239	17	[H2-D1 - histocompatibility 2, d region locus 1, Cd44 - cd44 antigen, Hspa8 - heat shock protein 8, Il1b - interleukin 1 beta, H2-Q7 - histocompatibility 2, q region locus 7, Slc11a1 - solute carrier family 11 (proton-coupled divalent metal ion transporters), member 1, H2-K1 - histocompatibility 2, k1, k region, Ndfip1 - nedd4 family interacting protein 1, Cd74 - cd74 antigen (invariant polypepti…
GO:1903506	regulation of nucleic acid-templated transcription	4.29e-06	0.000259	1.56	2632	565	239	80	[Nfe2l2 - nuclear factor, erythroid derived 2, like 2, Trf - transferrin, Insig1 - insulin induced gene 1, Hspa8 - heat shock protein 8, Il1b - interleukin 1 beta, Fosl2 - fos-like antigen 2, Il1a - interleukin 1 alpha, Sqstm1 - sequestosome 1, Nfat5 - nuclear factor of activated t cells 5, Osm - oncostatin m, Aes - amino-terminal enhancer of split, Cd74 - cd74 antigen (invariant polypeptide of m…
GO:0034620	cellular response to unfolded protein	4.43e-06	0.000266	7.71	2632	10	239	7	[Hspd1 - heat shock protein 1 (chaperonin), Hspa1b - heat shock protein 1b, Hspa5 - heat shock protein 5, Bag3 - bcl2-associated athanogene 3, Hspa8 - heat shock protein 8, Hspa1a - heat shock protein 1a, Pmp22 - peripheral myelin protein 22]
GO:0043408	regulation of MAPK cascade	5.09e-06	0.000304	2.22	2632	164	239	33	[Cd44 - cd44 antigen, Ccl24 - chemokine (c-c motif) ligand 24, Icam1 - intercellular adhesion molecule 1, Trf - transferrin, Il1b - interleukin 1 beta, Abl2 - v-abl abelson murine leukemia viral oncogene 2 (arg, abelson-related gene), Il1a - interleukin 1 alpha, Spag9 - sperm associated antigen 9, Osm - oncostatin m, Apoe - apolipoprotein e, Cd74 - cd74 antigen (invariant polypeptide of major his…
GO:0050870	positive regulation of T cell activation	5.14e-06	0.000305	3.45	2632	51	239	16	[Ccl2 - chemokine (c-c motif) ligand 2, Il1b - interleukin 1 beta, Il1a - interleukin 1 alpha, Cd74 - cd74 antigen (invariant polypeptide of major histocompatibility complex, class ii antigen-associated), Hspd1 - heat shock protein 1 (chaperonin), Vcam1 - vascular cell adhesion molecule 1, Cd86 - cd86 antigen, Cd83 - cd83 antigen, Hsp90aa1 - heat shock protein 90, alpha (cytosolic), class a membe…
GO:0043085	positive regulation of catalytic activity	5.71e-06	0.000337	1.9	2632	267	239	46	[Trf - transferrin, Icam1 - intercellular adhesion molecule 1, Ccl24 - chemokine (c-c motif) ligand 24, Gpr65 - g-protein coupled receptor 65, Hspa8 - heat shock protein 8, Il1b - interleukin 1 beta, Eif5 - eukaryotic translation initiation factor 5, Abl2 - v-abl abelson murine leukemia viral oncogene 2 (arg, abelson-related gene), Spag9 - sperm associated antigen 9, Cd74 - cd74 antigen (invarian…
GO:0043620	regulation of DNA-templated transcription in response to stress	6.23e-06	0.000365	4.66	2632	26	239	11	[Atf3 - activating transcription factor 3, Klf2 - kruppel-like factor 2 (lung), Nfe2l2 - nuclear factor, erythroid derived 2, like 2, Ppp1r15a - protein phosphatase 1, regulatory (inhibitor) subunit 15a, Ddit3 - dna-damage inducible transcript 3, Bag3 - bcl2-associated athanogene 3, Cited2 - cbp/p300-interacting transactivator, with glu/asp-rich carboxy-terminal domain, 2, Bach1 - btb and cnc hom…
GO:0030593	neutrophil chemotaxis	6.23e-06	0.000363	4.66	2632	26	239	11	[Ccl2 - chemokine (c-c motif) ligand 2, Cxcl2 - chemokine (c-x-c motif) ligand 2, Lgals3 - lectin, galactose binding, soluble 3, C5ar1 - complement component 5a receptor 1, Ccl24 - chemokine (c-c motif) ligand 24, Ccl12 - chemokine (c-c motif) ligand 12, Ccl3 - chemokine (c-c motif) ligand 3, Ccl4 - chemokine (c-c motif) ligand 4, Il1b - interleukin 1 beta, Ccl7 - chemokine (c-c motif) ligand 7, …
GO:0031399	regulation of protein modification process	6.65e-06	0.000385	1.7	2632	388	239	60	[Cd44 - cd44 antigen, Trf - transferrin, Lmna - lamin a, Il1b - interleukin 1 beta, Abl2 - v-abl abelson murine leukemia viral oncogene 2 (arg, abelson-related gene), Il1a - interleukin 1 alpha, Sqstm1 - sequestosome 1, Spag9 - sperm associated antigen 9, Osm - oncostatin m, Rap2b - rap2b, member of ras oncogene family, Apoe - apolipoprotein e, Cd74 - cd74 antigen (invariant polypeptide of major …
GO:0030595	leukocyte chemotaxis	6.72e-06	0.000387	3.76	2632	41	239	14	[Ccl2 - chemokine (c-c motif) ligand 2, Lgals3 - lectin, galactose binding, soluble 3, C5ar1 - complement component 5a receptor 1, Ccl24 - chemokine (c-c motif) ligand 24, Ccl12 - chemokine (c-c motif) ligand 12, Il1b - interleukin 1 beta, Rpl13a - ribosomal protein l13a, Cxcl2 - chemokine (c-x-c motif) ligand 2, Ccl3 - chemokine (c-c motif) ligand 3, Ccl4 - chemokine (c-c motif) ligand 4, Cxcl16…
GO:0071356	cellular response to tumor necrosis factor	7.16e-06	0.00041	3.98	2632	36	239	13	[Ccl2 - chemokine (c-c motif) ligand 2, Nfe2l2 - nuclear factor, erythroid derived 2, like 2, Cebpa - ccaat/enhancer binding protein (c/ebp), alpha, Ccl24 - chemokine (c-c motif) ligand 24, Ccl12 - chemokine (c-c motif) ligand 12, Tank - traf family member-associated nf-kappa b activator, Nfkb1 - nuclear factor of kappa light polypeptide gene enhancer in b cells 1, p105, Ccl3 - chemokine (c-c mot…
GO:0045619	regulation of lymphocyte differentiation	8.1e-06	0.000461	3.51	2632	47	239	15	[Id2 - inhibitor of dna binding 2, Cd44 - cd44 antigen, Il1b - interleukin 1 beta, Il1a - interleukin 1 alpha, Ndfip1 - nedd4 family interacting protein 1, Cd74 - cd74 antigen (invariant polypeptide of major histocompatibility complex, class ii antigen-associated), Hsp90aa1 - heat shock protein 90, alpha (cytosolic), class a member 1, Cd83 - cd83 antigen, Nfkbid - nuclear factor of kappa light po…
GO:1902533	positive regulation of intracellular signal transduction	8.44e-06	0.000478	1.94	2632	238	239	42	[Pik3ap1 - phosphoinositide-3-kinase adaptor protein 1, Cd44 - cd44 antigen, Trf - transferrin, Icam1 - intercellular adhesion molecule 1, Ccl24 - chemokine (c-c motif) ligand 24, Gpr65 - g-protein coupled receptor 65, Il1b - interleukin 1 beta, Il1a - interleukin 1 alpha, Abl2 - v-abl abelson murine leukemia viral oncogene 2 (arg, abelson-related gene), Nfat5 - nuclear factor of activated t cell…
GO:0002683	negative regulation of immune system process	8.71e-06	0.000491	2.45	2632	117	239	26	[Id2 - inhibitor of dna binding 2, Pik3ap1 - phosphoinositide-3-kinase adaptor protein 1, Cd44 - cd44 antigen, Nfe2l2 - nuclear factor, erythroid derived 2, like 2, Rabgef1 - rab guanine nucleotide exchange factor (gef) 1, Cd74 - cd74 antigen (invariant polypeptide of major histocompatibility complex, class ii antigen-associated), 5430435G22Rik - riken cdna 5430435g22 gene, Cd86 - cd86 antigen, C…
GO:0050801	ion homeostasis	8.76e-06	0.000491	2.23	2632	153	239	31	[Gm6377 - predicted gene 6377, Trf - transferrin, Gpr65 - g-protein coupled receptor 65, Il1b - interleukin 1 beta, Abl2 - v-abl abelson murine leukemia viral oncogene 2 (arg, abelson-related gene), Il1a - interleukin 1 alpha, Cxcl2 - chemokine (c-x-c motif) ligand 2, Apoe - apolipoprotein e, Mafg - v-maf musculoaponeurotic fibrosarcoma oncogene family, protein g (avian), Ccl3 - chemokine (c-c mo…
GO:0050729	positive regulation of inflammatory response	9.28e-06	0.000517	3.67	2632	42	239	14	[Cebpa - ccaat/enhancer binding protein (c/ebp), alpha, Ccl24 - chemokine (c-c motif) ligand 24, Ctsc - cathepsin c, Il1b - interleukin 1 beta, Stap1 - signal transducing adaptor family member 1, Osm - oncostatin m, Hspd1 - heat shock protein 1 (chaperonin), Ccl3 - chemokine (c-c motif) ligand 3, Cebpb - ccaat/enhancer binding protein (c/ebp), beta, Tlr2 - toll-like receptor 2, Tnf - tumor necros…
GO:0051251	positive regulation of lymphocyte activation	9.47e-06	0.000524	3.05	2632	65	239	18	[Ccl2 - chemokine (c-c motif) ligand 2, Il1b - interleukin 1 beta, Il1a - interleukin 1 alpha, Cd74 - cd74 antigen (invariant polypeptide of major histocompatibility complex, class ii antigen-associated), Hspd1 - heat shock protein 1 (chaperonin), Vcam1 - vascular cell adhesion molecule 1, Cd86 - cd86 antigen, Cd83 - cd83 antigen, Hsp90aa1 - heat shock protein 90, alpha (cytosolic), class a membe…
GO:0051704	multi-organism process	9.5e-06	0.000523	1.95	2632	231	239	41	[Trf - transferrin, Icam1 - intercellular adhesion molecule 1, Hspa8 - heat shock protein 8, Il1b - interleukin 1 beta, Abl2 - v-abl abelson murine leukemia viral oncogene 2 (arg, abelson-related gene), Cxcl2 - chemokine (c-x-c motif) ligand 2, Hspd1 - heat shock protein 1 (chaperonin), Apoe - apolipoprotein e, Vcam1 - vascular cell adhesion molecule 1, Cd86 - cd86 antigen, Ifi204 - interferon ac…
GO:0071621	granulocyte chemotaxis	9.68e-06	0.00053	4.49	2632	27	239	11	[Ccl2 - chemokine (c-c motif) ligand 2, Cxcl2 - chemokine (c-x-c motif) ligand 2, Lgals3 - lectin, galactose binding, soluble 3, C5ar1 - complement component 5a receptor 1, Ccl24 - chemokine (c-c motif) ligand 24, Ccl12 - chemokine (c-c motif) ligand 12, Ccl3 - chemokine (c-c motif) ligand 3, Ccl4 - chemokine (c-c motif) ligand 4, Il1b - interleukin 1 beta, Ccl7 - chemokine (c-c motif) ligand 7, …
GO:1990266	neutrophil migration	9.68e-06	0.000527	4.49	2632	27	239	11	[Ccl2 - chemokine (c-c motif) ligand 2, Cxcl2 - chemokine (c-x-c motif) ligand 2, Lgals3 - lectin, galactose binding, soluble 3, C5ar1 - complement component 5a receptor 1, Ccl24 - chemokine (c-c motif) ligand 24, Ccl12 - chemokine (c-c motif) ligand 12, Ccl3 - chemokine (c-c motif) ligand 3, Ccl4 - chemokine (c-c motif) ligand 4, Il1b - interleukin 1 beta, Ccl7 - chemokine (c-c motif) ligand 7, …
GO:0035966	response to topologically incorrect protein	9.68e-06	0.000524	4.49	2632	27	239	11	[Hspd1 - heat shock protein 1 (chaperonin), Hspa5 - heat shock protein 5, Hspa1b - heat shock protein 1b, Hsp90aa1 - heat shock protein 90, alpha (cytosolic), class a member 1, Ddit3 - dna-damage inducible transcript 3, Bag3 - bcl2-associated athanogene 3, Hspa8 - heat shock protein 8, Herpud1 - homocysteine-inducible, endoplasmic reticulum stress-inducible, ubiquitin-like domain member 1, Hspa1a…
GO:0045596	negative regulation of cell differentiation	1.01e-05	0.000544	2.22	2632	154	239	31	[Id2 - inhibitor of dna binding 2, Cd44 - cd44 antigen, Nfe2l2 - nuclear factor, erythroid derived 2, like 2, Insig1 - insulin induced gene 1, Il1b - interleukin 1 beta, Il1a - interleukin 1 alpha, Spag9 - sperm associated antigen 9, Apoe - apolipoprotein e, Cd74 - cd74 antigen (invariant polypeptide of major histocompatibility complex, class ii antigen-associated), Bmp2 - bone morphogenetic prot…
GO:0009266	response to temperature stimulus	1.02e-05	0.000544	3.87	2632	37	239	13	[Ccl2 - chemokine (c-c motif) ligand 2, Bag3 - bcl2-associated athanogene 3, Il1a - interleukin 1 alpha, Osm - oncostatin m, Hspa1a - heat shock protein 1a, Metrnl - meteorin, glial cell differentiation regulator-like, Hmox1 - heme oxygenase (decycling) 1, Hspa1b - heat shock protein 1b, Hsp90aa1 - heat shock protein 90, alpha (cytosolic), class a member 1, Rbm3 - rna binding motif protein 3, Cxc…
GO:0048869	cellular developmental process	1.03e-05	0.000551	1.58	2632	502	239	72	[Zswim6 - zinc finger swim-type containing 6, Bcl2a1d - b cell leukemia/lymphoma 2 related protein a1d, Lmna - lamin a, Trf - transferrin, Fosl2 - fos-like antigen 2, Il1b - interleukin 1 beta, Abl2 - v-abl abelson murine leukemia viral oncogene 2 (arg, abelson-related gene), Il1a - interleukin 1 alpha, Sqstm1 - sequestosome 1, Spag9 - sperm associated antigen 9, Socs3 - suppressor of cytokine si…
GO:0048870	cell motility	1.11e-05	0.000588	2.08	2632	185	239	35	[Cd44 - cd44 antigen, Icam1 - intercellular adhesion molecule 1, Ccl24 - chemokine (c-c motif) ligand 24, Il1b - interleukin 1 beta, Cxcl2 - chemokine (c-x-c motif) ligand 2, Vcam1 - vascular cell adhesion molecule 1, Hsp90aa1 - heat shock protein 90, alpha (cytosolic), class a member 1, Ccl3 - chemokine (c-c motif) ligand 3, Ccl4 - chemokine (c-c motif) ligand 4, Ier2 - immediate early response …
GO:0038034	signal transduction in absence of ligand	1.12e-05	0.000593	7.01	2632	11	239	7	[Itgav - integrin alpha v, Bcl2a1d - b cell leukemia/lymphoma 2 related protein a1d, Bcl2a1b - b cell leukemia/lymphoma 2 related protein a1b, Bag3 - bcl2-associated athanogene 3, Il1b - interleukin 1 beta, Il1a - interleukin 1 alpha, Mcl1 - myeloid cell leukemia sequence 1]
GO:0097192	extrinsic apoptotic signaling pathway in absence of ligand	1.12e-05	0.000589	7.01	2632	11	239	7	[Itgav - integrin alpha v, Bcl2a1d - b cell leukemia/lymphoma 2 related protein a1d, Bcl2a1b - b cell leukemia/lymphoma 2 related protein a1b, Bag3 - bcl2-associated athanogene 3, Il1b - interleukin 1 beta, Il1a - interleukin 1 alpha, Mcl1 - myeloid cell leukemia sequence 1]
GO:0019725	cellular homeostasis	1.21e-05	0.000632	2.1	2632	178	239	34	[Nfe2l2 - nuclear factor, erythroid derived 2, like 2, Gm6377 - predicted gene 6377, Icam1 - intercellular adhesion molecule 1, Trf - transferrin, Gpr65 - g-protein coupled receptor 65, Il1b - interleukin 1 beta, Abl2 - v-abl abelson murine leukemia viral oncogene 2 (arg, abelson-related gene), Il1a - interleukin 1 alpha, Cxcl2 - chemokine (c-x-c motif) ligand 2, Apoe - apolipoprotein e, Vcam1 - …
GO:0032103	positive regulation of response to external stimulus	1.3e-05	0.000676	2.63	2632	92	239	22	[Ccl2 - chemokine (c-c motif) ligand 2, C3ar1 - complement component 3a receptor 1, C5ar1 - complement component 5a receptor 1, Cebpa - ccaat/enhancer binding protein (c/ebp), alpha, Ccl24 - chemokine (c-c motif) ligand 24, Ctsc - cathepsin c, Il1b - interleukin 1 beta, Stap1 - signal transducing adaptor family member 1, Osm - oncostatin m, Cd74 - cd74 antigen (invariant polypeptide of major hist…
GO:0032760	positive regulation of tumor necrosis factor production	1.42e-05	0.000733	3.77	2632	38	239	13	[Ccl2 - chemokine (c-c motif) ligand 2, Cybb - cytochrome b-245, beta polypeptide, Il1a - interleukin 1 alpha, Mapkapk2 - map kinase-activated protein kinase 2, Hspd1 - heat shock protein 1 (chaperonin), Ptafr - platelet-activating factor receptor, Ccl3 - chemokine (c-c motif) ligand 3, Ccl4 - chemokine (c-c motif) ligand 4, Tlr2 - toll-like receptor 2, Stat3 - signal transducer and activator of …
GO:1903557	positive regulation of tumor necrosis factor superfamily cytokine production	1.42e-05	0.00073	3.77	2632	38	239	13	[Ccl2 - chemokine (c-c motif) ligand 2, Cybb - cytochrome b-245, beta polypeptide, Il1a - interleukin 1 alpha, Mapkapk2 - map kinase-activated protein kinase 2, Hspd1 - heat shock protein 1 (chaperonin), Ptafr - platelet-activating factor receptor, Ccl3 - chemokine (c-c motif) ligand 3, Ccl4 - chemokine (c-c motif) ligand 4, Tlr2 - toll-like receptor 2, Cd14 - cd14 antigen, Stat3 - signal transdu…
GO:0002822	regulation of adaptive immune response based on somatic recombination of immune receptors built from immunoglobulin superfamily domains	1.44e-05	0.000734	3.37	2632	49	239	15	[H2-D1 - histocompatibility 2, d region locus 1, Hspa8 - heat shock protein 8, H2-Q7 - histocompatibility 2, q region locus 7, Il1b - interleukin 1 beta, Slc11a1 - solute carrier family 11 (proton-coupled divalent metal ion transporters), member 1, H2-K1 - histocompatibility 2, k1, k region, Ndfip1 - nedd4 family interacting protein 1, Hspd1 - heat shock protein 1 (chaperonin), Nfkbid - nuclear f…
GO:0051707	response to other organism	1.5e-05	0.000761	2.25	2632	142	239	29	[Trf - transferrin, Cxcl2 - chemokine (c-x-c motif) ligand 2, Cd86 - cd86 antigen, Ifi204 - interferon activated gene 204, Hsp90aa1 - heat shock protein 90, alpha (cytosolic), class a member 1, Ier3 - immediate early response 3, Bmp2 - bone morphogenetic protein 2, Cebpb - ccaat/enhancer binding protein (c/ebp), beta, Zc3h12a - zinc finger ccch type containing 12a, Pmp22 - peripheral myelin prote…
GO:0002824	positive regulation of adaptive immune response based on somatic recombination of immune receptors built from immunoglobulin superfamily domains	1.51e-05	0.000762	4	2632	33	239	12	[Hspd1 - heat shock protein 1 (chaperonin), H2-D1 - histocompatibility 2, d region locus 1, Nfkbid - nuclear factor of kappa light polypeptide gene enhancer in b cells inhibitor, delta, Nlrp3 - nlr family, pyrin domain containing 3, Hspa8 - heat shock protein 8, Il1b - interleukin 1 beta, H2-Q7 - histocompatibility 2, q region locus 7, Tnf - tumor necrosis factor, Slc11a1 - solute carrier family …
GO:0032502	developmental process	1.85e-05	0.000931	1.39	2632	822	239	104	[Abl2 - v-abl abelson murine leukemia viral oncogene 2 (arg, abelson-related gene), Spag9 - sperm associated antigen 9, Mapkapk2 - map kinase-activated protein kinase 2, Apoe - apolipoprotein e, Pfn1 - profilin 1, Socs3 - suppressor of cytokine signaling 3, Hsp90aa1 - heat shock protein 90, alpha (cytosolic), class a member 1, Mafg - v-maf musculoaponeurotic fibrosarcoma oncogene family, protein …
GO:0048878	chemical homeostasis	1.87e-05	0.000939	1.99	2632	205	239	37	[Gm6377 - predicted gene 6377, Cebpa - ccaat/enhancer binding protein (c/ebp), alpha, Insig1 - insulin induced gene 1, Icam1 - intercellular adhesion molecule 1, Trf - transferrin, Gpr65 - g-protein coupled receptor 65, Il1b - interleukin 1 beta, Il1a - interleukin 1 alpha, Abl2 - v-abl abelson murine leukemia viral oncogene 2 (arg, abelson-related gene), Cxcl2 - chemokine (c-x-c motif) ligand 2,…
GO:0016477	cell migration	1.94e-05	0.000964	2.09	2632	174	239	33	[Cd44 - cd44 antigen, Icam1 - intercellular adhesion molecule 1, Ccl24 - chemokine (c-c motif) ligand 24, Il1b - interleukin 1 beta, Cxcl2 - chemokine (c-x-c motif) ligand 2, Vcam1 - vascular cell adhesion molecule 1, Hsp90aa1 - heat shock protein 90, alpha (cytosolic), class a member 1, Ccl3 - chemokine (c-c motif) ligand 3, Ccl4 - chemokine (c-c motif) ligand 4, Cxcl16 - chemokine (c-x-c motif)…
GO:0045580	regulation of T cell differentiation	1.96e-05	0.000972	3.67	2632	39	239	13	[Cd44 - cd44 antigen, Il1b - interleukin 1 beta, Il1a - interleukin 1 alpha, Cd74 - cd74 antigen (invariant polypeptide of major histocompatibility complex, class ii antigen-associated), Hsp90aa1 - heat shock protein 90, alpha (cytosolic), class a member 1, Cd83 - cd83 antigen, Nfkbid - nuclear factor of kappa light polypeptide gene enhancer in b cells inhibitor, delta, Nlrp3 - nlr family, pyrin …
GO:1901701	cellular response to oxygen-containing compound	2.05e-05	0.00101	2.03	2632	190	239	35	[Nfe2l2 - nuclear factor, erythroid derived 2, like 2, Icam1 - intercellular adhesion molecule 1, Insig1 - insulin induced gene 1, Litaf - lps-induced tn factor, Il1b - interleukin 1 beta, Abl2 - v-abl abelson murine leukemia viral oncogene 2 (arg, abelson-related gene), Il1a - interleukin 1 alpha, Nr4a3 - nuclear receptor subfamily 4, group a, member 3, Cxcl2 - chemokine (c-x-c motif) ligand 2, …
GO:0097530	granulocyte migration	2.18e-05	0.00107	4.18	2632	29	239	11	[Ccl2 - chemokine (c-c motif) ligand 2, Cxcl2 - chemokine (c-x-c motif) ligand 2, Lgals3 - lectin, galactose binding, soluble 3, C5ar1 - complement component 5a receptor 1, Ccl24 - chemokine (c-c motif) ligand 24, Ccl12 - chemokine (c-c motif) ligand 12, Ccl3 - chemokine (c-c motif) ligand 3, Ccl4 - chemokine (c-c motif) ligand 4, Il1b - interleukin 1 beta, Ccl7 - chemokine (c-c motif) ligand 7, …
GO:0002699	positive regulation of immune effector process	2.34e-05	0.00114	2.87	2632	69	239	18	[Ccl2 - chemokine (c-c motif) ligand 2, H2-D1 - histocompatibility 2, d region locus 1, Hspa8 - heat shock protein 8, Il1b - interleukin 1 beta, H2-Q7 - histocompatibility 2, q region locus 7, Rabgef1 - rab guanine nucleotide exchange factor (gef) 1, Nr4a3 - nuclear receptor subfamily 4, group a, member 3, H2-K1 - histocompatibility 2, k1, k region, Hmox1 - heme oxygenase (decycling) 1, Cd74 - cd…
GO:0065008	regulation of biological quality	2.42e-05	0.00118	1.43	2632	726	239	94	[Nfe2l2 - nuclear factor, erythroid derived 2, like 2, Cd44 - cd44 antigen, Insig1 - insulin induced gene 1, Lmna - lamin a, Trf - transferrin, Gpr65 - g-protein coupled receptor 65, Hspa8 - heat shock protein 8, Il1b - interleukin 1 beta, Il1a - interleukin 1 alpha, Abl2 - v-abl abelson murine leukemia viral oncogene 2 (arg, abelson-related gene), Sqstm1 - sequestosome 1, Osm - oncostatin m, Map…
GO:0002764	immune response-regulating signaling pathway	2.46e-05	0.00119	2.97	2632	63	239	17	[Pik3ap1 - phosphoinositide-3-kinase adaptor protein 1, C3ar1 - complement component 3a receptor 1, Lacc1 - laccase (multicopper oxidoreductase) domain containing 1, Bcl2a1d - b cell leukemia/lymphoma 2 related protein a1d, C5ar1 - complement component 5a receptor 1, Mapkapk2 - map kinase-activated protein kinase 2, Nr4a3 - nuclear receptor subfamily 4, group a, member 3, Hspd1 - heat shock prote…
GO:0002548	monocyte chemotaxis	2.49e-05	0.0012	6.42	2632	12	239	7	[Ccl2 - chemokine (c-c motif) ligand 2, Lgals3 - lectin, galactose binding, soluble 3, Ccl24 - chemokine (c-c motif) ligand 24, Ccl12 - chemokine (c-c motif) ligand 12, Ccl3 - chemokine (c-c motif) ligand 3, Ccl4 - chemokine (c-c motif) ligand 4, Ccl7 - chemokine (c-c motif) ligand 7]
GO:0009617	response to bacterium	2.67e-05	0.00128	2.75	2632	76	239	19	[Ccl2 - chemokine (c-c motif) ligand 2, Slfn2 - schlafen 2, C5ar1 - complement component 5a receptor 1, Trf - transferrin, Stap1 - signal transducing adaptor family member 1, Slc11a1 - solute carrier family 11 (proton-coupled divalent metal ion transporters), member 1, H2-K1 - histocompatibility 2, k1, k region, Rgs1 - regulator of g-protein signaling 1, Gas5 - growth arrest specific 5, Ifi204 - …
GO:0019932	second-messenger-mediated signaling	2.67e-05	0.00127	3.58	2632	40	239	13	[Gpr65 - g-protein coupled receptor 65, Nfat5 - nuclear factor of activated t cells 5, Apoe - apolipoprotein e, Vcam1 - vascular cell adhesion molecule 1, Rcan1 - regulator of calcineurin 1, Mt1 - metallothionein 1, Cxcr4 - chemokine (c-x-c motif) receptor 4, Ccrl2 - chemokine (c-c motif) receptor-like 2, Nme2 - nme/nm23 nucleoside diphosphate kinase 2, Tnf - tumor necrosis factor, Ccr1 - chemoki…
GO:0045582	positive regulation of T cell differentiation	3.17e-05	0.0015	4.04	2632	30	239	11	[Cd74 - cd74 antigen (invariant polypeptide of major histocompatibility complex, class ii antigen-associated), Cd83 - cd83 antigen, Hsp90aa1 - heat shock protein 90, alpha (cytosolic), class a member 1, Nfkbid - nuclear factor of kappa light polypeptide gene enhancer in b cells inhibitor, delta, Nlrp3 - nlr family, pyrin domain containing 3, Il1b - interleukin 1 beta, Itpkb - inositol 1,4,5-trisp…
[truncated: 152 more rows]

## Sheet: Brain_Macrophage
GO Term	Description	P-value	FDR q-value	Enrichment	N	B	n	b	Genes
[truncated: 17 more rows]
