# Supplementary material for: Retinal microglia express more MHC class I and promote greater T-cell-driven inflammation than brain microglia
Source: Front Immunol. 2024 May 10;15:1399989. doi: 10.3389/fimmu.2024.1399989 (PMC11116593; doi:10.3389/fimmu.2024.1399989)
Supplement: Supplementary file 5 [file Table_4.xlsx]

## Sheet: Mg1
GO Term	Description	P-value	FDR q-value	Enrichment	B	b	Genes
GO:0002181	cytoplasmic translation	5.77e-11	5.66e-07	60.9	31	6	[Rps29 - ribosomal protein s29, Rps21 - ribosomal protein s21, Rpl35a - ribosomal protein l35a, Rpl39 - ribosomal protein l39, Rps28 - ribosomal protein s28, Rpl26 - ribosomal protein l26]
GO:0006412	translation	4.08e-09	2e-05	18.05	122	7	[Rps29 - ribosomal protein s29, Rps21 - ribosomal protein s21, Rpl35a - ribosomal protein l35a, Rpl39 - ribosomal protein l39, Rps28 - ribosomal protein s28, Rpl26 - ribosomal protein l26, Rpl37a - ribosomal protein l37a]
GO:0043043	peptide biosynthetic process	4.08e-09	1.34e-05	18.05	122	7	[Rps29 - ribosomal protein s29, Rps21 - ribosomal protein s21, Rpl35a - ribosomal protein l35a, Rpl39 - ribosomal protein l39, Rps28 - ribosomal protein s28, Rpl26 - ribosomal protein l26, Rpl37a - ribosomal protein l37a]
GO:0043604	amide biosynthetic process	7.56e-09	1.85e-05	16.56	133	7	[Rps29 - ribosomal protein s29, Rps21 - ribosomal protein s21, Rpl35a - ribosomal protein l35a, Rpl39 - ribosomal protein l39, Rps28 - ribosomal protein s28, Rpl26 - ribosomal protein l26, Rpl37a - ribosomal protein l37a]
GO:0006518	peptide metabolic process	1.61e-08	3.17e-05	14.88	148	7	[Rps29 - ribosomal protein s29, Rps21 - ribosomal protein s21, Rpl35a - ribosomal protein l35a, Rpl39 - ribosomal protein l39, Rps28 - ribosomal protein s28, Rpl26 - ribosomal protein l26, Rpl37a - ribosomal protein l37a]
GO:0043603	cellular amide metabolic process	5.72e-08	9.35e-05	12.44	177	7	[Rps29 - ribosomal protein s29, Rps21 - ribosomal protein s21, Rpl35a - ribosomal protein l35a, Rpl39 - ribosomal protein l39, Rps28 - ribosomal protein s28, Rpl26 - ribosomal protein l26, Rpl37a - ribosomal protein l37a]
GO:1901566	organonitrogen compound biosynthetic process	1.26e-07	0.000177	11.12	198	7	[Rps29 - ribosomal protein s29, Rps21 - ribosomal protein s21, Rpl35a - ribosomal protein l35a, Rpl39 - ribosomal protein l39, Rps28 - ribosomal protein s28, Rpl26 - ribosomal protein l26, Rpl37a - ribosomal protein l37a]
GO:0034645	cellular macromolecule biosynthetic process	2.04e-07	0.00025	10.39	212	7	[Rps29 - ribosomal protein s29, Rps21 - ribosomal protein s21, Rpl35a - ribosomal protein l35a, Rpl39 - ribosomal protein l39, Rps28 - ribosomal protein s28, Rpl26 - ribosomal protein l26, Rpl37a - ribosomal protein l37a]
GO:0009059	macromolecule biosynthetic process	3.4e-07	0.00037	9.66	228	7	[Rps29 - ribosomal protein s29, Rps21 - ribosomal protein s21, Rpl35a - ribosomal protein l35a, Rpl39 - ribosomal protein l39, Rps28 - ribosomal protein s28, Rpl26 - ribosomal protein l26, Rpl37a - ribosomal protein l37a]
GO:0044271	cellular nitrogen compound biosynthetic process	8.51e-07	0.000834	8.47	260	7	[Rps29 - ribosomal protein s29, Rps21 - ribosomal protein s21, Rpl35a - ribosomal protein l35a, Rpl39 - ribosomal protein l39, Rps28 - ribosomal protein s28, Rpl26 - ribosomal protein l26, Rpl37a - ribosomal protein l37a]
GO:0006364	rRNA processing	3.66e-06	0.00326	31.46	40	4	[Rps21 - ribosomal protein s21, Rpl35a - ribosomal protein l35a, Rps28 - ribosomal protein s28, Rpl26 - ribosomal protein l26]
GO:0044249	cellular biosynthetic process	5.61e-06	0.00459	6.46	341	7	[Rps29 - ribosomal protein s29, Rps21 - ribosomal protein s21, Rpl35a - ribosomal protein l35a, Rpl39 - ribosomal protein l39, Rps28 - ribosomal protein s28, Rpl26 - ribosomal protein l26, Rpl37a - ribosomal protein l37a]
GO:0016072	rRNA metabolic process	6.49e-06	0.00489	27.36	46	4	[Rps21 - ribosomal protein s21, Rpl35a - ribosomal protein l35a, Rps28 - ribosomal protein s28, Rpl26 - ribosomal protein l26]
GO:1901576	organic substance biosynthetic process	7.13e-06	0.005	6.24	353	7	[Rps29 - ribosomal protein s29, Rps21 - ribosomal protein s21, Rpl35a - ribosomal protein l35a, Rpl39 - ribosomal protein l39, Rps28 - ribosomal protein s28, Rpl26 - ribosomal protein l26, Rpl37a - ribosomal protein l37a]
GO:0009058	biosynthetic process	7.86e-06	0.00514	6.15	358	7	[Rps29 - ribosomal protein s29, Rps21 - ribosomal protein s21, Rpl35a - ribosomal protein l35a, Rpl39 - ribosomal protein l39, Rps28 - ribosomal protein s28, Rpl26 - ribosomal protein l26, Rpl37a - ribosomal protein l37a]
GO:0034470	ncRNA processing	9.11e-06	0.00558	25.17	50	4	[Rps21 - ribosomal protein s21, Rpl35a - ribosomal protein l35a, Rps28 - ribosomal protein s28, Rpl26 - ribosomal protein l26]
GO:0034660	ncRNA metabolic process	2.17e-05	0.0125	20.3	62	4	[Rps21 - ribosomal protein s21, Rpl35a - ribosomal protein l35a, Rps28 - ribosomal protein s28, Rpl26 - ribosomal protein l26]
GO:0022613	ribonucleoprotein complex biogenesis	8.23e-05	0.0448	31.46	30	3	[Rpl35a - ribosomal protein l35a, Rps28 - ribosomal protein s28, Rpl26 - ribosomal protein l26]

## Sheet: Mg2
GO Term	Description	P-value	FDR q-value	Enrichment	N	B	n	b	Genes
GO:0006457	protein folding	7e-07	0.00686	23.7	2517	59	9	5	[Hspa1b - heat shock protein 1b, Hsp90aa1 - heat shock protein 90, alpha (cytosolic), class a member 1, Dnajb1 - dnaj (hsp40) homolog, subfamily b, member 1, Hspa1a - heat shock protein 1a, Dnaja1 - dnaj (hsp40) homolog, subfamily a, member 1]
GO:0009408	response to heat	7.77e-07	0.00381	46.61	2517	24	9	4	[Hspa1b - heat shock protein 1b, Hsp90aa1 - heat shock protein 90, alpha (cytosolic), class a member 1, Hspa1a - heat shock protein 1a, Dnaja1 - dnaj (hsp40) homolog, subfamily a, member 1]
GO:0009266	response to temperature stimulus	2.6e-06	0.00849	34.96	2517	32	9	4	[Hspa1b - heat shock protein 1b, Hsp90aa1 - heat shock protein 90, alpha (cytosolic), class a member 1, Hspa1a - heat shock protein 1a, Dnaja1 - dnaj (hsp40) homolog, subfamily a, member 1]
GO:0042026	protein refolding	2.63e-06	0.00645	93.22	2517	9	9	3	[Hspa1b - heat shock protein 1b, Hsp90aa1 - heat shock protein 90, alpha (cytosolic), class a member 1, Hspa1a - heat shock protein 1a]
GO:0051085	chaperone cofactor-dependent protein refolding	2.1e-05	0.0412	49.35	2517	17	9	3	[Hspa1b - heat shock protein 1b, Dnajb1 - dnaj (hsp40) homolog, subfamily b, member 1, Hspa1a - heat shock protein 1a]
GO:0006458	'de novo' protein folding	2.98e-05	0.0487	44.16	2517	19	9	3	[Hspa1b - heat shock protein 1b, Dnajb1 - dnaj (hsp40) homolog, subfamily b, member 1, Hspa1a - heat shock protein 1a]
GO:0051084	'de novo' posttranslational protein folding	2.98e-05	0.0417	44.16	2517	19	9	3	[Hspa1b - heat shock protein 1b, Dnajb1 - dnaj (hsp40) homolog, subfamily b, member 1, Hspa1a - heat shock protein 1a]

## Sheet: Mg3
GO Term	Description	P-value	FDR q-value	Enrichment	N	B	n	b	Genes
GO:1902107	positive regulation of leukocyte differentiation	1.06e-07	0.00104	22.02	2518	49	14	6	[Id2 - inhibitor of dna binding 2, Cd83 - cd83 antigen, Ccl3 - chemokine (c-c motif) ligand 3, Il1a - interleukin 1 alpha, Tnf - tumor necrosis factor, Egr3 - early growth response 3]
GO:1903708	positive regulation of hemopoiesis	3.32e-07	0.00163	18.29	2518	59	14	6	[Id2 - inhibitor of dna binding 2, Cd83 - cd83 antigen, Ccl3 - chemokine (c-c motif) ligand 3, Il1a - interleukin 1 alpha, Tnf - tumor necrosis factor, Egr3 - early growth response 3]
GO:0045940	positive regulation of steroid metabolic process	1.36e-06	0.00445	107.91	2518	5	14	3	[Apoe - apolipoprotein e, Il1a - interleukin 1 alpha, Tnf - tumor necrosis factor]
GO:1902105	regulation of leukocyte differentiation	1.66e-06	0.00408	14.01	2518	77	14	6	[Id2 - inhibitor of dna binding 2, Cd83 - cd83 antigen, Ccl3 - chemokine (c-c motif) ligand 3, Il1a - interleukin 1 alpha, Tnf - tumor necrosis factor, Egr3 - early growth response 3]
GO:0070374	positive regulation of ERK1 and ERK2 cascade	2.05e-06	0.00401	20.91	2518	43	14	5	[Ccl2 - chemokine (c-c motif) ligand 2, Apoe - apolipoprotein e, Ccl3 - chemokine (c-c motif) ligand 3, Ccl4 - chemokine (c-c motif) ligand 4, Il1a - interleukin 1 alpha]
GO:0050865	regulation of cell activation	2.11e-06	0.00345	9.68	2518	130	14	7	[Ccl2 - chemokine (c-c motif) ligand 2, Apoe - apolipoprotein e, Id2 - inhibitor of dna binding 2, Cd83 - cd83 antigen, Il1a - interleukin 1 alpha, Tnf - tumor necrosis factor, Egr3 - early growth response 3]
GO:0051240	positive regulation of multicellular organismal process	2.75e-06	0.00385	4.8	2518	375	14	10	[Apoe - apolipoprotein e, Ccl2 - chemokine (c-c motif) ligand 2, Id2 - inhibitor of dna binding 2, Cd83 - cd83 antigen, Ccl3 - chemokine (c-c motif) ligand 3, Ccl4 - chemokine (c-c motif) ligand 4, Il1a - interleukin 1 alpha, Tnf - tumor necrosis factor, Egr3 - early growth response 3, Adamts1 - a disintegrin-like and metallopeptidase (reprolysin type) with thrombospondin type 1 motif, 1]
GO:0002684	positive regulation of immune system process	5.3e-06	0.0065	6.6	2518	218	14	8	[Ccl2 - chemokine (c-c motif) ligand 2, Id2 - inhibitor of dna binding 2, Cd83 - cd83 antigen, Ccl3 - chemokine (c-c motif) ligand 3, Ccl4 - chemokine (c-c motif) ligand 4, Il1a - interleukin 1 alpha, Tnf - tumor necrosis factor, Egr3 - early growth response 3]
GO:1903039	positive regulation of leukocyte cell-cell adhesion	6.5e-06	0.00709	16.65	2518	54	14	5	[Ccl2 - chemokine (c-c motif) ligand 2, Cd83 - cd83 antigen, Il1a - interleukin 1 alpha, Tnf - tumor necrosis factor, Egr3 - early growth response 3]
GO:0002682	regulation of immune system process	7.01e-06	0.00687	5.19	2518	312	14	9	[Apoe - apolipoprotein e, Ccl2 - chemokine (c-c motif) ligand 2, Id2 - inhibitor of dna binding 2, Cd83 - cd83 antigen, Ccl3 - chemokine (c-c motif) ligand 3, Ccl4 - chemokine (c-c motif) ligand 4, Il1a - interleukin 1 alpha, Tnf - tumor necrosis factor, Egr3 - early growth response 3]
GO:0050999	regulation of nitric-oxide synthase activity	7.54e-06	0.00673	67.45	2518	8	14	3	[Apoe - apolipoprotein e, Il1a - interleukin 1 alpha, Tnf - tumor necrosis factor]
GO:0043410	positive regulation of MAPK cascade	9.32e-06	0.00762	10.48	2518	103	14	6	[Ccl2 - chemokine (c-c motif) ligand 2, Apoe - apolipoprotein e, Ccl3 - chemokine (c-c motif) ligand 3, Ccl4 - chemokine (c-c motif) ligand 4, Il1a - interleukin 1 alpha, Tnf - tumor necrosis factor]
GO:0045785	positive regulation of cell adhesion	9.32e-06	0.00703	10.48	2518	103	14	6	[Ccl2 - chemokine (c-c motif) ligand 2, Cd83 - cd83 antigen, Il1a - interleukin 1 alpha, Tnf - tumor necrosis factor, Egr3 - early growth response 3, Cd63 - cd63 antigen]
GO:0045597	positive regulation of cell differentiation	1e-05	0.00701	6.07	2518	237	14	8	[Apoe - apolipoprotein e, Id2 - inhibitor of dna binding 2, Cd83 - cd83 antigen, Ccl3 - chemokine (c-c motif) ligand 3, Il1a - interleukin 1 alpha, Tnf - tumor necrosis factor, Egr3 - early growth response 3, Adamts1 - a disintegrin-like and metallopeptidase (reprolysin type) with thrombospondin type 1 motif, 1]
GO:1903706	regulation of hemopoiesis	1.04e-05	0.00682	10.28	2518	105	14	6	[Id2 - inhibitor of dna binding 2, Cd83 - cd83 antigen, Ccl3 - chemokine (c-c motif) ligand 3, Il1a - interleukin 1 alpha, Tnf - tumor necrosis factor, Egr3 - early growth response 3]
GO:0070372	regulation of ERK1 and ERK2 cascade	1.1e-05	0.00676	14.99	2518	60	14	5	[Ccl2 - chemokine (c-c motif) ligand 2, Apoe - apolipoprotein e, Ccl3 - chemokine (c-c motif) ligand 3, Ccl4 - chemokine (c-c motif) ligand 4, Il1a - interleukin 1 alpha]
GO:0002548	monocyte chemotaxis	1.13e-05	0.00651	59.95	2518	9	14	3	[Ccl2 - chemokine (c-c motif) ligand 2, Ccl3 - chemokine (c-c motif) ligand 3, Ccl4 - chemokine (c-c motif) ligand 4]
GO:0019221	cytokine-mediated signaling pathway	1.2e-05	0.00653	14.74	2518	61	14	5	[Ccl2 - chemokine (c-c motif) ligand 2, Ccl3 - chemokine (c-c motif) ligand 3, Ccl4 - chemokine (c-c motif) ligand 4, Il1a - interleukin 1 alpha, Tnf - tumor necrosis factor]
GO:0022409	positive regulation of cell-cell adhesion	1.3e-05	0.0067	14.5	2518	62	14	5	[Ccl2 - chemokine (c-c motif) ligand 2, Cd83 - cd83 antigen, Il1a - interleukin 1 alpha, Tnf - tumor necrosis factor, Egr3 - early growth response 3]
GO:0001936	regulation of endothelial cell proliferation	1.51e-05	0.00741	23.98	2518	30	14	4	[Ccl2 - chemokine (c-c motif) ligand 2, Apoe - apolipoprotein e, Tnf - tumor necrosis factor, Egr3 - early growth response 3]
GO:0032768	regulation of monooxygenase activity	1.61e-05	0.0075	53.96	2518	10	14	3	[Apoe - apolipoprotein e, Il1a - interleukin 1 alpha, Tnf - tumor necrosis factor]
GO:0070098	chemokine-mediated signaling pathway	1.61e-05	0.00716	53.96	2518	10	14	3	[Ccl2 - chemokine (c-c motif) ligand 2, Ccl3 - chemokine (c-c motif) ligand 3, Ccl4 - chemokine (c-c motif) ligand 4]
GO:0048247	lymphocyte chemotaxis	1.61e-05	0.00685	53.96	2518	10	14	3	[Ccl2 - chemokine (c-c motif) ligand 2, Ccl3 - chemokine (c-c motif) ligand 3, Ccl4 - chemokine (c-c motif) ligand 4]
GO:0051241	negative regulation of multicellular organismal process	1.69e-05	0.0069	5.66	2518	254	14	8	[Apoe - apolipoprotein e, Ccl2 - chemokine (c-c motif) ligand 2, Id2 - inhibitor of dna binding 2, Cd83 - cd83 antigen, Il1a - interleukin 1 alpha, Tnf - tumor necrosis factor, Adamts1 - a disintegrin-like and metallopeptidase (reprolysin type) with thrombospondin type 1 motif, 1, Cd63 - cd63 antigen]
GO:0002694	regulation of leukocyte activation	1.77e-05	0.00696	9.38	2518	115	14	6	[Ccl2 - chemokine (c-c motif) ligand 2, Id2 - inhibitor of dna binding 2, Cd83 - cd83 antigen, Il1a - interleukin 1 alpha, Tnf - tumor necrosis factor, Egr3 - early growth response 3]
GO:0051239	regulation of multicellular organismal process	1.98e-05	0.00745	3.35	2518	591	14	11	[Ccl2 - chemokine (c-c motif) ligand 2, Apoe - apolipoprotein e, Id2 - inhibitor of dna binding 2, Cd83 - cd83 antigen, Ccl3 - chemokine (c-c motif) ligand 3, Ccl4 - chemokine (c-c motif) ligand 4, Il1a - interleukin 1 alpha, Tnf - tumor necrosis factor, Egr3 - early growth response 3, Adamts1 - a disintegrin-like and metallopeptidase (reprolysin type) with thrombospondin type 1 motif, 1, Cd63 - …
GO:0009605	response to external stimulus	2.01e-05	0.00731	5.53	2518	260	14	8	[Apoe - apolipoprotein e, Ccl2 - chemokine (c-c motif) ligand 2, Id2 - inhibitor of dna binding 2, Ier3 - immediate early response 3, Il1a - interleukin 1 alpha, Tnf - tumor necrosis factor, Lyz2 - lysozyme 2, Cd63 - cd63 antigen]
GO:0001819	positive regulation of cytokine production	2.06e-05	0.00722	9.15	2518	118	14	6	[Ccl2 - chemokine (c-c motif) ligand 2, Cd83 - cd83 antigen, Ccl3 - chemokine (c-c motif) ligand 3, Ccl4 - chemokine (c-c motif) ligand 4, Il1a - interleukin 1 alpha, Tnf - tumor necrosis factor]
GO:0071674	mononuclear cell migration	2.2e-05	0.00744	49.05	2518	11	14	3	[Ccl2 - chemokine (c-c motif) ligand 2, Ccl3 - chemokine (c-c motif) ligand 3, Ccl4 - chemokine (c-c motif) ligand 4]
GO:0040011	locomotion	2.72e-05	0.00889	6.63	2518	190	14	7	[Ccl2 - chemokine (c-c motif) ligand 2, Id2 - inhibitor of dna binding 2, Ccl3 - chemokine (c-c motif) ligand 3, Ccl4 - chemokine (c-c motif) ligand 4, Tnf - tumor necrosis factor, Egr3 - early growth response 3, Cd63 - cd63 antigen]
GO:0008284	positive regulation of cell proliferation	2.72e-05	0.00861	6.63	2518	190	14	7	[Ccl2 - chemokine (c-c motif) ligand 2, Id2 - inhibitor of dna binding 2, Il1a - interleukin 1 alpha, Tnf - tumor necrosis factor, Marcksl1 - marcks-like 1, Egr3 - early growth response 3, Adamts1 - a disintegrin-like and metallopeptidase (reprolysin type) with thrombospondin type 1 motif, 1]
GO:0002696	positive regulation of leukocyte activation	2.72e-05	0.00835	12.49	2518	72	14	5	[Ccl2 - chemokine (c-c motif) ligand 2, Cd83 - cd83 antigen, Il1a - interleukin 1 alpha, Tnf - tumor necrosis factor, Egr3 - early growth response 3]
GO:0042330	taxis	2.72e-05	0.0081	12.49	2518	72	14	5	[Ccl2 - chemokine (c-c motif) ligand 2, Id2 - inhibitor of dna binding 2, Ccl3 - chemokine (c-c motif) ligand 3, Ccl4 - chemokine (c-c motif) ligand 4, Egr3 - early growth response 3]
GO:0033089	positive regulation of T cell differentiation in thymus	2.87e-05	0.00828	179.86	2518	2	14	2	[Il1a - interleukin 1 alpha, Egr3 - early growth response 3]
GO:0032760	positive regulation of tumor necrosis factor production	3.19e-05	0.00893	19.98	2518	36	14	4	[Ccl2 - chemokine (c-c motif) ligand 2, Ccl3 - chemokine (c-c motif) ligand 3, Ccl4 - chemokine (c-c motif) ligand 4, Il1a - interleukin 1 alpha]
GO:1903557	positive regulation of tumor necrosis factor superfamily cytokine production	3.19e-05	0.00868	19.98	2518	36	14	4	[Ccl2 - chemokine (c-c motif) ligand 2, Ccl3 - chemokine (c-c motif) ligand 3, Ccl4 - chemokine (c-c motif) ligand 4, Il1a - interleukin 1 alpha]
GO:1903037	regulation of leukocyte cell-cell adhesion	3.33e-05	0.00883	11.99	2518	75	14	5	[Ccl2 - chemokine (c-c motif) ligand 2, Cd83 - cd83 antigen, Il1a - interleukin 1 alpha, Tnf - tumor necrosis factor, Egr3 - early growth response 3]
GO:0043269	regulation of ion transport	3.45e-05	0.0089	8.37	2518	129	14	6	[Ccl2 - chemokine (c-c motif) ligand 2, Apoe - apolipoprotein e, Ccl4 - chemokine (c-c motif) ligand 4, Il1a - interleukin 1 alpha, Tnf - tumor necrosis factor, Cd63 - cd63 antigen]
GO:0050867	positive regulation of cell activation	4.04e-05	0.0101	11.53	2518	78	14	5	[Ccl2 - chemokine (c-c motif) ligand 2, Cd83 - cd83 antigen, Il1a - interleukin 1 alpha, Tnf - tumor necrosis factor, Egr3 - early growth response 3]
GO:0010633	negative regulation of epithelial cell migration	4.81e-05	0.0118	38.54	2518	14	14	3	[Apoe - apolipoprotein e, Tnf - tumor necrosis factor, Cd63 - cd63 antigen]
GO:0050810	regulation of steroid biosynthetic process	4.81e-05	0.0115	38.54	2518	14	14	3	[Apoe - apolipoprotein e, Il1a - interleukin 1 alpha, Tnf - tumor necrosis factor]
GO:0030334	regulation of cell migration	5.26e-05	0.0123	6	2518	210	14	7	[Apoe - apolipoprotein e, Ccl2 - chemokine (c-c motif) ligand 2, Ccl4 - chemokine (c-c motif) ligand 4, Il1a - interleukin 1 alpha, Tnf - tumor necrosis factor, Adamts1 - a disintegrin-like and metallopeptidase (reprolysin type) with thrombospondin type 1 motif, 1, Cd63 - cd63 antigen]
GO:0051094	positive regulation of developmental process	5.56e-05	0.0127	4.83	2518	298	14	8	[Apoe - apolipoprotein e, Id2 - inhibitor of dna binding 2, Cd83 - cd83 antigen, Ccl3 - chemokine (c-c motif) ligand 3, Il1a - interleukin 1 alpha, Tnf - tumor necrosis factor, Egr3 - early growth response 3, Adamts1 - a disintegrin-like and metallopeptidase (reprolysin type) with thrombospondin type 1 motif, 1]
GO:2000026	regulation of multicellular organismal development	5.74e-05	0.0128	4.04	2518	401	14	9	[Ccl2 - chemokine (c-c motif) ligand 2, Apoe - apolipoprotein e, Id2 - inhibitor of dna binding 2, Cd83 - cd83 antigen, Ccl3 - chemokine (c-c motif) ligand 3, Il1a - interleukin 1 alpha, Tnf - tumor necrosis factor, Egr3 - early growth response 3, Adamts1 - a disintegrin-like and metallopeptidase (reprolysin type) with thrombospondin type 1 motif, 1]
GO:0045619	regulation of lymphocyte differentiation	5.94e-05	0.0129	17.13	2518	42	14	4	[Id2 - inhibitor of dna binding 2, Cd83 - cd83 antigen, Il1a - interleukin 1 alpha, Egr3 - early growth response 3]
GO:2000145	regulation of cell motility	6.52e-05	0.0139	5.8	2518	217	14	7	[Apoe - apolipoprotein e, Ccl2 - chemokine (c-c motif) ligand 2, Ccl4 - chemokine (c-c motif) ligand 4, Il1a - interleukin 1 alpha, Tnf - tumor necrosis factor, Adamts1 - a disintegrin-like and metallopeptidase (reprolysin type) with thrombospondin type 1 motif, 1, Cd63 - cd63 antigen]
GO:0043408	regulation of MAPK cascade	7.28e-05	0.0152	7.34	2518	147	14	6	[Ccl2 - chemokine (c-c motif) ligand 2, Apoe - apolipoprotein e, Ccl3 - chemokine (c-c motif) ligand 3, Ccl4 - chemokine (c-c motif) ligand 4, Il1a - interleukin 1 alpha, Tnf - tumor necrosis factor]
GO:0071347	cellular response to interleukin-1	7.35e-05	0.015	33.72	2518	16	14	3	[Ccl2 - chemokine (c-c motif) ligand 2, Ccl3 - chemokine (c-c motif) ligand 3, Ccl4 - chemokine (c-c motif) ligand 4]
GO:0019218	regulation of steroid metabolic process	7.35e-05	0.0147	33.72	2518	16	14	3	[Apoe - apolipoprotein e, Il1a - interleukin 1 alpha, Tnf - tumor necrosis factor]
GO:0072676	lymphocyte migration	7.35e-05	0.0144	33.72	2518	16	14	3	[Ccl2 - chemokine (c-c motif) ligand 2, Ccl3 - chemokine (c-c motif) ligand 3, Ccl4 - chemokine (c-c motif) ligand 4]
GO:0006954	inflammatory response	7.67e-05	0.0148	10.1	2518	89	14	5	[Ccl2 - chemokine (c-c motif) ligand 2, Ccl3 - chemokine (c-c motif) ligand 3, Ccl4 - chemokine (c-c motif) ligand 4, Il1a - interleukin 1 alpha, Tnf - tumor necrosis factor]
GO:0050896	response to stimulus	8.25e-05	0.0156	2.56	2518	843	14	12	[Ccl2 - chemokine (c-c motif) ligand 2, Apoe - apolipoprotein e, Id2 - inhibitor of dna binding 2, Cd83 - cd83 antigen, Ier3 - immediate early response 3, Ccl3 - chemokine (c-c motif) ligand 3, Ccl4 - chemokine (c-c motif) ligand 4, Il1a - interleukin 1 alpha, Tnf - tumor necrosis factor, Lyz2 - lysozyme 2, Egr3 - early growth response 3, Cd63 - cd63 antigen]
GO:0050870	positive regulation of T cell activation	8.55e-05	0.0158	15.64	2518	46	14	4	[Ccl2 - chemokine (c-c motif) ligand 2, Cd83 - cd83 antigen, Il1a - interleukin 1 alpha, Egr3 - early growth response 3]
GO:0072677	eosinophil migration	8.59e-05	0.0156	119.9	2518	3	14	2	[Ccl2 - chemokine (c-c motif) ligand 2, Ccl4 - chemokine (c-c motif) ligand 4]
GO:0033081	regulation of T cell differentiation in thymus	8.59e-05	0.0153	119.9	2518	3	14	2	[Il1a - interleukin 1 alpha, Egr3 - early growth response 3]
GO:0048245	eosinophil chemotaxis	8.59e-05	0.015	119.9	2518	3	14	2	[Ccl2 - chemokine (c-c motif) ligand 2, Ccl4 - chemokine (c-c motif) ligand 4]
GO:0051270	regulation of cellular component movement	8.74e-05	0.015	5.55	2518	227	14	7	[Apoe - apolipoprotein e, Ccl2 - chemokine (c-c motif) ligand 2, Ccl4 - chemokine (c-c motif) ligand 4, Il1a - interleukin 1 alpha, Tnf - tumor necrosis factor, Adamts1 - a disintegrin-like and metallopeptidase (reprolysin type) with thrombospondin type 1 motif, 1, Cd63 - cd63 antigen]
GO:0051341	regulation of oxidoreductase activity	8.89e-05	0.015	31.74	2518	17	14	3	[Apoe - apolipoprotein e, Il1a - interleukin 1 alpha, Tnf - tumor necrosis factor]
GO:0046889	positive regulation of lipid biosynthetic process	8.89e-05	0.0148	31.74	2518	17	14	3	[Apoe - apolipoprotein e, Il1a - interleukin 1 alpha, Tnf - tumor necrosis factor]
GO:0042127	regulation of cell proliferation	9.18e-05	0.015	4.51	2518	319	14	8	[Apoe - apolipoprotein e, Ccl2 - chemokine (c-c motif) ligand 2, Id2 - inhibitor of dna binding 2, Il1a - interleukin 1 alpha, Marcksl1 - marcks-like 1, Tnf - tumor necrosis factor, Egr3 - early growth response 3, Adamts1 - a disintegrin-like and metallopeptidase (reprolysin type) with thrombospondin type 1 motif, 1]
GO:0060326	cell chemotaxis	9.31e-05	0.015	15.31	2518	47	14	4	[Ccl2 - chemokine (c-c motif) ligand 2, Ccl3 - chemokine (c-c motif) ligand 3, Ccl4 - chemokine (c-c motif) ligand 4, Egr3 - early growth response 3]
GO:0040012	regulation of locomotion	9.79e-05	0.0155	5.45	2518	231	14	7	[Apoe - apolipoprotein e, Ccl2 - chemokine (c-c motif) ligand 2, Ccl4 - chemokine (c-c motif) ligand 4, Il1a - interleukin 1 alpha, Tnf - tumor necrosis factor, Adamts1 - a disintegrin-like and metallopeptidase (reprolysin type) with thrombospondin type 1 motif, 1, Cd63 - cd63 antigen]
GO:0007346	regulation of mitotic cell cycle	9.99e-05	0.0156	9.57	2518	94	14	5	[Id2 - inhibitor of dna binding 2, Ier3 - immediate early response 3, Il1a - interleukin 1 alpha, Tnf - tumor necrosis factor, Adamts1 - a disintegrin-like and metallopeptidase (reprolysin type) with thrombospondin type 1 motif, 1]
GO:0051249	regulation of lymphocyte activation	0.000105	0.0161	9.47	2518	95	14	5	[Ccl2 - chemokine (c-c motif) ligand 2, Id2 - inhibitor of dna binding 2, Cd83 - cd83 antigen, Il1a - interleukin 1 alpha, Egr3 - early growth response 3]
GO:0016477	cell migration	0.000106	0.0159	6.87	2518	157	14	6	[Ccl2 - chemokine (c-c motif) ligand 2, Ccl3 - chemokine (c-c motif) ligand 3, Ccl4 - chemokine (c-c motif) ligand 4, Tnf - tumor necrosis factor, Egr3 - early growth response 3, Cd63 - cd63 antigen]
GO:0070555	response to interleukin-1	0.000126	0.0187	28.4	2518	19	14	3	[Ccl2 - chemokine (c-c motif) ligand 2, Ccl3 - chemokine (c-c motif) ligand 3, Ccl4 - chemokine (c-c motif) ligand 4]
GO:0030155	regulation of cell adhesion	0.000135	0.0198	6.58	2518	164	14	6	[Ccl2 - chemokine (c-c motif) ligand 2, Cd83 - cd83 antigen, Il1a - interleukin 1 alpha, Tnf - tumor necrosis factor, Egr3 - early growth response 3, Cd63 - cd63 antigen]
GO:0032680	regulation of tumor necrosis factor production	0.000139	0.0201	13.84	2518	52	14	4	[Ccl2 - chemokine (c-c motif) ligand 2, Ccl3 - chemokine (c-c motif) ligand 3, Ccl4 - chemokine (c-c motif) ligand 4, Il1a - interleukin 1 alpha]
GO:1903555	regulation of tumor necrosis factor superfamily cytokine production	0.000139	0.0198	13.84	2518	52	14	4	[Ccl2 - chemokine (c-c motif) ligand 2, Ccl3 - chemokine (c-c motif) ligand 3, Ccl4 - chemokine (c-c motif) ligand 4, Il1a - interleukin 1 alpha]
GO:0022407	regulation of cell-cell adhesion	0.000141	0.0198	8.9	2518	101	14	5	[Ccl2 - chemokine (c-c motif) ligand 2, Cd83 - cd83 antigen, Il1a - interleukin 1 alpha, Tnf - tumor necrosis factor, Egr3 - early growth response 3]
GO:0030593	neutrophil chemotaxis	0.000148	0.0204	26.98	2518	20	14	3	[Ccl2 - chemokine (c-c motif) ligand 2, Ccl3 - chemokine (c-c motif) ligand 3, Ccl4 - chemokine (c-c motif) ligand 4]
GO:0050900	leukocyte migration	0.00015	0.0204	13.57	2518	53	14	4	[Ccl2 - chemokine (c-c motif) ligand 2, Ccl3 - chemokine (c-c motif) ligand 3, Ccl4 - chemokine (c-c motif) ligand 4, Tnf - tumor necrosis factor]
GO:0048870	cell motility	0.000155	0.0208	6.42	2518	168	14	6	[Ccl2 - chemokine (c-c motif) ligand 2, Ccl3 - chemokine (c-c motif) ligand 3, Ccl4 - chemokine (c-c motif) ligand 4, Tnf - tumor necrosis factor, Egr3 - early growth response 3, Cd63 - cd63 antigen]
GO:0010893	positive regulation of steroid biosynthetic process	0.000171	0.0227	89.93	2518	4	14	2	[Il1a - interleukin 1 alpha, Tnf - tumor necrosis factor]
GO:0002693	positive regulation of cellular extravasation	0.000171	0.0224	89.93	2518	4	14	2	[Ccl2 - chemokine (c-c motif) ligand 2, Il1a - interleukin 1 alpha]
GO:0002691	regulation of cellular extravasation	0.000171	0.0221	89.93	2518	4	14	2	[Ccl2 - chemokine (c-c motif) ligand 2, Il1a - interleukin 1 alpha]
GO:0071621	granulocyte chemotaxis	0.000172	0.0219	25.69	2518	21	14	3	[Ccl2 - chemokine (c-c motif) ligand 2, Ccl3 - chemokine (c-c motif) ligand 3, Ccl4 - chemokine (c-c motif) ligand 4]
GO:1990266	neutrophil migration	0.000172	0.0216	25.69	2518	21	14	3	[Ccl2 - chemokine (c-c motif) ligand 2, Ccl3 - chemokine (c-c motif) ligand 3, Ccl4 - chemokine (c-c motif) ligand 4]
GO:0001934	positive regulation of protein phosphorylation	0.000201	0.0249	6.13	2518	176	14	6	[Ccl2 - chemokine (c-c motif) ligand 2, Apoe - apolipoprotein e, Ccl3 - chemokine (c-c motif) ligand 3, Ccl4 - chemokine (c-c motif) ligand 4, Il1a - interleukin 1 alpha, Tnf - tumor necrosis factor]
GO:0048518	positive regulation of biological process	0.000207	0.0254	2.09	2518	1118	14	13	[Ccl2 - chemokine (c-c motif) ligand 2, Id2 - inhibitor of dna binding 2, Il1a - interleukin 1 alpha, Adamts1 - a disintegrin-like and metallopeptidase (reprolysin type) with thrombospondin type 1 motif, 1, Apoe - apolipoprotein e, Cd83 - cd83 antigen, Ier3 - immediate early response 3, Ccl3 - chemokine (c-c motif) ligand 3, Ccl4 - chemokine (c-c motif) ligand 4, Marcksl1 - marcks-like 1, Tnf - t…
GO:0045807	positive regulation of endocytosis	0.000214	0.0259	12.4	2518	58	14	4	[Ccl2 - chemokine (c-c motif) ligand 2, Apoe - apolipoprotein e, Tnf - tumor necrosis factor, Cd63 - cd63 antigen]
GO:0051251	positive regulation of lymphocyte activation	0.000214	0.0256	12.4	2518	58	14	4	[Ccl2 - chemokine (c-c motif) ligand 2, Cd83 - cd83 antigen, Il1a - interleukin 1 alpha, Egr3 - early growth response 3]
GO:0090068	positive regulation of cell cycle process	0.000214	0.0253	12.4	2518	58	14	4	[Id2 - inhibitor of dna binding 2, Il1a - interleukin 1 alpha, Tnf - tumor necrosis factor, Adamts1 - a disintegrin-like and metallopeptidase (reprolysin type) with thrombospondin type 1 motif, 1]
GO:0001817	regulation of cytokine production	0.000221	0.0257	6.03	2518	179	14	6	[Ccl2 - chemokine (c-c motif) ligand 2, Cd83 - cd83 antigen, Ccl3 - chemokine (c-c motif) ligand 3, Ccl4 - chemokine (c-c motif) ligand 4, Il1a - interleukin 1 alpha, Tnf - tumor necrosis factor]
GO:0002763	positive regulation of myeloid leukocyte differentiation	0.000227	0.0262	23.46	2518	23	14	3	[Id2 - inhibitor of dna binding 2, Ccl3 - chemokine (c-c motif) ligand 3, Tnf - tumor necrosis factor]
GO:0097530	granulocyte migration	0.000227	0.0259	23.46	2518	23	14	3	[Ccl2 - chemokine (c-c motif) ligand 2, Ccl3 - chemokine (c-c motif) ligand 3, Ccl4 - chemokine (c-c motif) ligand 4]
GO:0019216	regulation of lipid metabolic process	0.000229	0.0258	12.19	2518	59	14	4	[Apoe - apolipoprotein e, Id2 - inhibitor of dna binding 2, Il1a - interleukin 1 alpha, Tnf - tumor necrosis factor]
GO:0032101	regulation of response to external stimulus	0.000242	0.027	5.93	2518	182	14	6	[Ccl2 - chemokine (c-c motif) ligand 2, Apoe - apolipoprotein e, Ier3 - immediate early response 3, Ccl3 - chemokine (c-c motif) ligand 3, Ccl4 - chemokine (c-c motif) ligand 4, Tnf - tumor necrosis factor]
GO:0010564	regulation of cell cycle process	0.000251	0.0277	7.89	2518	114	14	5	[Id2 - inhibitor of dna binding 2, Ier3 - immediate early response 3, Il1a - interleukin 1 alpha, Tnf - tumor necrosis factor, Adamts1 - a disintegrin-like and metallopeptidase (reprolysin type) with thrombospondin type 1 motif, 1]
GO:0045595	regulation of cell differentiation	0.000264	0.0288	3.9	2518	369	14	8	[Apoe - apolipoprotein e, Id2 - inhibitor of dna binding 2, Cd83 - cd83 antigen, Ccl3 - chemokine (c-c motif) ligand 3, Il1a - interleukin 1 alpha, Tnf - tumor necrosis factor, Egr3 - early growth response 3, Adamts1 - a disintegrin-like and metallopeptidase (reprolysin type) with thrombospondin type 1 motif, 1]
GO:0051044	positive regulation of membrane protein ectodomain proteolysis	0.000284	0.0307	71.94	2518	5	14	2	[Apoe - apolipoprotein e, Tnf - tumor necrosis factor]
GO:0051000	positive regulation of nitric-oxide synthase activity	0.000284	0.0303	71.94	2518	5	14	2	[Apoe - apolipoprotein e, Tnf - tumor necrosis factor]
GO:0062014	negative regulation of small molecule metabolic process	0.000293	0.0309	21.58	2518	25	14	3	[Apoe - apolipoprotein e, Ier3 - immediate early response 3, Tnf - tumor necrosis factor]
GO:0071346	cellular response to interferon-gamma	0.000293	0.0306	21.58	2518	25	14	3	[Ccl2 - chemokine (c-c motif) ligand 2, Ccl3 - chemokine (c-c motif) ligand 3, Ccl4 - chemokine (c-c motif) ligand 4]
GO:0043270	positive regulation of ion transport	0.000295	0.0305	11.42	2518	63	14	4	[Ccl2 - chemokine (c-c motif) ligand 2, Apoe - apolipoprotein e, Ccl4 - chemokine (c-c motif) ligand 4, Il1a - interleukin 1 alpha]
GO:0042327	positive regulation of phosphorylation	0.000316	0.0323	5.65	2518	191	14	6	[Ccl2 - chemokine (c-c motif) ligand 2, Apoe - apolipoprotein e, Ccl3 - chemokine (c-c motif) ligand 3, Ccl4 - chemokine (c-c motif) ligand 4, Il1a - interleukin 1 alpha, Tnf - tumor necrosis factor]
GO:0016525	negative regulation of angiogenesis	0.00033	0.0334	20.75	2518	26	14	3	[Ccl2 - chemokine (c-c motif) ligand 2, Tnf - tumor necrosis factor, Adamts1 - a disintegrin-like and metallopeptidase (reprolysin type) with thrombospondin type 1 motif, 1]
GO:0035821	modification of morphology or physiology of other organism	0.00033	0.033	20.75	2518	26	14	3	[Ccl2 - chemokine (c-c motif) ligand 2, Apoe - apolipoprotein e, Ccl4 - chemokine (c-c motif) ligand 4]
GO:0050678	regulation of epithelial cell proliferation	0.000354	0.0351	10.9	2518	66	14	4	[Ccl2 - chemokine (c-c motif) ligand 2, Apoe - apolipoprotein e, Tnf - tumor necrosis factor, Egr3 - early growth response 3]
GO:0034341	response to interferon-gamma	0.00037	0.0363	19.98	2518	27	14	3	[Ccl2 - chemokine (c-c motif) ligand 2, Ccl3 - chemokine (c-c motif) ligand 3, Ccl4 - chemokine (c-c motif) ligand 4]
GO:0043062	extracellular structure organization	0.00037	0.0359	19.98	2518	27	14	3	[Apoe - apolipoprotein e, Tnf - tumor necrosis factor, Adamts1 - a disintegrin-like and metallopeptidase (reprolysin type) with thrombospondin type 1 motif, 1]
GO:0045582	positive regulation of T cell differentiation	0.00037	0.0356	19.98	2518	27	14	3	[Cd83 - cd83 antigen, Il1a - interleukin 1 alpha, Egr3 - early growth response 3]
GO:2000181	negative regulation of blood vessel morphogenesis	0.00037	0.0352	19.98	2518	27	14	3	[Ccl2 - chemokine (c-c motif) ligand 2, Tnf - tumor necrosis factor, Adamts1 - a disintegrin-like and metallopeptidase (reprolysin type) with thrombospondin type 1 motif, 1]
GO:0051093	negative regulation of developmental process	0.000386	0.0364	5.45	2518	198	14	6	[Apoe - apolipoprotein e, Ccl2 - chemokine (c-c motif) ligand 2, Id2 - inhibitor of dna binding 2, Il1a - interleukin 1 alpha, Tnf - tumor necrosis factor, Adamts1 - a disintegrin-like and metallopeptidase (reprolysin type) with thrombospondin type 1 motif, 1]
GO:0045765	regulation of angiogenesis	0.000397	0.0371	10.58	2518	68	14	4	[Ccl2 - chemokine (c-c motif) ligand 2, Il1a - interleukin 1 alpha, Tnf - tumor necrosis factor, Adamts1 - a disintegrin-like and metallopeptidase (reprolysin type) with thrombospondin type 1 motif, 1]
GO:0007186	G protein-coupled receptor signaling pathway	0.000397	0.0368	10.58	2518	68	14	4	[Ccl2 - chemokine (c-c motif) ligand 2, Apoe - apolipoprotein e, Ccl3 - chemokine (c-c motif) ligand 3, Ccl4 - chemokine (c-c motif) ligand 4]
GO:0050793	regulation of developmental process	0.000398	0.0365	3.18	2518	509	14	9	[Ccl2 - chemokine (c-c motif) ligand 2, Apoe - apolipoprotein e, Id2 - inhibitor of dna binding 2, Cd83 - cd83 antigen, Ccl3 - chemokine (c-c motif) ligand 3, Il1a - interleukin 1 alpha, Tnf - tumor necrosis factor, Egr3 - early growth response 3, Adamts1 - a disintegrin-like and metallopeptidase (reprolysin type) with thrombospondin type 1 motif, 1]
GO:0045834	positive regulation of lipid metabolic process	0.000413	0.0375	19.27	2518	28	14	3	[Apoe - apolipoprotein e, Il1a - interleukin 1 alpha, Tnf - tumor necrosis factor]
GO:0045668	negative regulation of osteoblast differentiation	0.000425	0.0383	59.95	2518	6	14	2	[Id2 - inhibitor of dna binding 2, Tnf - tumor necrosis factor]
GO:0032770	positive regulation of monooxygenase activity	0.000425	0.0379	59.95	2518	6	14	2	[Apoe - apolipoprotein e, Tnf - tumor necrosis factor]
GO:0032743	positive regulation of interleukin-2 production	0.000425	0.0376	59.95	2518	6	14	2	[Cd83 - cd83 antigen, Il1a - interleukin 1 alpha]
GO:0003085	negative regulation of systemic arterial blood pressure	0.000425	0.0372	59.95	2518	6	14	2	[Ier3 - immediate early response 3, Tnf - tumor necrosis factor]
GO:0051043	regulation of membrane protein ectodomain proteolysis	0.000425	0.0369	59.95	2518	6	14	2	[Apoe - apolipoprotein e, Tnf - tumor necrosis factor]
GO:0048246	macrophage chemotaxis	0.000425	0.0366	59.95	2518	6	14	2	[Ccl2 - chemokine (c-c motif) ligand 2, Ccl3 - chemokine (c-c motif) ligand 3]
GO:1905517	macrophage migration	0.000425	0.0363	59.95	2518	6	14	2	[Ccl2 - chemokine (c-c motif) ligand 2, Ccl3 - chemokine (c-c motif) ligand 3]
GO:0006935	chemotaxis	0.000444	0.0376	10.28	2518	70	14	4	[Ccl2 - chemokine (c-c motif) ligand 2, Ccl3 - chemokine (c-c motif) ligand 3, Ccl4 - chemokine (c-c motif) ligand 4, Egr3 - early growth response 3]
GO:0050863	regulation of T cell activation	0.000444	0.0373	10.28	2518	70	14	4	[Ccl2 - chemokine (c-c motif) ligand 2, Cd83 - cd83 antigen, Il1a - interleukin 1 alpha, Egr3 - early growth response 3]
GO:0045621	positive regulation of lymphocyte differentiation	0.000459	0.0382	18.61	2518	29	14	3	[Cd83 - cd83 antigen, Il1a - interleukin 1 alpha, Egr3 - early growth response 3]
GO:0048661	positive regulation of smooth muscle cell proliferation	0.000459	0.0379	18.61	2518	29	14	3	[Id2 - inhibitor of dna binding 2, Tnf - tumor necrosis factor, Adamts1 - a disintegrin-like and metallopeptidase (reprolysin type) with thrombospondin type 1 motif, 1]
GO:0046890	regulation of lipid biosynthetic process	0.000459	0.0375	18.61	2518	29	14	3	[Apoe - apolipoprotein e, Il1a - interleukin 1 alpha, Tnf - tumor necrosis factor]
GO:0010562	positive regulation of phosphorus metabolic process	0.000467	0.0378	5.26	2518	205	14	6	[Apoe - apolipoprotein e, Ccl2 - chemokine (c-c motif) ligand 2, Ccl3 - chemokine (c-c motif) ligand 3, Ccl4 - chemokine (c-c motif) ligand 4, Il1a - interleukin 1 alpha, Tnf - tumor necrosis factor]
GO:0045937	positive regulation of phosphate metabolic process	0.000467	0.0375	5.26	2518	205	14	6	[Apoe - apolipoprotein e, Ccl2 - chemokine (c-c motif) ligand 2, Ccl3 - chemokine (c-c motif) ligand 3, Ccl4 - chemokine (c-c motif) ligand 4, Il1a - interleukin 1 alpha, Tnf - tumor necrosis factor]
GO:0010604	positive regulation of macromolecule metabolic process	0.000493	0.0393	2.73	2518	659	14	10	[Ccl2 - chemokine (c-c motif) ligand 2, Apoe - apolipoprotein e, Id2 - inhibitor of dna binding 2, Ier3 - immediate early response 3, Ccl3 - chemokine (c-c motif) ligand 3, Ccl4 - chemokine (c-c motif) ligand 4, Il1a - interleukin 1 alpha, Tnf - tumor necrosis factor, Egr3 - early growth response 3, Cd63 - cd63 antigen]
GO:0006950	response to stress	0.000502	0.0397	3.09	2518	524	14	9	[Ccl2 - chemokine (c-c motif) ligand 2, Apoe - apolipoprotein e, Id2 - inhibitor of dna binding 2, Ier3 - immediate early response 3, Ccl3 - chemokine (c-c motif) ligand 3, Ccl4 - chemokine (c-c motif) ligand 4, Il1a - interleukin 1 alpha, Tnf - tumor necrosis factor, Lyz2 - lysozyme 2]
GO:1901343	negative regulation of vasculature development	0.000509	0.0399	17.99	2518	30	14	3	[Ccl2 - chemokine (c-c motif) ligand 2, Tnf - tumor necrosis factor, Adamts1 - a disintegrin-like and metallopeptidase (reprolysin type) with thrombospondin type 1 motif, 1]
GO:0097529	myeloid leukocyte migration	0.000509	0.0396	17.99	2518	30	14	3	[Ccl2 - chemokine (c-c motif) ligand 2, Ccl3 - chemokine (c-c motif) ligand 3, Ccl4 - chemokine (c-c motif) ligand 4]
GO:0006952	defense response	0.000519	0.0401	5.16	2518	209	14	6	[Ccl2 - chemokine (c-c motif) ligand 2, Ccl3 - chemokine (c-c motif) ligand 3, Ccl4 - chemokine (c-c motif) ligand 4, Il1a - interleukin 1 alpha, Tnf - tumor necrosis factor, Lyz2 - lysozyme 2]
GO:0071356	cellular response to tumor necrosis factor	0.000561	0.043	17.41	2518	31	14	3	[Ccl2 - chemokine (c-c motif) ligand 2, Ccl3 - chemokine (c-c motif) ligand 3, Ccl4 - chemokine (c-c motif) ligand 4]
GO:0042325	regulation of phosphorylation	0.000576	0.0438	4.13	2518	305	14	7	[Apoe - apolipoprotein e, Ccl2 - chemokine (c-c motif) ligand 2, Ier3 - immediate early response 3, Ccl3 - chemokine (c-c motif) ligand 3, Ccl4 - chemokine (c-c motif) ligand 4, Il1a - interleukin 1 alpha, Tnf - tumor necrosis factor]
GO:0051704	multi-organism process	0.000605	0.0457	5.02	2518	215	14	6	[Apoe - apolipoprotein e, Ccl2 - chemokine (c-c motif) ligand 2, Ier3 - immediate early response 3, Ccl4 - chemokine (c-c motif) ligand 4, Tnf - tumor necrosis factor, Lyz2 - lysozyme 2]
GO:0009967	positive regulation of signal transduction	0.000612	0.0458	4.09	2518	308	14	7	[Apoe - apolipoprotein e, Ccl2 - chemokine (c-c motif) ligand 2, Ccl3 - chemokine (c-c motif) ligand 3, Ccl4 - chemokine (c-c motif) ligand 4, Il1a - interleukin 1 alpha, Tnf - tumor necrosis factor, Cd63 - cd63 antigen]
GO:0008217	regulation of blood pressure	0.000618	0.0459	16.86	2518	32	14	3	[Id2 - inhibitor of dna binding 2, Ier3 - immediate early response 3, Tnf - tumor necrosis factor]
GO:0044070	regulation of anion transport	0.000618	0.0455	16.86	2518	32	14	3	[Apoe - apolipoprotein e, Il1a - interleukin 1 alpha, Tnf - tumor necrosis factor]
GO:0006928	movement of cell or subcellular component	0.000621	0.0454	5	2518	216	14	6	[Ccl2 - chemokine (c-c motif) ligand 2, Ccl3 - chemokine (c-c motif) ligand 3, Ccl4 - chemokine (c-c motif) ligand 4, Tnf - tumor necrosis factor, Egr3 - early growth response 3, Cd63 - cd63 antigen]
GO:1901342	regulation of vasculature development	0.000641	0.0466	9.34	2518	77	14	4	[Ccl2 - chemokine (c-c motif) ligand 2, Il1a - interleukin 1 alpha, Tnf - tumor necrosis factor, Adamts1 - a disintegrin-like and metallopeptidase (reprolysin type) with thrombospondin type 1 motif, 1]
GO:0048522	positive regulation of cellular process	0.000648	0.0468	2.12	2518	1016	14	12	[Ccl2 - chemokine (c-c motif) ligand 2, Apoe - apolipoprotein e, Id2 - inhibitor of dna binding 2, Cd83 - cd83 antigen, Ccl3 - chemokine (c-c motif) ligand 3, Ccl4 - chemokine (c-c motif) ligand 4, Il1a - interleukin 1 alpha, Tnf - tumor necrosis factor, Marcksl1 - marcks-like 1, Egr3 - early growth response 3, Adamts1 - a disintegrin-like and metallopeptidase (reprolysin type) with thrombospondi…
GO:1902533	positive regulation of intracellular signal transduction	0.000653	0.0467	4.95	2518	218	14	6	[Apoe - apolipoprotein e, Ccl2 - chemokine (c-c motif) ligand 2, Ccl3 - chemokine (c-c motif) ligand 3, Ccl4 - chemokine (c-c motif) ligand 4, Il1a - interleukin 1 alpha, Tnf - tumor necrosis factor]
GO:0045787	positive regulation of cell cycle	0.000674	0.0479	9.22	2518	78	14	4	[Id2 - inhibitor of dna binding 2, Il1a - interleukin 1 alpha, Tnf - tumor necrosis factor, Adamts1 - a disintegrin-like and metallopeptidase (reprolysin type) with thrombospondin type 1 motif, 1]
GO:0030595	leukocyte chemotaxis	0.000677	0.0478	16.35	2518	33	14	3	[Ccl2 - chemokine (c-c motif) ligand 2, Ccl3 - chemokine (c-c motif) ligand 3, Ccl4 - chemokine (c-c motif) ligand 4]
GO:0045639	positive regulation of myeloid cell differentiation	0.000677	0.0474	16.35	2518	33	14	3	[Id2 - inhibitor of dna binding 2, Ccl3 - chemokine (c-c motif) ligand 3, Tnf - tumor necrosis factor]
GO:0003018	vascular process in circulatory system	0.000677	0.0471	16.35	2518	33	14	3	[Apoe - apolipoprotein e, Ccl4 - chemokine (c-c motif) ligand 4, Tnf - tumor necrosis factor]
GO:0051050	positive regulation of transport	0.000686	0.0474	4.91	2518	220	14	6	[Apoe - apolipoprotein e, Ccl2 - chemokine (c-c motif) ligand 2, Ccl4 - chemokine (c-c motif) ligand 4, Il1a - interleukin 1 alpha, Tnf - tumor necrosis factor, Cd63 - cd63 antigen]
GO:0022603	regulation of anatomical structure morphogenesis	0.000721	0.0494	4.86	2518	222	14	6	[Apoe - apolipoprotein e, Ccl2 - chemokine (c-c motif) ligand 2, Ccl3 - chemokine (c-c motif) ligand 3, Il1a - interleukin 1 alpha, Tnf - tumor necrosis factor, Adamts1 - a disintegrin-like and metallopeptidase (reprolysin type) with thrombospondin type 1 motif, 1]

## Sheet: Mg6
GO Term	Description	P-value	FDR q-value	Enrichment	N	B	n	b	Genes
GO:0051707	response to other organism	1.82e-27	1.79e-23	8.07	2567	155	78	38	[H2-T23 - histocompatibility 2, t region locus 23, Gbp7 - guanylate binding protein 7, Sp110 - sp110 nuclear body protein, Slfn8 - schlafen 8, Samhd1 - sam domain and hd domain, 1, Ifih1 - interferon induced with helicase c domain 1, Bst2 - bone marrow stromal cell antigen 2, Trim30a - tripartite motif-containing 30a, Ddx58 - dead (asp-glu-ala-asp) box polypeptide 58, Eif2ak2 - eukaryotic transla…
GO:0006952	defense response	1.3e-24	6.38e-21	5.83	2567	237	78	42	[Sp110 - sp110 nuclear body protein, H2-T23 - histocompatibility 2, t region locus 23, Gbp7 - guanylate binding protein 7, Samhd1 - sam domain and hd domain, 1, Slfn8 - schlafen 8, Ifih1 - interferon induced with helicase c domain 1, Bst2 - bone marrow stromal cell antigen 2, Trim30d - tripartite motif-containing 30d, Trim30a - tripartite motif-containing 30a, Ddx58 - dead (asp-glu-ala-asp) box p…
GO:0043207	response to external biotic stimulus	6.79e-23	2.23e-19	6.19	2567	202	78	38	[Sp110 - sp110 nuclear body protein, H2-T23 - histocompatibility 2, t region locus 23, Gbp7 - guanylate binding protein 7, Slfn8 - schlafen 8, Samhd1 - sam domain and hd domain, 1, Ifih1 - interferon induced with helicase c domain 1, Bst2 - bone marrow stromal cell antigen 2, Trim30a - tripartite motif-containing 30a, Ddx58 - dead (asp-glu-ala-asp) box polypeptide 58, Eif2ak2 - eukaryotic transla…
GO:0009607	response to biotic stimulus	4.35e-22	1.07e-18	5.9	2567	212	78	38	[Sp110 - sp110 nuclear body protein, H2-T23 - histocompatibility 2, t region locus 23, Gbp7 - guanylate binding protein 7, Slfn8 - schlafen 8, Samhd1 - sam domain and hd domain, 1, Ifih1 - interferon induced with helicase c domain 1, Bst2 - bone marrow stromal cell antigen 2, Trim30a - tripartite motif-containing 30a, Ddx58 - dead (asp-glu-ala-asp) box polypeptide 58, Eif2ak2 - eukaryotic transla…
GO:0051704	multi-organism process	4.23e-21	8.33e-18	5.35	2567	240	78	39	[Sp110 - sp110 nuclear body protein, H2-T23 - histocompatibility 2, t region locus 23, Gbp7 - guanylate binding protein 7, Slfn8 - schlafen 8, Samhd1 - sam domain and hd domain, 1, Ifih1 - interferon induced with helicase c domain 1, Bst2 - bone marrow stromal cell antigen 2, Trim30a - tripartite motif-containing 30a, Ddx58 - dead (asp-glu-ala-asp) box polypeptide 58, Eif2ak2 - eukaryotic transla…
GO:0002376	immune system process	5.03e-21	8.25e-18	4.08	2567	379	78	47	[Sp110 - sp110 nuclear body protein, H2-T23 - histocompatibility 2, t region locus 23, Pik3ap1 - phosphoinositide-3-kinase adaptor protein 1, Samhd1 - sam domain and hd domain, 1, Slfn8 - schlafen 8, Ifih1 - interferon induced with helicase c domain 1, Bst2 - bone marrow stromal cell antigen 2, Trim30a - tripartite motif-containing 30a, Trim30d - tripartite motif-containing 30d, Ddx58 - dead (asp…
GO:0098542	defense response to other organism	1.08e-20	1.52e-17	8.69	2567	106	78	28	[H2-T23 - histocompatibility 2, t region locus 23, Gbp7 - guanylate binding protein 7, Samhd1 - sam domain and hd domain, 1, Slfn8 - schlafen 8, Ifih1 - interferon induced with helicase c domain 1, Bst2 - bone marrow stromal cell antigen 2, Trim30a - tripartite motif-containing 30a, Ddx58 - dead (asp-glu-ala-asp) box polypeptide 58, Eif2ak2 - eukaryotic translation initiation factor 2-alpha kinas…
GO:0009615	response to virus	1.1e-20	1.35e-17	11.28	2567	70	78	24	[Samhd1 - sam domain and hd domain, 1, Slfn8 - schlafen 8, Lgals9 - lectin, galactose binding, soluble 9, Ifih1 - interferon induced with helicase c domain 1, Bst2 - bone marrow stromal cell antigen 2, Trim30a - tripartite motif-containing 30a, Trim12a - tripartite motif-containing 12a, Zc3hav1 - zinc finger ccch type, antiviral 1, Ddx58 - dead (asp-glu-ala-asp) box polypeptide 58, Ifit3 - interf…
GO:0051607	defense response to virus	4.57e-20	4.99e-17	13.55	2567	51	78	21	[Samhd1 - sam domain and hd domain, 1, Slfn8 - schlafen 8, Ifih1 - interferon induced with helicase c domain 1, Bst2 - bone marrow stromal cell antigen 2, Trim30a - tripartite motif-containing 30a, Trim12a - tripartite motif-containing 12a, Zc3hav1 - zinc finger ccch type, antiviral 1, Ddx58 - dead (asp-glu-ala-asp) box polypeptide 58, Ifit3 - interferon-induced protein with tetratricopeptide rep…
GO:0006955	immune response	6.44e-20	6.34e-17	5.82	2567	198	78	35	[Sp110 - sp110 nuclear body protein, H2-T23 - histocompatibility 2, t region locus 23, Samhd1 - sam domain and hd domain, 1, Ifih1 - interferon induced with helicase c domain 1, Bst2 - bone marrow stromal cell antigen 2, Trim30d - tripartite motif-containing 30d, Trim30a - tripartite motif-containing 30a, Ddx58 - dead (asp-glu-ala-asp) box polypeptide 58, Eif2ak2 - eukaryotic translation initiati…
GO:0009605	response to external stimulus	2.51e-17	2.24e-14	4.39	2567	285	78	38	[Sp110 - sp110 nuclear body protein, H2-T23 - histocompatibility 2, t region locus 23, Gbp7 - guanylate binding protein 7, Slfn8 - schlafen 8, Samhd1 - sam domain and hd domain, 1, Ifih1 - interferon induced with helicase c domain 1, Bst2 - bone marrow stromal cell antigen 2, Trim30a - tripartite motif-containing 30a, Ddx58 - dead (asp-glu-ala-asp) box polypeptide 58, Eif2ak2 - eukaryotic transla…
GO:0045087	innate immune response	1.91e-15	1.57e-12	6.69	2567	123	78	25	[Sp110 - sp110 nuclear body protein, Samhd1 - sam domain and hd domain, 1, Ifih1 - interferon induced with helicase c domain 1, Bst2 - bone marrow stromal cell antigen 2, Trim30d - tripartite motif-containing 30d, Trim30a - tripartite motif-containing 30a, Ddx58 - dead (asp-glu-ala-asp) box polypeptide 58, Eif2ak2 - eukaryotic translation initiation factor 2-alpha kinase 2, Irgm1 - immunity-relat…
GO:0002252	immune effector process	2.34e-15	1.77e-12	6.64	2567	124	78	25	[Samhd1 - sam domain and hd domain, 1, Slfn8 - schlafen 8, Ifih1 - interferon induced with helicase c domain 1, Bst2 - bone marrow stromal cell antigen 2, Trim30a - tripartite motif-containing 30a, Ddx58 - dead (asp-glu-ala-asp) box polypeptide 58, Eif2ak2 - eukaryotic translation initiation factor 2-alpha kinase 2, Ifi35 - interferon-induced protein 35, Cd74 - cd74 antigen (invariant polypeptide…
GO:0002682	regulation of immune system process	5.97e-15	4.2e-12	3.76	2567	333	78	38	[H2-T23 - histocompatibility 2, t region locus 23, Pik3ap1 - phosphoinositide-3-kinase adaptor protein 1, Samhd1 - sam domain and hd domain, 1, Trafd1 - traf type zinc finger domain containing 1, Ifih1 - interferon induced with helicase c domain 1, Trim30a - tripartite motif-containing 30a, Ddx58 - dead (asp-glu-ala-asp) box polypeptide 58, Eif2ak2 - eukaryotic translation initiation factor 2-alp…
GO:0045088	regulation of innate immune response	4.64e-14	3.04e-11	7.51	2567	92	78	21	[H2-T23 - histocompatibility 2, t region locus 23, Pik3ap1 - phosphoinositide-3-kinase adaptor protein 1, Samhd1 - sam domain and hd domain, 1, Lgals9 - lectin, galactose binding, soluble 9, Trafd1 - traf type zinc finger domain containing 1, Ifih1 - interferon induced with helicase c domain 1, Pyhin1 - pyrin and hin domain family, member 1, Trim30a - tripartite motif-containing 30a, Zc3hav1 - zi…
GO:0006950	response to stress	5.93e-14	3.64e-11	2.79	2567	554	78	47	[Sp110 - sp110 nuclear body protein, Gbp7 - guanylate binding protein 7, H2-T23 - histocompatibility 2, t region locus 23, Slfn8 - schlafen 8, Samhd1 - sam domain and hd domain, 1, Ifih1 - interferon induced with helicase c domain 1, Bst2 - bone marrow stromal cell antigen 2, Trim30d - tripartite motif-containing 30d, Trim30a - tripartite motif-containing 30a, Ddx58 - dead (asp-glu-ala-asp) box p…
GO:0031347	regulation of defense response	7.25e-14	4.2e-11	5.23	2567	170	78	27	[H2-T23 - histocompatibility 2, t region locus 23, Pik3ap1 - phosphoinositide-3-kinase adaptor protein 1, Samhd1 - sam domain and hd domain, 1, Trafd1 - traf type zinc finger domain containing 1, Ifih1 - interferon induced with helicase c domain 1, Trim30a - tripartite motif-containing 30a, Ddx58 - dead (asp-glu-ala-asp) box polypeptide 58, Cd74 - cd74 antigen (invariant polypeptide of major hist…
GO:0009617	response to bacterium	4.28e-13	2.34e-10	7.82	2567	80	78	19	[Sp110 - sp110 nuclear body protein, H2-T23 - histocompatibility 2, t region locus 23, Gbp7 - guanylate binding protein 7, Ccl2 - chemokine (c-c motif) ligand 2, Slfn2 - schlafen 2, Usp18 - ubiquitin specific peptidase 18, Trim30a - tripartite motif-containing 30a, B2m - beta-2 microglobulin, Ifit3 - interferon-induced protein with tetratricopeptide repeats 3, H2-K1 - histocompatibility 2, k1, k …
GO:0050896	response to stimulus	1.25e-12	6.49e-10	2.14	2567	878	78	57	[H2-T23 - histocompatibility 2, t region locus 23, Gbp7 - guanylate binding protein 7, Sp110 - sp110 nuclear body protein, Samhd1 - sam domain and hd domain, 1, Ifih1 - interferon induced with helicase c domain 1, Ddx58 - dead (asp-glu-ala-asp) box polypeptide 58, Cd74 - cd74 antigen (invariant polypeptide of major histocompatibility complex, class ii antigen-associated), Hspa1b - heat shock prot…
GO:0048525	negative regulation of viral process	8.97e-12	4.41e-09	13.62	2567	29	78	12	[Cd74 - cd74 antigen (invariant polypeptide of major histocompatibility complex, class ii antigen-associated), Adar - adenosine deaminase, rna-specific, Isg15 - isg15 ubiquitin-like modifier, Ifitm3 - interferon induced transmembrane protein 3, Oasl2 - 2'-5' oligoadenylate synthetase-like 2, Bst2 - bone marrow stromal cell antigen 2, Ccl4 - chemokine (c-c motif) ligand 4, Ly6e - lymphocyte antige…
GO:1903900	regulation of viral life cycle	9.66e-12	4.52e-09	10.47	2567	44	78	14	[Bst2 - bone marrow stromal cell antigen 2, Trim12c - tripartite motif-containing 12c, Trim30a - tripartite motif-containing 30a, Trim30d - tripartite motif-containing 30d, Ly6e - lymphocyte antigen 6 complex, locus e, Trim12a - tripartite motif-containing 12a, Zc3hav1 - zinc finger ccch type, antiviral 1, Eif2ak2 - eukaryotic translation initiation factor 2-alpha kinase 2, Cd74 - cd74 antigen (i…
GO:0050792	regulation of viral process	1.3e-11	5.81e-09	8.36	2567	63	78	16	[Trim12c - tripartite motif-containing 12c, Bst2 - bone marrow stromal cell antigen 2, Trim30a - tripartite motif-containing 30a, Trim30d - tripartite motif-containing 30d, Ly6e - lymphocyte antigen 6 complex, locus e, Trim12a - tripartite motif-containing 12a, Zc3hav1 - zinc finger ccch type, antiviral 1, Eif2ak2 - eukaryotic translation initiation factor 2-alpha kinase 2, Cd74 - cd74 antigen (i…
GO:0043900	regulation of multi-organism process	1.67e-11	7.14e-09	6.04	2567	109	78	20	[Lgals9 - lectin, galactose binding, soluble 9, Bst2 - bone marrow stromal cell antigen 2, Trim12c - tripartite motif-containing 12c, Trim30a - tripartite motif-containing 30a, Trim30d - tripartite motif-containing 30d, Ly6e - lymphocyte antigen 6 complex, locus e, Trim12a - tripartite motif-containing 12a, Zc3hav1 - zinc finger ccch type, antiviral 1, Ddx58 - dead (asp-glu-ala-asp) box polypepti…
GO:0043903	regulation of symbiosis, encompassing mutualism through parasitism	2.83e-11	1.16e-08	7.98	2567	66	78	16	[Trim12c - tripartite motif-containing 12c, Bst2 - bone marrow stromal cell antigen 2, Trim30a - tripartite motif-containing 30a, Trim30d - tripartite motif-containing 30d, Ly6e - lymphocyte antigen 6 complex, locus e, Zc3hav1 - zinc finger ccch type, antiviral 1, Trim12a - tripartite motif-containing 12a, Eif2ak2 - eukaryotic translation initiation factor 2-alpha kinase 2, Cd74 - cd74 antigen (i…
GO:0002684	positive regulation of immune system process	2.91e-11	1.15e-08	3.95	2567	233	78	28	[H2-T23 - histocompatibility 2, t region locus 23, Pik3ap1 - phosphoinositide-3-kinase adaptor protein 1, Ifih1 - interferon induced with helicase c domain 1, Ddx58 - dead (asp-glu-ala-asp) box polypeptide 58, Ifi35 - interferon-induced protein 35, Cd74 - cd74 antigen (invariant polypeptide of major histocompatibility complex, class ii antigen-associated), Isg15 - isg15 ubiquitin-like modifier, I…
GO:1903901	negative regulation of viral life cycle	1.8e-10	6.82e-08	14.96	2567	22	78	10	[Cd74 - cd74 antigen (invariant polypeptide of major histocompatibility complex, class ii antigen-associated), Adar - adenosine deaminase, rna-specific, Isg15 - isg15 ubiquitin-like modifier, Ifitm3 - interferon induced transmembrane protein 3, Oasl2 - 2'-5' oligoadenylate synthetase-like 2, Bst2 - bone marrow stromal cell antigen 2, Ly6e - lymphocyte antigen 6 complex, locus e, Zc3hav1 - zinc fi…
GO:0050776	regulation of immune response	2.26e-10	8.24e-08	4.09	2567	201	78	25	[H2-T23 - histocompatibility 2, t region locus 23, Pik3ap1 - phosphoinositide-3-kinase adaptor protein 1, Samhd1 - sam domain and hd domain, 1, Trafd1 - traf type zinc finger domain containing 1, Ifih1 - interferon induced with helicase c domain 1, Trim30a - tripartite motif-containing 30a, Ddx58 - dead (asp-glu-ala-asp) box polypeptide 58, Cd74 - cd74 antigen (invariant polypeptide of major hist…
GO:0080134	regulation of response to stress	7.01e-10	2.46e-07	3.06	2567	344	78	32	[H2-T23 - histocompatibility 2, t region locus 23, Pik3ap1 - phosphoinositide-3-kinase adaptor protein 1, Samhd1 - sam domain and hd domain, 1, Trafd1 - traf type zinc finger domain containing 1, Ifih1 - interferon induced with helicase c domain 1, Trim30a - tripartite motif-containing 30a, Ddx58 - dead (asp-glu-ala-asp) box polypeptide 58, Eif2ak2 - eukaryotic translation initiation factor 2-alp…
GO:0045071	negative regulation of viral genome replication	1.31e-09	4.45e-07	18.81	2567	14	78	8	[Adar - adenosine deaminase, rna-specific, Isg15 - isg15 ubiquitin-like modifier, Ifitm3 - interferon induced transmembrane protein 3, Oasl2 - 2'-5' oligoadenylate synthetase-like 2, Bst2 - bone marrow stromal cell antigen 2, Zc3hav1 - zinc finger ccch type, antiviral 1, Tnf - tumor necrosis factor, Eif2ak2 - eukaryotic translation initiation factor 2-alpha kinase 2]
GO:0031349	positive regulation of defense response	1.81e-09	5.94e-07	5.71	2567	98	78	17	[H2-T23 - histocompatibility 2, t region locus 23, Pik3ap1 - phosphoinositide-3-kinase adaptor protein 1, Lgals9 - lectin, galactose binding, soluble 9, Ifih1 - interferon induced with helicase c domain 1, Pyhin1 - pyrin and hin domain family, member 1, Zc3hav1 - zinc finger ccch type, antiviral 1, Ddx58 - dead (asp-glu-ala-asp) box polypeptide 58, Ifi35 - interferon-induced protein 35, Cd74 - cd…
GO:0043901	negative regulation of multi-organism process	1.89e-09	5.99e-07	9.18	2567	43	78	12	[Cd74 - cd74 antigen (invariant polypeptide of major histocompatibility complex, class ii antigen-associated), Adar - adenosine deaminase, rna-specific, Isg15 - isg15 ubiquitin-like modifier, Ifitm3 - interferon induced transmembrane protein 3, Oasl2 - 2'-5' oligoadenylate synthetase-like 2, Bst2 - bone marrow stromal cell antigen 2, Ccl4 - chemokine (c-c motif) ligand 4, Ly6e - lymphocyte antige…
GO:0035455	response to interferon-alpha	2.04e-09	6.26e-07	23.04	2567	10	78	7	[Adar - adenosine deaminase, rna-specific, Ifi204 - interferon activated gene 204, Ifitm3 - interferon induced transmembrane protein 3, Bst2 - bone marrow stromal cell antigen 2, Ifit3 - interferon-induced protein with tetratricopeptide repeats 3, Eif2ak2 - eukaryotic translation initiation factor 2-alpha kinase 2, Ifit2 - interferon-induced protein with tetratricopeptide repeats 2]
GO:0035456	response to interferon-beta	2.75e-09	8.18e-07	17.55	2567	15	78	8	[Ifitm3 - interferon induced transmembrane protein 3, Ifi204 - interferon activated gene 204, Irgm1 - immunity-related gtpase family m member 1, Pyhin1 - pyrin and hin domain family, member 1, Bst2 - bone marrow stromal cell antigen 2, Xaf1 - xiap associated factor 1, Ifit3 - interferon-induced protein with tetratricopeptide repeats 3, Stat1 - signal transducer and activator of transcription 1]
GO:0045089	positive regulation of innate immune response	3.84e-09	1.11e-06	6.98	2567	66	78	14	[H2-T23 - histocompatibility 2, t region locus 23, Pik3ap1 - phosphoinositide-3-kinase adaptor protein 1, Lgals9 - lectin, galactose binding, soluble 9, Ifih1 - interferon induced with helicase c domain 1, Pyhin1 - pyrin and hin domain family, member 1, Zc3hav1 - zinc finger ccch type, antiviral 1, Ddx58 - dead (asp-glu-ala-asp) box polypeptide 58, Cd74 - cd74 antigen (invariant polypeptide of ma…
GO:0045824	negative regulation of innate immune response	9.87e-09	2.78e-06	15.49	2567	17	78	8	[H2-T23 - histocompatibility 2, t region locus 23, Tap1 - transporter 1, atp-binding cassette, sub-family b (mdr/tap), Adar - adenosine deaminase, rna-specific, Samhd1 - sam domain and hd domain, 1, Lgals9 - lectin, galactose binding, soluble 9, Trafd1 - traf type zinc finger domain containing 1, Clec2d - c-type lectin domain family 2, member d, Parp14 - poly (adp-ribose) polymerase family, membe…
GO:0046596	regulation of viral entry into host cell	1.28e-08	3.5e-06	19.2	2567	12	78	7	[Cd74 - cd74 antigen (invariant polypeptide of major histocompatibility complex, class ii antigen-associated), Ifitm3 - interferon induced transmembrane protein 3, Trim12c - tripartite motif-containing 12c, Trim30a - tripartite motif-containing 30a, Trim30d - tripartite motif-containing 30d, Ly6e - lymphocyte antigen 6 complex, locus e, Trim12a - tripartite motif-containing 12a]
GO:0034341	response to interferon-gamma	1.41e-08	3.74e-06	10.28	2567	32	78	10	[Ccl2 - chemokine (c-c motif) ligand 2, Cd74 - cd74 antigen (invariant polypeptide of major histocompatibility complex, class ii antigen-associated), Gbp7 - guanylate binding protein 7, Ifitm3 - interferon induced transmembrane protein 3, Irgm1 - immunity-related gtpase family m member 1, Ccl12 - chemokine (c-c motif) ligand 12, Bst2 - bone marrow stromal cell antigen 2, Ccl3 - chemokine (c-c mot…
GO:0002697	regulation of immune effector process	4.75e-08	1.23e-05	4.97	2567	106	78	16	[H2-T23 - histocompatibility 2, t region locus 23, Ccl2 - chemokine (c-c motif) ligand 2, H2-D1 - histocompatibility 2, d region locus 1, Lgals9 - lectin, galactose binding, soluble 9, B2m - beta-2 microglobulin, Zc3hav1 - zinc finger ccch type, antiviral 1, Ddx58 - dead (asp-glu-ala-asp) box polypeptide 58, H2-K1 - histocompatibility 2, k1, k region, Cd74 - cd74 antigen (invariant polypeptide of…
GO:0060760	positive regulation of response to cytokine stimulus	7.49e-08	1.89e-05	12.54	2567	21	78	8	[Cd74 - cd74 antigen (invariant polypeptide of major histocompatibility complex, class ii antigen-associated), Parp9 - poly (adp-ribose) polymerase family, member 9, Irgm1 - immunity-related gtpase family m member 1, Ifih1 - interferon induced with helicase c domain 1, Ddx58 - dead (asp-glu-ala-asp) box polypeptide 58, Csf1 - colony stimulating factor 1 (macrophage), Irf7 - interferon regulatory …
GO:0060759	regulation of response to cytokine stimulus	8.9e-08	2.19e-05	8.66	2567	38	78	10	[Cd74 - cd74 antigen (invariant polypeptide of major histocompatibility complex, class ii antigen-associated), Parp9 - poly (adp-ribose) polymerase family, member 9, Adar - adenosine deaminase, rna-specific, Samhd1 - sam domain and hd domain, 1, Irgm1 - immunity-related gtpase family m member 1, Ifih1 - interferon induced with helicase c domain 1, Ddx58 - dead (asp-glu-ala-asp) box polypeptide 58…
GO:0001819	positive regulation of cytokine production	9.47e-08	2.27e-05	4.44	2567	126	78	17	[H2-T23 - histocompatibility 2, t region locus 23, Ccl2 - chemokine (c-c motif) ligand 2, Lgals9 - lectin, galactose binding, soluble 9, Ifih1 - interferon induced with helicase c domain 1, B2m - beta-2 microglobulin, Zc3hav1 - zinc finger ccch type, antiviral 1, Ddx58 - dead (asp-glu-ala-asp) box polypeptide 58, Eif2ak2 - eukaryotic translation initiation factor 2-alpha kinase 2, Cd74 - cd74 ant…
GO:0050778	positive regulation of immune response	1.72e-07	4.03e-05	4.03	2567	147	78	18	[H2-T23 - histocompatibility 2, t region locus 23, H2-D1 - histocompatibility 2, d region locus 1, Pik3ap1 - phosphoinositide-3-kinase adaptor protein 1, Lgals9 - lectin, galactose binding, soluble 9, Ifih1 - interferon induced with helicase c domain 1, Pyhin1 - pyrin and hin domain family, member 1, B2m - beta-2 microglobulin, Zc3hav1 - zinc finger ccch type, antiviral 1, Ddx58 - dead (asp-glu-a…
GO:0034097	response to cytokine	1.8e-07	4.11e-05	3.81	2567	164	78	19	[Gbp7 - guanylate binding protein 7, Ccl2 - chemokine (c-c motif) ligand 2, Pyhin1 - pyrin and hin domain family, member 1, Ccl12 - chemokine (c-c motif) ligand 12, Bst2 - bone marrow stromal cell antigen 2, Eif2ak2 - eukaryotic translation initiation factor 2-alpha kinase 2, Ifit3 - interferon-induced protein with tetratricopeptide repeats 3, Ifit2 - interferon-induced protein with tetratricopep…
GO:0001817	regulation of cytokine production	3.35e-07	7.48e-05	3.5	2567	188	78	20	[H2-T23 - histocompatibility 2, t region locus 23, Ccl2 - chemokine (c-c motif) ligand 2, Lgals9 - lectin, galactose binding, soluble 9, Ifih1 - interferon induced with helicase c domain 1, Tspo - translocator protein, Trim30a - tripartite motif-containing 30a, B2m - beta-2 microglobulin, Zc3hav1 - zinc finger ccch type, antiviral 1, Ddx58 - dead (asp-glu-ala-asp) box polypeptide 58, Eif2ak2 - eu…
GO:0001910	regulation of leukocyte mediated cytotoxicity	3.61e-07	7.89e-05	10.53	2567	25	78	8	[Ccl2 - chemokine (c-c motif) ligand 2, H2-T23 - histocompatibility 2, t region locus 23, Tap1 - transporter 1, atp-binding cassette, sub-family b (mdr/tap), H2-D1 - histocompatibility 2, d region locus 1, Lgals9 - lectin, galactose binding, soluble 9, B2m - beta-2 microglobulin, Clec2d - c-type lectin domain family 2, member d, H2-K1 - histocompatibility 2, k1, k region]
GO:0045069	regulation of viral genome replication	5.08e-07	0.000109	10.13	2567	26	78	8	[Adar - adenosine deaminase, rna-specific, Isg15 - isg15 ubiquitin-like modifier, Ifitm3 - interferon induced transmembrane protein 3, Oasl2 - 2'-5' oligoadenylate synthetase-like 2, Bst2 - bone marrow stromal cell antigen 2, Zc3hav1 - zinc finger ccch type, antiviral 1, Tnf - tumor necrosis factor, Eif2ak2 - eukaryotic translation initiation factor 2-alpha kinase 2]
GO:0002474	antigen processing and presentation of peptide antigen via MHC class I	5.19e-07	0.000109	16.46	2567	12	78	6	[H2-T23 - histocompatibility 2, t region locus 23, Tap1 - transporter 1, atp-binding cassette, sub-family b (mdr/tap), H2-D1 - histocompatibility 2, d region locus 1, Fcgr1 - fc receptor, igg, high affinity i, B2m - beta-2 microglobulin, H2-K1 - histocompatibility 2, k1, k region]
GO:0010033	response to organic substance	6.55e-07	0.000134	2.34	2567	451	78	32	[Gbp7 - guanylate binding protein 7, Ifih1 - interferon induced with helicase c domain 1, Bst2 - bone marrow stromal cell antigen 2, Ddx58 - dead (asp-glu-ala-asp) box polypeptide 58, Eif2ak2 - eukaryotic translation initiation factor 2-alpha kinase 2, Cd74 - cd74 antigen (invariant polypeptide of major histocompatibility complex, class ii antigen-associated), Hspa1b - heat shock protein 1b, Isg1…
GO:0019884	antigen processing and presentation of exogenous antigen	6.86e-07	0.000138	12.12	2567	19	78	7	[Cd74 - cd74 antigen (invariant polypeptide of major histocompatibility complex, class ii antigen-associated), H2-T23 - histocompatibility 2, t region locus 23, Tap1 - transporter 1, atp-binding cassette, sub-family b (mdr/tap), Fcgr1 - fc receptor, igg, high affinity i, B2m - beta-2 microglobulin, Psme1 - proteasome (prosome, macropain) activator subunit 1 (pa28 alpha), H2-K1 - histocompatibilit…
GO:0048002	antigen processing and presentation of peptide antigen	1.03e-06	0.000203	11.52	2567	20	78	7	[Cd74 - cd74 antigen (invariant polypeptide of major histocompatibility complex, class ii antigen-associated), H2-T23 - histocompatibility 2, t region locus 23, Tap1 - transporter 1, atp-binding cassette, sub-family b (mdr/tap), H2-D1 - histocompatibility 2, d region locus 1, Fcgr1 - fc receptor, igg, high affinity i, B2m - beta-2 microglobulin, H2-K1 - histocompatibility 2, k1, k region]
GO:0050777	negative regulation of immune response	1.11e-06	0.000214	7.79	2567	38	78	9	[H2-T23 - histocompatibility 2, t region locus 23, Adar - adenosine deaminase, rna-specific, Tap1 - transporter 1, atp-binding cassette, sub-family b (mdr/tap), Samhd1 - sam domain and hd domain, 1, Lgals9 - lectin, galactose binding, soluble 9, Trafd1 - traf type zinc finger domain containing 1, Tnf - tumor necrosis factor, Clec2d - c-type lectin domain family 2, member d, Parp14 - poly (adp-rib…
GO:0002483	antigen processing and presentation of endogenous peptide antigen	1.19e-06	0.000225	20.57	2567	8	78	5	[H2-T23 - histocompatibility 2, t region locus 23, Tap1 - transporter 1, atp-binding cassette, sub-family b (mdr/tap), H2-D1 - histocompatibility 2, d region locus 1, B2m - beta-2 microglobulin, H2-K1 - histocompatibility 2, k1, k region]
GO:0019885	antigen processing and presentation of endogenous peptide antigen via MHC class I	1.19e-06	0.000221	20.57	2567	8	78	5	[H2-T23 - histocompatibility 2, t region locus 23, H2-D1 - histocompatibility 2, d region locus 1, Tap1 - transporter 1, atp-binding cassette, sub-family b (mdr/tap), B2m - beta-2 microglobulin, H2-K1 - histocompatibility 2, k1, k region]
GO:0031341	regulation of cell killing	1.73e-06	0.000314	8.78	2567	30	78	8	[Ccl2 - chemokine (c-c motif) ligand 2, H2-T23 - histocompatibility 2, t region locus 23, Tap1 - transporter 1, atp-binding cassette, sub-family b (mdr/tap), H2-D1 - histocompatibility 2, d region locus 1, Lgals9 - lectin, galactose binding, soluble 9, B2m - beta-2 microglobulin, Clec2d - c-type lectin domain family 2, member d, H2-K1 - histocompatibility 2, k1, k region]
GO:0048584	positive regulation of response to stimulus	2.03e-06	0.000363	2.27	2567	449	78	31	[H2-T23 - histocompatibility 2, t region locus 23, Pik3ap1 - phosphoinositide-3-kinase adaptor protein 1, Ifih1 - interferon induced with helicase c domain 1, Trim30d - tripartite motif-containing 30d, Trim30a - tripartite motif-containing 30a, Ddx58 - dead (asp-glu-ala-asp) box polypeptide 58, Eif2ak2 - eukaryotic translation initiation factor 2-alpha kinase 2, Ifi35 - interferon-induced protein…
GO:0032101	regulation of response to external stimulus	2.2e-06	0.000386	3.26	2567	192	78	19	[H2-T23 - histocompatibility 2, t region locus 23, Ccl2 - chemokine (c-c motif) ligand 2, Pik3ap1 - phosphoinositide-3-kinase adaptor protein 1, Usp18 - ubiquitin specific peptidase 18, Lgals9 - lectin, galactose binding, soluble 9, Ccl12 - chemokine (c-c motif) ligand 12, Zc3hav1 - zinc finger ccch type, antiviral 1, Ddx58 - dead (asp-glu-ala-asp) box polypeptide 58, Cd74 - cd74 antigen (invaria…
GO:0019883	antigen processing and presentation of endogenous antigen	2.61e-06	0.000451	18.28	2567	9	78	5	[H2-T23 - histocompatibility 2, t region locus 23, H2-D1 - histocompatibility 2, d region locus 1, Tap1 - transporter 1, atp-binding cassette, sub-family b (mdr/tap), B2m - beta-2 microglobulin, H2-K1 - histocompatibility 2, k1, k region]
GO:0002683	negative regulation of immune system process	2.82e-06	0.000479	4.23	2567	109	78	14	[H2-T23 - histocompatibility 2, t region locus 23, Pik3ap1 - phosphoinositide-3-kinase adaptor protein 1, Samhd1 - sam domain and hd domain, 1, Lgals9 - lectin, galactose binding, soluble 9, Trafd1 - traf type zinc finger domain containing 1, Ccl12 - chemokine (c-c motif) ligand 12, Trim30a - tripartite motif-containing 30a, Cd74 - cd74 antigen (invariant polypeptide of major histocompatibility c…
GO:0019882	antigen processing and presentation	2.95e-06	0.000492	8.23	2567	32	78	8	[Cd74 - cd74 antigen (invariant polypeptide of major histocompatibility complex, class ii antigen-associated), H2-T23 - histocompatibility 2, t region locus 23, Tap1 - transporter 1, atp-binding cassette, sub-family b (mdr/tap), H2-D1 - histocompatibility 2, d region locus 1, Fcgr1 - fc receptor, igg, high affinity i, B2m - beta-2 microglobulin, Psme1 - proteasome (prosome, macropain) activator s…
GO:0019221	cytokine-mediated signaling pathway	3.25e-06	0.000533	5.4	2567	67	78	11	[Ccl2 - chemokine (c-c motif) ligand 2, Cd74 - cd74 antigen (invariant polypeptide of major histocompatibility complex, class ii antigen-associated), Ifitm3 - interferon induced transmembrane protein 3, Ccl12 - chemokine (c-c motif) ligand 12, Ccl3 - chemokine (c-c motif) ligand 3, Ccl4 - chemokine (c-c motif) ligand 4, Tnf - tumor necrosis factor, Stat2 - signal transducer and activator of trans…
GO:0001959	regulation of cytokine-mediated signaling pathway	3.8e-06	0.000613	7.98	2567	33	78	8	[Cd74 - cd74 antigen (invariant polypeptide of major histocompatibility complex, class ii antigen-associated), Parp9 - poly (adp-ribose) polymerase family, member 9, Adar - adenosine deaminase, rna-specific, Samhd1 - sam domain and hd domain, 1, Irgm1 - immunity-related gtpase family m member 1, Csf1 - colony stimulating factor 1 (macrophage), Irf7 - interferon regulatory factor 7, Parp14 - poly …
GO:0002478	antigen processing and presentation of exogenous peptide antigen	4.08e-06	0.000647	12.34	2567	16	78	6	[Cd74 - cd74 antigen (invariant polypeptide of major histocompatibility complex, class ii antigen-associated), H2-T23 - histocompatibility 2, t region locus 23, Tap1 - transporter 1, atp-binding cassette, sub-family b (mdr/tap), Fcgr1 - fc receptor, igg, high affinity i, B2m - beta-2 microglobulin, H2-K1 - histocompatibility 2, k1, k region]
GO:0002706	regulation of lymphocyte mediated immunity	4.15e-06	0.000649	6.73	2567	44	78	9	[H2-T23 - histocompatibility 2, t region locus 23, Tap1 - transporter 1, atp-binding cassette, sub-family b (mdr/tap), H2-D1 - histocompatibility 2, d region locus 1, Fcgr1 - fc receptor, igg, high affinity i, Lgals9 - lectin, galactose binding, soluble 9, B2m - beta-2 microglobulin, Tnf - tumor necrosis factor, Clec2d - c-type lectin domain family 2, member d, H2-K1 - histocompatibility 2, k1, k…
GO:0048583	regulation of response to stimulus	5.89e-06	0.000906	1.83	2567	737	78	41	[H2-T23 - histocompatibility 2, t region locus 23, Pik3ap1 - phosphoinositide-3-kinase adaptor protein 1, Samhd1 - sam domain and hd domain, 1, Trafd1 - traf type zinc finger domain containing 1, Ifih1 - interferon induced with helicase c domain 1, Trim30d - tripartite motif-containing 30d, Trim30a - tripartite motif-containing 30a, Ddx58 - dead (asp-glu-ala-asp) box polypeptide 58, Eif2ak2 - euk…
GO:0001961	positive regulation of cytokine-mediated signaling pathway	6.15e-06	0.000931	11.62	2567	17	78	6	[Cd74 - cd74 antigen (invariant polypeptide of major histocompatibility complex, class ii antigen-associated), Parp9 - poly (adp-ribose) polymerase family, member 9, Irgm1 - immunity-related gtpase family m member 1, Irf7 - interferon regulatory factor 7, Csf1 - colony stimulating factor 1 (macrophage), Parp14 - poly (adp-ribose) polymerase family, member 14]
GO:0050691	regulation of defense response to virus by host	9.13e-06	0.00136	14.96	2567	11	78	5	[Parp9 - poly (adp-ribose) polymerase family, member 9, Zc3hav1 - zinc finger ccch type, antiviral 1, Ddx58 - dead (asp-glu-ala-asp) box polypeptide 58, Stat1 - signal transducer and activator of transcription 1, Dtx3l - deltex 3-like (drosophila)]
GO:0035458	cellular response to interferon-beta	9.13e-06	0.00134	14.96	2567	11	78	5	[Ifi204 - interferon activated gene 204, Irgm1 - immunity-related gtpase family m member 1, Pyhin1 - pyrin and hin domain family, member 1, Ifit3 - interferon-induced protein with tetratricopeptide repeats 3, Stat1 - signal transducer and activator of transcription 1]
GO:0032103	positive regulation of response to external stimulus	9.51e-06	0.00138	4.44	2567	89	78	12	[Ccl2 - chemokine (c-c motif) ligand 2, Cd74 - cd74 antigen (invariant polypeptide of major histocompatibility complex, class ii antigen-associated), Ifi35 - interferon-induced protein 35, H2-T23 - histocompatibility 2, t region locus 23, Fcgr1 - fc receptor, igg, high affinity i, Lgals9 - lectin, galactose binding, soluble 9, Ccl3 - chemokine (c-c motif) ligand 3, Ccl4 - chemokine (c-c motif) li…
GO:0002703	regulation of leukocyte mediated immunity	1.12e-05	0.0016	5.31	2567	62	78	10	[H2-T23 - histocompatibility 2, t region locus 23, H2-D1 - histocompatibility 2, d region locus 1, Tap1 - transporter 1, atp-binding cassette, sub-family b (mdr/tap), Fcgr1 - fc receptor, igg, high affinity i, Lgals9 - lectin, galactose binding, soluble 9, B2m - beta-2 microglobulin, Tnf - tumor necrosis factor, Ddx58 - dead (asp-glu-ala-asp) box polypeptide 58, Clec2d - c-type lectin domain fami…
GO:0002428	antigen processing and presentation of peptide antigen via MHC class Ib	1.13e-05	0.00159	21.94	2567	6	78	4	[H2-T23 - histocompatibility 2, t region locus 23, H2-D1 - histocompatibility 2, d region locus 1, B2m - beta-2 microglobulin, H2-K1 - histocompatibility 2, k1, k region]
GO:0060337	type I interferon signaling pathway	1.13e-05	0.00157	21.94	2567	6	78	4	[Ifitm3 - interferon induced transmembrane protein 3, Stat2 - signal transducer and activator of transcription 2, Stat1 - signal transducer and activator of transcription 1, Irf7 - interferon regulatory factor 7]
GO:0051085	chaperone cofactor-dependent protein refolding	1.29e-05	0.00176	10.39	2567	19	78	6	[Cd74 - cd74 antigen (invariant polypeptide of major histocompatibility complex, class ii antigen-associated), Hspa1b - heat shock protein 1b, Dnajb1 - dnaj (hsp40) homolog, subfamily b, member 1, Hspe1 - heat shock protein 1 (chaperonin 10), Hspa1a - heat shock protein 1a, Hsph1 - heat shock 105kda/110kda protein 1]
GO:0071346	cellular response to interferon-gamma	1.29e-05	0.00174	8.23	2567	28	78	7	[Ccl2 - chemokine (c-c motif) ligand 2, Gbp7 - guanylate binding protein 7, Irgm1 - immunity-related gtpase family m member 1, Ccl12 - chemokine (c-c motif) ligand 12, Ccl3 - chemokine (c-c motif) ligand 3, Ccl4 - chemokine (c-c motif) ligand 4, Stat1 - signal transducer and activator of transcription 1]
GO:0002699	positive regulation of immune effector process	1.73e-05	0.00231	5.06	2567	65	78	10	[Ccl2 - chemokine (c-c motif) ligand 2, Cd74 - cd74 antigen (invariant polypeptide of major histocompatibility complex, class ii antigen-associated), H2-T23 - histocompatibility 2, t region locus 23, H2-D1 - histocompatibility 2, d region locus 1, Fcgr1 - fc receptor, igg, high affinity i, B2m - beta-2 microglobulin, Zc3hav1 - zinc finger ccch type, antiviral 1, Tnf - tumor necrosis factor, Ddx58…
GO:1903706	regulation of hemopoiesis	1.89e-05	0.00248	3.85	2567	111	78	13	[Lgals9 - lectin, galactose binding, soluble 9, B2m - beta-2 microglobulin, Eif2ak2 - eukaryotic translation initiation factor 2-alpha kinase 2, Cd74 - cd74 antigen (invariant polypeptide of major histocompatibility complex, class ii antigen-associated), Isg15 - isg15 ubiquitin-like modifier, Cd83 - cd83 antigen, Ccl3 - chemokine (c-c motif) ligand 3, Cebpb - ccaat/enhancer binding protein (c/ebp…
GO:0042221	response to chemical	1.91e-05	0.00247	2.01	2567	523	78	32	[Gbp7 - guanylate binding protein 7, Ifih1 - interferon induced with helicase c domain 1, Bst2 - bone marrow stromal cell antigen 2, Ddx58 - dead (asp-glu-ala-asp) box polypeptide 58, Eif2ak2 - eukaryotic translation initiation factor 2-alpha kinase 2, Cd74 - cd74 antigen (invariant polypeptide of major histocompatibility complex, class ii antigen-associated), Hspa1b - heat shock protein 1b, Isg1…
GO:0032680	regulation of tumor necrosis factor production	2.43e-05	0.00311	5.49	2567	54	78	9	[Ccl2 - chemokine (c-c motif) ligand 2, H2-T23 - histocompatibility 2, t region locus 23, Lgals9 - lectin, galactose binding, soluble 9, Ifih1 - interferon induced with helicase c domain 1, Tspo - translocator protein, Ccl3 - chemokine (c-c motif) ligand 3, Trim30a - tripartite motif-containing 30a, Ccl4 - chemokine (c-c motif) ligand 4, Ddx58 - dead (asp-glu-ala-asp) box polypeptide 58]
GO:1903555	regulation of tumor necrosis factor superfamily cytokine production	2.43e-05	0.00307	5.49	2567	54	78	9	[Ccl2 - chemokine (c-c motif) ligand 2, H2-T23 - histocompatibility 2, t region locus 23, Lgals9 - lectin, galactose binding, soluble 9, Ifih1 - interferon induced with helicase c domain 1, Tspo - translocator protein, Ccl3 - chemokine (c-c motif) ligand 3, Trim30a - tripartite motif-containing 30a, Ccl4 - chemokine (c-c motif) ligand 4, Ddx58 - dead (asp-glu-ala-asp) box polypeptide 58]
GO:0006458	'de novo' protein folding	2.45e-05	0.00305	9.4	2567	21	78	6	[Cd74 - cd74 antigen (invariant polypeptide of major histocompatibility complex, class ii antigen-associated), Hspa1b - heat shock protein 1b, Dnajb1 - dnaj (hsp40) homolog, subfamily b, member 1, Hspe1 - heat shock protein 1 (chaperonin 10), Hspa1a - heat shock protein 1a, Hsph1 - heat shock 105kda/110kda protein 1]
GO:0051084	'de novo' posttranslational protein folding	2.45e-05	0.00301	9.4	2567	21	78	6	[Cd74 - cd74 antigen (invariant polypeptide of major histocompatibility complex, class ii antigen-associated), Hspa1b - heat shock protein 1b, Dnajb1 - dnaj (hsp40) homolog, subfamily b, member 1, Hspe1 - heat shock protein 1 (chaperonin 10), Hspa1a - heat shock protein 1a, Hsph1 - heat shock 105kda/110kda protein 1]
GO:0002475	antigen processing and presentation via MHC class Ib	2.58e-05	0.00313	18.81	2567	7	78	4	[H2-T23 - histocompatibility 2, t region locus 23, H2-D1 - histocompatibility 2, d region locus 1, B2m - beta-2 microglobulin, H2-K1 - histocompatibility 2, k1, k region]
GO:0043122	regulation of I-kappaB kinase/NF-kappaB signaling	2.59e-05	0.00311	6.27	2567	42	78	8	[Cd74 - cd74 antigen (invariant polypeptide of major histocompatibility complex, class ii antigen-associated), Trim12c - tripartite motif-containing 12c, Trim30d - tripartite motif-containing 30d, Trim30a - tripartite motif-containing 30a, Trim12a - tripartite motif-containing 12a, Zc3hav1 - zinc finger ccch type, antiviral 1, Tnf - tumor necrosis factor, Stat1 - signal transducer and activator o…
GO:0043123	positive regulation of I-kappaB kinase/NF-kappaB signaling	2.67e-05	0.00316	7.43	2567	31	78	7	[Cd74 - cd74 antigen (invariant polypeptide of major histocompatibility complex, class ii antigen-associated), Trim12c - tripartite motif-containing 12c, Trim30d - tripartite motif-containing 30d, Trim30a - tripartite motif-containing 30a, Zc3hav1 - zinc finger ccch type, antiviral 1, Trim12a - tripartite motif-containing 12a, Tnf - tumor necrosis factor]
GO:0072677	eosinophil migration	2.7e-05	0.00316	32.91	2567	3	78	3	[Ccl2 - chemokine (c-c motif) ligand 2, Ccl12 - chemokine (c-c motif) ligand 12, Ccl4 - chemokine (c-c motif) ligand 4]
GO:0048245	eosinophil chemotaxis	2.7e-05	0.00313	32.91	2567	3	78	3	[Ccl2 - chemokine (c-c motif) ligand 2, Ccl12 - chemokine (c-c motif) ligand 12, Ccl4 - chemokine (c-c motif) ligand 4]
GO:0032727	positive regulation of interferon-alpha production	3.68e-05	0.00421	11.75	2567	14	78	5	[Ifih1 - interferon induced with helicase c domain 1, Zc3hav1 - zinc finger ccch type, antiviral 1, Ddx58 - dead (asp-glu-ala-asp) box polypeptide 58, Irf7 - interferon regulatory factor 7, Stat1 - signal transducer and activator of transcription 1]
GO:0002821	positive regulation of adaptive immune response	4.12e-05	0.00466	6.98	2567	33	78	7	[Cd74 - cd74 antigen (invariant polypeptide of major histocompatibility complex, class ii antigen-associated), H2-T23 - histocompatibility 2, t region locus 23, H2-D1 - histocompatibility 2, d region locus 1, Fcgr1 - fc receptor, igg, high affinity i, B2m - beta-2 microglobulin, Tnf - tumor necrosis factor, H2-K1 - histocompatibility 2, k1, k region]
GO:0002230	positive regulation of defense response to virus by host	5.04e-05	0.00563	16.46	2567	8	78	4	[Parp9 - poly (adp-ribose) polymerase family, member 9, Ddx58 - dead (asp-glu-ala-asp) box polypeptide 58, Stat1 - signal transducer and activator of transcription 1, Dtx3l - deltex 3-like (drosophila)]
GO:0002716	negative regulation of natural killer cell mediated immunity	5.04e-05	0.00557	16.46	2567	8	78	4	[H2-T23 - histocompatibility 2, t region locus 23, Tap1 - transporter 1, atp-binding cassette, sub-family b (mdr/tap), Lgals9 - lectin, galactose binding, soluble 9, Clec2d - c-type lectin domain family 2, member d]
GO:0045953	negative regulation of natural killer cell mediated cytotoxicity	5.04e-05	0.00551	16.46	2567	8	78	4	[H2-T23 - histocompatibility 2, t region locus 23, Tap1 - transporter 1, atp-binding cassette, sub-family b (mdr/tap), Lgals9 - lectin, galactose binding, soluble 9, Clec2d - c-type lectin domain family 2, member d]
GO:0032647	regulation of interferon-alpha production	5.39e-05	0.00583	10.97	2567	15	78	5	[Ifih1 - interferon induced with helicase c domain 1, Zc3hav1 - zinc finger ccch type, antiviral 1, Ddx58 - dead (asp-glu-ala-asp) box polypeptide 58, Stat1 - signal transducer and activator of transcription 1, Irf7 - interferon regulatory factor 7]
GO:0071347	cellular response to interleukin-1	7.66e-05	0.00819	10.28	2567	16	78	5	[Ccl2 - chemokine (c-c motif) ligand 2, Ccl12 - chemokine (c-c motif) ligand 12, Ccl3 - chemokine (c-c motif) ligand 3, Ccl4 - chemokine (c-c motif) ligand 4, Cebpb - ccaat/enhancer binding protein (c/ebp), beta]
GO:0098586	cellular response to virus	7.66e-05	0.0081	10.28	2567	16	78	5	[Adar - adenosine deaminase, rna-specific, Lgals9 - lectin, galactose binding, soluble 9, Ifih1 - interferon induced with helicase c domain 1, Zc3hav1 - zinc finger ccch type, antiviral 1, Ddx58 - dead (asp-glu-ala-asp) box polypeptide 58]
GO:1903708	positive regulation of hemopoiesis	8.68e-05	0.00908	4.7	2567	63	78	9	[Cd74 - cd74 antigen (invariant polypeptide of major histocompatibility complex, class ii antigen-associated), Isg15 - isg15 ubiquitin-like modifier, Cd83 - cd83 antigen, Lgals9 - lectin, galactose binding, soluble 9, Ccl3 - chemokine (c-c motif) ligand 3, Tnf - tumor necrosis factor, Egr3 - early growth response 3, Csf1 - colony stimulating factor 1 (macrophage), Stat1 - signal transducer and ac…
GO:0002548	monocyte chemotaxis	8.86e-05	0.00917	14.63	2567	9	78	4	[Ccl2 - chemokine (c-c motif) ligand 2, Ccl12 - chemokine (c-c motif) ligand 12, Ccl3 - chemokine (c-c motif) ligand 3, Ccl4 - chemokine (c-c motif) ligand 4]
GO:0001911	negative regulation of leukocyte mediated cytotoxicity	8.86e-05	0.00908	14.63	2567	9	78	4	[H2-T23 - histocompatibility 2, t region locus 23, Tap1 - transporter 1, atp-binding cassette, sub-family b (mdr/tap), Lgals9 - lectin, galactose binding, soluble 9, Clec2d - c-type lectin domain family 2, member d]
GO:0002486	antigen processing and presentation of endogenous peptide antigen via MHC class I via ER pathway, TAP-independent	0.000106	0.0107	24.68	2567	4	78	3	[H2-T23 - histocompatibility 2, t region locus 23, H2-D1 - histocompatibility 2, d region locus 1, H2-K1 - histocompatibility 2, k1, k region]
GO:0042270	protection from natural killer cell mediated cytotoxicity	0.000106	0.0106	24.68	2567	4	78	3	[H2-T23 - histocompatibility 2, t region locus 23, Tap1 - transporter 1, atp-binding cassette, sub-family b (mdr/tap), Clec2d - c-type lectin domain family 2, member d]
GO:0060334	regulation of interferon-gamma-mediated signaling pathway	0.000106	0.0105	24.68	2567	4	78	3	[Parp9 - poly (adp-ribose) polymerase family, member 9, Irgm1 - immunity-related gtpase family m member 1, Parp14 - poly (adp-ribose) polymerase family, member 14]
GO:0060330	regulation of response to interferon-gamma	0.000106	0.0104	24.68	2567	4	78	3	[Parp9 - poly (adp-ribose) polymerase family, member 9, Irgm1 - immunity-related gtpase family m member 1, Parp14 - poly (adp-ribose) polymerase family, member 14]
GO:0002218	activation of innate immune response	0.000108	0.0105	6.06	2567	38	78	7	[Pik3ap1 - phosphoinositide-3-kinase adaptor protein 1, Ifi204 - interferon activated gene 204, Lgals9 - lectin, galactose binding, soluble 9, Ifih1 - interferon induced with helicase c domain 1, Pyhin1 - pyrin and hin domain family, member 1, Tnf - tumor necrosis factor, Ddx58 - dead (asp-glu-ala-asp) box polypeptide 58]
GO:0032760	positive regulation of tumor necrosis factor production	0.000108	0.0104	6.06	2567	38	78	7	[Ccl2 - chemokine (c-c motif) ligand 2, H2-T23 - histocompatibility 2, t region locus 23, Lgals9 - lectin, galactose binding, soluble 9, Ifih1 - interferon induced with helicase c domain 1, Ccl3 - chemokine (c-c motif) ligand 3, Ccl4 - chemokine (c-c motif) ligand 4, Ddx58 - dead (asp-glu-ala-asp) box polypeptide 58]
GO:1903557	positive regulation of tumor necrosis factor superfamily cytokine production	0.000108	0.0103	6.06	2567	38	78	7	[Ccl2 - chemokine (c-c motif) ligand 2, H2-T23 - histocompatibility 2, t region locus 23, Lgals9 - lectin, galactose binding, soluble 9, Ifih1 - interferon induced with helicase c domain 1, Ccl3 - chemokine (c-c motif) ligand 3, Ccl4 - chemokine (c-c motif) ligand 4, Ddx58 - dead (asp-glu-ala-asp) box polypeptide 58]
GO:0042742	defense response to bacterium	0.000112	0.0106	5.16	2567	51	78	8	[Gbp7 - guanylate binding protein 7, H2-T23 - histocompatibility 2, t region locus 23, Isg15 - isg15 ubiquitin-like modifier, Fcgr1 - fc receptor, igg, high affinity i, B2m - beta-2 microglobulin, Cebpb - ccaat/enhancer binding protein (c/ebp), beta, Tnf - tumor necrosis factor, H2-K1 - histocompatibility 2, k1, k region]
GO:0061077	chaperone-mediated protein folding	0.000115	0.0108	7.31	2567	27	78	6	[Cd74 - cd74 antigen (invariant polypeptide of major histocompatibility complex, class ii antigen-associated), Hspa1b - heat shock protein 1b, Dnajb1 - dnaj (hsp40) homolog, subfamily b, member 1, Hspe1 - heat shock protein 1 (chaperonin 10), Hspa1a - heat shock protein 1a, Hsph1 - heat shock 105kda/110kda protein 1]
GO:0002819	regulation of adaptive immune response	0.000129	0.012	5.06	2567	52	78	8	[Cd74 - cd74 antigen (invariant polypeptide of major histocompatibility complex, class ii antigen-associated), H2-T23 - histocompatibility 2, t region locus 23, H2-D1 - histocompatibility 2, d region locus 1, Fcgr1 - fc receptor, igg, high affinity i, B2m - beta-2 microglobulin, Tnf - tumor necrosis factor, H2-K1 - histocompatibility 2, k1, k region, Irf7 - interferon regulatory factor 7]
GO:0031348	negative regulation of defense response	0.000129	0.0119	5.06	2567	52	78	8	[H2-T23 - histocompatibility 2, t region locus 23, Adar - adenosine deaminase, rna-specific, Tap1 - transporter 1, atp-binding cassette, sub-family b (mdr/tap), Samhd1 - sam domain and hd domain, 1, Lgals9 - lectin, galactose binding, soluble 9, Trafd1 - traf type zinc finger domain containing 1, Clec2d - c-type lectin domain family 2, member d, Parp14 - poly (adp-ribose) polymerase family, membe…
GO:0008347	glial cell migration	0.000144	0.0131	13.16	2567	10	78	4	[Ccl2 - chemokine (c-c motif) ligand 2, Ccl12 - chemokine (c-c motif) ligand 12, Ccl3 - chemokine (c-c motif) ligand 3, Tspo - translocator protein]
GO:0070098	chemokine-mediated signaling pathway	0.000144	0.013	13.16	2567	10	78	4	[Ccl2 - chemokine (c-c motif) ligand 2, Ccl12 - chemokine (c-c motif) ligand 12, Ccl3 - chemokine (c-c motif) ligand 3, Ccl4 - chemokine (c-c motif) ligand 4]
GO:0048247	lymphocyte chemotaxis	0.000144	0.0129	13.16	2567	10	78	4	[Ccl2 - chemokine (c-c motif) ligand 2, Ccl12 - chemokine (c-c motif) ligand 12, Ccl3 - chemokine (c-c motif) ligand 3, Ccl4 - chemokine (c-c motif) ligand 4]
GO:0031342	negative regulation of cell killing	0.000144	0.0128	13.16	2567	10	78	4	[H2-T23 - histocompatibility 2, t region locus 23, Tap1 - transporter 1, atp-binding cassette, sub-family b (mdr/tap), Lgals9 - lectin, galactose binding, soluble 9, Clec2d - c-type lectin domain family 2, member d]
GO:0002705	positive regulation of leukocyte mediated immunity	0.000152	0.0133	5.76	2567	40	78	7	[H2-T23 - histocompatibility 2, t region locus 23, H2-D1 - histocompatibility 2, d region locus 1, Fcgr1 - fc receptor, igg, high affinity i, B2m - beta-2 microglobulin, Tnf - tumor necrosis factor, Ddx58 - dead (asp-glu-ala-asp) box polypeptide 58, H2-K1 - histocompatibility 2, k1, k region]
GO:0044093	positive regulation of molecular function	0.000155	0.0135	2.17	2567	349	78	23	[Ccl2 - chemokine (c-c motif) ligand 2, Lgals9 - lectin, galactose binding, soluble 9, Trim12c - tripartite motif-containing 12c, Ccl12 - chemokine (c-c motif) ligand 12, Trim30a - tripartite motif-containing 30a, Trim30d - tripartite motif-containing 30d, Zc3hav1 - zinc finger ccch type, antiviral 1, B2m - beta-2 microglobulin, Trim12a - tripartite motif-containing 12a, Ddx58 - dead (asp-glu-ala…
GO:0045637	regulation of myeloid cell differentiation	0.00016	0.0138	4.36	2567	68	78	9	[Cd74 - cd74 antigen (invariant polypeptide of major histocompatibility complex, class ii antigen-associated), Isg15 - isg15 ubiquitin-like modifier, Ccl3 - chemokine (c-c motif) ligand 3, B2m - beta-2 microglobulin, Cebpb - ccaat/enhancer binding protein (c/ebp), beta, Tnf - tumor necrosis factor, Clec2d - c-type lectin domain family 2, member d, Csf1 - colony stimulating factor 1 (macrophage), …
GO:0002708	positive regulation of lymphocyte mediated immunity	0.000176	0.0151	6.81	2567	29	78	6	[H2-T23 - histocompatibility 2, t region locus 23, H2-D1 - histocompatibility 2, d region locus 1, Fcgr1 - fc receptor, igg, high affinity i, B2m - beta-2 microglobulin, Tnf - tumor necrosis factor, H2-K1 - histocompatibility 2, k1, k region]
GO:0001912	positive regulation of leukocyte mediated cytotoxicity	0.00019	0.0161	8.66	2567	19	78	5	[H2-T23 - histocompatibility 2, t region locus 23, Ccl2 - chemokine (c-c motif) ligand 2, H2-D1 - histocompatibility 2, d region locus 1, B2m - beta-2 microglobulin, H2-K1 - histocompatibility 2, k1, k region]
GO:0070555	response to interleukin-1	0.00019	0.0159	8.66	2567	19	78	5	[Ccl2 - chemokine (c-c motif) ligand 2, Ccl12 - chemokine (c-c motif) ligand 12, Ccl3 - chemokine (c-c motif) ligand 3, Ccl4 - chemokine (c-c motif) ligand 4, Cebpb - ccaat/enhancer binding protein (c/ebp), beta]
GO:0002824	positive regulation of adaptive immune response based on somatic recombination of immune receptors built from immunoglobulin superfamily domains	0.000215	0.0179	6.58	2567	30	78	6	[H2-T23 - histocompatibility 2, t region locus 23, H2-D1 - histocompatibility 2, d region locus 1, Fcgr1 - fc receptor, igg, high affinity i, B2m - beta-2 microglobulin, Tnf - tumor necrosis factor, H2-K1 - histocompatibility 2, k1, k region]
GO:1903039	positive regulation of leukocyte cell-cell adhesion	0.000221	0.0183	4.7	2567	56	78	8	[Ccl2 - chemokine (c-c motif) ligand 2, Cd74 - cd74 antigen (invariant polypeptide of major histocompatibility complex, class ii antigen-associated), H2-T23 - histocompatibility 2, t region locus 23, Cd83 - cd83 antigen, Lgals9 - lectin, galactose binding, soluble 9, Tnf - tumor necrosis factor, Hsph1 - heat shock 105kda/110kda protein 1, Egr3 - early growth response 3]
GO:0071674	mononuclear cell migration	0.000222	0.0182	11.97	2567	11	78	4	[Ccl2 - chemokine (c-c motif) ligand 2, Ccl12 - chemokine (c-c motif) ligand 12, Ccl3 - chemokine (c-c motif) ligand 3, Ccl4 - chemokine (c-c motif) ligand 4]
GO:0002476	antigen processing and presentation of endogenous peptide antigen via MHC class Ib	0.000258	0.021	19.75	2567	5	78	3	[H2-T23 - histocompatibility 2, t region locus 23, H2-D1 - histocompatibility 2, d region locus 1, H2-K1 - histocompatibility 2, k1, k region]
GO:0002484	antigen processing and presentation of endogenous peptide antigen via MHC class I via ER pathway	0.000258	0.0208	19.75	2567	5	78	3	[H2-T23 - histocompatibility 2, t region locus 23, H2-D1 - histocompatibility 2, d region locus 1, H2-K1 - histocompatibility 2, k1, k region]
GO:0035457	cellular response to interferon-alpha	0.000258	0.0207	19.75	2567	5	78	3	[Ifi204 - interferon activated gene 204, Ifit3 - interferon-induced protein with tetratricopeptide repeats 3, Ifit2 - interferon-induced protein with tetratricopeptide repeats 2]
GO:0050688	regulation of defense response to virus	0.000316	0.0251	7.84	2567	21	78	5	[Parp9 - poly (adp-ribose) polymerase family, member 9, Zc3hav1 - zinc finger ccch type, antiviral 1, Ddx58 - dead (asp-glu-ala-asp) box polypeptide 58, Stat1 - signal transducer and activator of transcription 1, Dtx3l - deltex 3-like (drosophila)]
GO:0031343	positive regulation of cell killing	0.000316	0.0249	7.84	2567	21	78	5	[H2-T23 - histocompatibility 2, t region locus 23, Ccl2 - chemokine (c-c motif) ligand 2, H2-D1 - histocompatibility 2, d region locus 1, B2m - beta-2 microglobulin, H2-K1 - histocompatibility 2, k1, k region]
GO:0002715	regulation of natural killer cell mediated immunity	0.000325	0.0253	10.97	2567	12	78	4	[H2-T23 - histocompatibility 2, t region locus 23, Tap1 - transporter 1, atp-binding cassette, sub-family b (mdr/tap), Lgals9 - lectin, galactose binding, soluble 9, Clec2d - c-type lectin domain family 2, member d]
GO:0001914	regulation of T cell mediated cytotoxicity	0.000325	0.0251	10.97	2567	12	78	4	[H2-T23 - histocompatibility 2, t region locus 23, H2-D1 - histocompatibility 2, d region locus 1, B2m - beta-2 microglobulin, H2-K1 - histocompatibility 2, k1, k region]
GO:0001916	positive regulation of T cell mediated cytotoxicity	0.000325	0.0249	10.97	2567	12	78	4	[H2-T23 - histocompatibility 2, t region locus 23, H2-D1 - histocompatibility 2, d region locus 1, B2m - beta-2 microglobulin, H2-K1 - histocompatibility 2, k1, k region]
GO:0042269	regulation of natural killer cell mediated cytotoxicity	0.000325	0.0248	10.97	2567	12	78	4	[H2-T23 - histocompatibility 2, t region locus 23, Tap1 - transporter 1, atp-binding cassette, sub-family b (mdr/tap), Lgals9 - lectin, galactose binding, soluble 9, Clec2d - c-type lectin domain family 2, member d]
GO:1902533	positive regulation of intracellular signal transduction	0.000332	0.0251	2.45	2567	228	78	17	[Ccl2 - chemokine (c-c motif) ligand 2, Pik3ap1 - phosphoinositide-3-kinase adaptor protein 1, Ccl12 - chemokine (c-c motif) ligand 12, Trim12c - tripartite motif-containing 12c, Trim30a - tripartite motif-containing 30a, Trim30d - tripartite motif-containing 30d, Zc3hav1 - zinc finger ccch type, antiviral 1, Trim12a - tripartite motif-containing 12a, Eif2ak2 - eukaryotic translation initiation f…
GO:0002718	regulation of cytokine production involved in immune response	0.0004	0.03	7.48	2567	22	78	5	[Cd74 - cd74 antigen (invariant polypeptide of major histocompatibility complex, class ii antigen-associated), H2-T23 - histocompatibility 2, t region locus 23, B2m - beta-2 microglobulin, Tnf - tumor necrosis factor, Ddx58 - dead (asp-glu-ala-asp) box polypeptide 58]
GO:1903037	regulation of leukocyte cell-cell adhesion	0.000419	0.0312	3.85	2567	77	78	9	[Ccl2 - chemokine (c-c motif) ligand 2, Cd74 - cd74 antigen (invariant polypeptide of major histocompatibility complex, class ii antigen-associated), H2-T23 - histocompatibility 2, t region locus 23, Cd83 - cd83 antigen, Lgals9 - lectin, galactose binding, soluble 9, Cebpb - ccaat/enhancer binding protein (c/ebp), beta, Tnf - tumor necrosis factor, Hsph1 - heat shock 105kda/110kda protein 1, Egr3…
GO:0050870	positive regulation of T cell activation	0.000492	0.0364	4.8	2567	48	78	7	[Ccl2 - chemokine (c-c motif) ligand 2, Cd74 - cd74 antigen (invariant polypeptide of major histocompatibility complex, class ii antigen-associated), H2-T23 - histocompatibility 2, t region locus 23, Cd83 - cd83 antigen, Lgals9 - lectin, galactose binding, soluble 9, Hsph1 - heat shock 105kda/110kda protein 1, Egr3 - early growth response 3]
GO:0048246	macrophage chemotaxis	0.000506	0.0371	16.46	2567	6	78	3	[Ccl2 - chemokine (c-c motif) ligand 2, Ccl12 - chemokine (c-c motif) ligand 12, Ccl3 - chemokine (c-c motif) ligand 3]
GO:1905517	macrophage migration	0.000506	0.0368	16.46	2567	6	78	3	[Ccl2 - chemokine (c-c motif) ligand 2, Ccl12 - chemokine (c-c motif) ligand 12, Ccl3 - chemokine (c-c motif) ligand 3]
GO:0046597	negative regulation of viral entry into host cell	0.000506	0.0366	16.46	2567	6	78	3	[Cd74 - cd74 antigen (invariant polypeptide of major histocompatibility complex, class ii antigen-associated), Ifitm3 - interferon induced transmembrane protein 3, Ly6e - lymphocyte antigen 6 complex, locus e]
GO:1902105	regulation of leukocyte differentiation	0.000559	0.0401	3.7	2567	80	78	9	[Cd74 - cd74 antigen (invariant polypeptide of major histocompatibility complex, class ii antigen-associated), Cd83 - cd83 antigen, Lgals9 - lectin, galactose binding, soluble 9, Ccl3 - chemokine (c-c motif) ligand 3, Cebpb - ccaat/enhancer binding protein (c/ebp), beta, Tnf - tumor necrosis factor, Clec2d - c-type lectin domain family 2, member d, Egr3 - early growth response 3, Csf1 - colony st…
GO:0022409	positive regulation of cell-cell adhesion	0.000565	0.0403	4.11	2567	64	78	8	[Ccl2 - chemokine (c-c motif) ligand 2, Cd74 - cd74 antigen (invariant polypeptide of major histocompatibility complex, class ii antigen-associated), H2-T23 - histocompatibility 2, t region locus 23, Cd83 - cd83 antigen, Lgals9 - lectin, galactose binding, soluble 9, Tnf - tumor necrosis factor, Hsph1 - heat shock 105kda/110kda protein 1, Egr3 - early growth response 3]
GO:0043330	response to exogenous dsRNA	0.000627	0.0443	9.4	2567	14	78	4	[Ifih1 - interferon induced with helicase c domain 1, Zc3hav1 - zinc finger ccch type, antiviral 1, Ddx58 - dead (asp-glu-ala-asp) box polypeptide 58, Stat1 - signal transducer and activator of transcription 1]
GO:0002720	positive regulation of cytokine production involved in immune response	0.000627	0.044	9.4	2567	14	78	4	[Cd74 - cd74 antigen (invariant polypeptide of major histocompatibility complex, class ii antigen-associated), H2-T23 - histocompatibility 2, t region locus 23, B2m - beta-2 microglobulin, Ddx58 - dead (asp-glu-ala-asp) box polypeptide 58]
GO:0002707	negative regulation of lymphocyte mediated immunity	0.000627	0.0437	9.4	2567	14	78	4	[H2-T23 - histocompatibility 2, t region locus 23, Tap1 - transporter 1, atp-binding cassette, sub-family b (mdr/tap), Lgals9 - lectin, galactose binding, soluble 9, Clec2d - c-type lectin domain family 2, member d]
GO:0071345	cellular response to cytokine stimulus	0.00064	0.0443	2.9	2567	136	78	12	[Ccl2 - chemokine (c-c motif) ligand 2, Gbp7 - guanylate binding protein 7, Ifi204 - interferon activated gene 204, Irgm1 - immunity-related gtpase family m member 1, Pyhin1 - pyrin and hin domain family, member 1, Ccl12 - chemokine (c-c motif) ligand 12, Ccl3 - chemokine (c-c motif) ligand 3, Ccl4 - chemokine (c-c motif) ligand 4, Cebpb - ccaat/enhancer binding protein (c/ebp), beta, Ifit3 - int…
GO:0045639	positive regulation of myeloid cell differentiation	0.000711	0.0489	5.34	2567	37	78	6	[Cd74 - cd74 antigen (invariant polypeptide of major histocompatibility complex, class ii antigen-associated), Isg15 - isg15 ubiquitin-like modifier, Ccl3 - chemokine (c-c motif) ligand 3, Tnf - tumor necrosis factor, Stat1 - signal transducer and activator of transcription 1, Csf1 - colony stimulating factor 1 (macrophage)]
GO:1902107	positive regulation of leukocyte differentiation	0.000719	0.0491	4.52	2567	51	78	7	[Cd74 - cd74 antigen (invariant polypeptide of major histocompatibility complex, class ii antigen-associated), Cd83 - cd83 antigen, Lgals9 - lectin, galactose binding, soluble 9, Ccl3 - chemokine (c-c motif) ligand 3, Tnf - tumor necrosis factor, Egr3 - early growth response 3, Csf1 - colony stimulating factor 1 (macrophage)]
